# Supplementary material for: Modulation of Tomato Response to Rhizoctonia solani by Trichoderma harzianum and Its Secondary Metabolite Harzianic Acid
Source: Front Microbiol. 2018 Aug 30;9:1966. doi: 10.3389/fmicb.2018.01966 (PMC6127634; doi:10.3389/fmicb.2018.01966)
Supplement: Supplementary file 4 [file Data_Sheet_1.XLSX]

## Sheet: DEGs
Supplemental Dataset 1: Differentially expressed genes (DEGs) of Solanum lycopersicum cv. Micro-Tom treated with Trichodema harzianum M10 (Solyc ID of DEGs; pvalue <0.05; -1<-fold change>1)
log2-FC	p,value	Solyc ID	annotation ITAG 2.40
4.808	1e-05	Solyc11g022590.1.1	go_terms:GO:0004867,GO:0015066 functional_description:"Kunitz trypsin inhibitor 4 (Fr
4.589	0	Solyc07g062060.2.1	"Peptide methionine sulfoxide reductase msrB (AHRD V1 ***- B6T
4.556	0.00014	Solyc11g072510.1.1	go_terms:GO:0016621 functional_description:"Cinnamoyl-CoA reductase (AHRD V1 **** C3V
4.328	5e-05	Solyc08g008370.2.1	DNA chromosome 5 P1 clone MJC20 (AHRD V1 *--- Q9FHX9_ARATH)
4.303	0	Solyc05g056050.2.1	functional_description:"Chlorophyll a-b binding protein 6A, chloroplastic (AHRD V1 **
4.264	1e-05	Solyc08g078860.2.1	to unknown gene (AHRD V1 ***- Q010L3_OSTTA)"
4.263	8e-05	Solyc03g120890.2.1	GATA transcription factor 9 (AHRD V1 *-*- B6STZ1_MAIZE)
4.224	5e-05	Solyc04g076090.2.1	"Glucose-6-phosphate isomerase 2"
4.212	3e-05	Solyc06g035920.2.1	Remorin 1 (AHRD V1 ***- Q9XEX8_SOLLC)
4.091	4e-05	Solyc05g007200.2.1	functional_description:"RNA recognition motif containing protein (AHRD V1 **-- B6T581
4.035	7e-05	Solyc10g083290.1.1	go_terms:GO:0005975 functional_description:"Beta-fructofuranosidase insoluble isoenzyme"
3.995	1e-05	Solyc07g042680.2.1	functional_description:"Kinase family protein (AHRD V1 **** D7MB90_ARALY)
3.931	1e-05	Solyc03g123370.2.1	(P)ppGpp synthetase I (GTP pyrophosphokinase) SpoT/RelA (AHRD V1 *--* Q2RHV7_MOOTA)
3.928	1e-05	Solyc06g009020.2.1	functional_description:"Glutathione S-transferase (AHRD V1 **** A5YWI8_SOLCO)
3.905	0.00016	Solyc01g099770.2.1	functional_description:"Translationally-controlled tumor protein homolog (AHRD V1 ***
3.856	0.00026	Solyc02g092790.2.1	Arabinogalactan (AHRD V1 *-*- Q43719_SOLLC)
3.818	7e-05	Solyc10g007600.2.1	functional_description:"L-lactate dehydrogenase (AHRD V1 ***- LLDD_VIBPA)
3.815	0.00014	Solyc04g049350.2.1	functional_description:"Chorismate synthase (AHRD V1 **** A5APN1_VITVI)
3.804	9e-05	Solyc06g062530.2.1	Serine/threonine protein phosphatase 2A 55 kDa regulatory subunit B beta isoform (AHRD V1 ***- 2ABB_ARATH)
3.795	1e-05	Solyc12g037980.1.1	GO:0005515 "Actin-like protein 6A (AHRD V1 ***- B6TTQ
3.794	0.00068	Solyc04g007580.1.1	functional_description:"cDNA clone J100026I16 full insert sequence (AHRD V1 **-- B7FA
3.748	0.00046	Solyc01g007220.2.1	NHL1 (Fragment) (AHRD V1 **-- B0LZM3_ARATH)
3.746	0.00046	Solyc03g113270.2.1	Homeobox-leucine zipper-like protein (AHRD V1 *-*- Q3HRT1_PICGL)
3.724	0.0003	Solyc07g066470.2.1	functional_description:"Porphobilinogen deaminase (AHRD V1 ***- B6TVP0_MAIZE)
3.695	8e-05	Solyc02g065240.2.1	functional_description:"Hydrolase alpha/beta fold family protein (AHRD V1 **-- D7LG04
3.677	5e-05	Solyc11g062190.1.1	Mitochondrial ADP/ATP carrier proteins (AHRD V1 ***- Q2UU95_ASPOR)
3.672	8e-05	Solyc04g005670.1.1	functional_description:"Kelch-like protein 17 (AHRD V1 *-*- KLH17_RAT)
3.662	0.00012	Solyc05g007150.2.1	functional_description:"UDP-galactose transporter 3 (AHRD V1 **** D7KBJ4_ARALY)
3.653	0.00019	Solyc08g080050.2.1	protein 1A, chloroplastic (AHRD V1 ***- PGL1A_ARATH)"
3.652	3e-05	Solyc06g065990.1.1	GO:0045263 "ATP synthase subunit b&apos (AHRD V1 ***-
3.636	0.0001	Solyc07g007830.2.1	domain containing protein (AHRD V1 ***- B6TCH2_MAIZE)
3.616	1e-05	Solyc03g122270.2.1	inhibitor domain protein (AHRD V1 ***- Q1YZ74_PHOPR)
3.615	0.00019	Solyc01g006290.2.1	Peroxidase (AHRD V1 **** Q42964_TOBAC)
3.585	0.00029	Solyc07g066080.2.1	"Ubiquitin-conjugating enzyme E2 10 (AHRD V1 **** UBC10_ARATH)
3.52	0.00066	Solyc07g053550.1.1	go_terms:GO:0005515 functional_description:"Glutaredoxin (AHRD V1 ***- B9HGW6_POPTR)
3.515	0.00037	Solyc11g069090.1.1	ATP-binding cassette protein (AHRD V1 ***- C0NDN3_AJECG)
3.502	4e-05	Solyc12g098680.1.1	functional_description:"Eukaryotic translation initiation factor 3 subunit 3 (AHRD V1
3.493	3e-05	Solyc07g006490.2.1	Unknown Protein (AHRD V1)
3.486	0.00037	Solyc04g080960.2.1	functional_description:"Cysteine proteinase cathepsin F (AHRD V1 **-* D3TN89_GLOMM)
3.469	0.00225	Solyc05g013630.1.1	Unknown protein (Fragment) (AHRD V1 ***- Q43520_SOLLC)
3.46	0.00035	Solyc11g069150.1.1	go_terms:GO:0005839 functional_description:"Proteasome subunit beta type (AHRD V1 ***
3.459	4e-05	Solyc07g045190.1.1	go_terms:GO:0005515 functional_description:"RING-H2 finger protein (AHRD V1 ***- Q30D
3.436	7e-05	Solyc03g031750.1.1	go_terms:GO:0005515,GO:0005215 functional_description:"Vacuolar protein sorting-assoc
3.409	0.00018	Solyc11g013020.1.1	functional_description:"Unknown Protein (AHRD V1)"
3.401	0.00064	Solyc04g005100.2.1	functional_description:"Myb transcription factor (AHRD V1 *-** A7UMB2_ROSHC)
3.391	0.00026	Solyc02g064770.2.1	functional_description:"Hydrolase alpha/beta fold family protein expressed (AHRD V1 *
3.376	0.00014	Solyc07g053490.2.1	Optic atrophy 3 protein homolog (AHRD V1 **-- OPA3_DANRE)
3.372	0.00031	Solyc04g007130.1.1	functional_description:"Genomic DNA chromosome 3 P1 clone MPE11 (AHRD V1 ***- Q9LUA5_
3.365	0.00037	Solyc04g078820.2.1	Annexin (AHRD V1 ***- B3TLL7_ELAGV)
3.362	0.0002	Solyc05g032660.2.1	Dehydrogenase/ reductase 3 (AHRD V1 *--* Q3INM6_NATPD)
3.347	4e-05	Solyc09g007360.2.1	of constitutive active ROPs 3 (AHRD V1 ***- ICR3_ARATH)"
3.337	0.0002	Solyc04g007020.2.1	domain-containing protein BROX (AHRD V1 **-- B5X0Z6_SALSA)
3.334	3e-05	Solyc08g080140.2.1	functional_description:"dTDP-4-dehydrorhamnose reductase (AHRD V1 **-- B6STR1_MAIZE)
3.332	3e-05	Solyc12g009300.1.1	Sucrose synthase (AHRD V1 **** O82693_SOLLC)
3.327	0.0004	Solyc01g106000.2.1	functional_description:"Isochorismatase hydrolase (AHRD V1 ***- B6TNR9_MAIZE)
3.32	0.0003	Solyc01g079540.2.1	functional_description:"ADP-ribosylation factor-like protein 3 (AHRD V1 **-- ARL3_CAE
3.312	2e-05	Solyc04g081580.2.1	functional_description:"ATP dependent RNA helicase (AHRD V1 **** B3LTF9_YEAS1)
3.311	0.00062	Solyc10g018590.1.1	go_terms:GO:0009507 functional_description:"Os04g0551700 protein (Fragment) (AHRD V1
3.31	0.00396	Solyc04g051370.2.1	functional_description:"26S proteasome non-ATPase regulatory subunit 12 (AHRD V1 ***-
3.306	0.00114	Solyc10g009180.2.1	functional_description:"Secretory carrier membrane protein (AHRD V1 ***- B3TLU6_ELAGV
3.305	2e-05	Solyc01g111710.2.1	26S proteasome non-ATPase regulatory subunit 3 (AHRD V1 ***- B6TBG8_MAIZE)
3.297	0.00574	Solyc01g009430.2.1	Os02g0448600 protein (Fragment) (AHRD V1 *--- Q0E1G8_ORYSJ)
3.294	0.00016	Solyc11g069270.1.1	go_terms:GO:0005529,GO:0005975 functional_description:"Beta-galactosidase (AHRD V1 **
3.29	0.00023	Solyc08g048250.2.1	functional_description:"L-lactate dehydrogenase (AHRD V1 ***- C0RY96_PARBP)
3.276	0.00025	Solyc12g088360.1.1	go_terms:GO:0005488 functional_description:"U-box domain-containing protein 4 (AHRD V
3.267	0.00079	Solyc07g043270.2.1	functional_description:"Protein FAR1-RELATED SEQUENCE 4 (AHRD V1 **-- FRS4_ARATH)
3.262	6e-05	Solyc03g117860.2.1	functional_description:"IBR finger domain protein (AHRD V1 **-- Q4WL53_ASPFU)
3.256	2e-05	Solyc06g009660.2.1	functional_description:"ADP-ribosylation factor-like protein 3 (AHRD V1 **-- ARL3_CAE
3.247	0.00031	Solyc06g082080.2.1	"Integrin-linked kinase-associated serine/threonine phosphatas
3.246	0.0001	Solyc01g079870.2.1	Nuclear transcription factor Y subunit C-2 (AHRD V1 *-** B4FLF9_MAIZE)
3.245	0.00025	Solyc01g112250.2.1	functional_description:"Calcium-dependent protein kinase 3 (AHRD V1 **** Q7Y050_CAPAN
3.231	0.0022	Solyc02g078120.1.1	Eukaryotic translation initiation factor 3 subunit 7 (AHRD V1 ***- Q9FKV6_ARATH)
3.21	2e-05	Solyc01g107640.2.1	functional_description:"Tic21 (AHRD V1 **-- Q09S70_PEA)"
3.209	0.0001	Solyc11g012470.1.1	go_terms:GO:0003676,GO:0000166 functional_description:"Heterogeneous nuclear ribonucl
3.207	0.00115	Solyc01g096660.2.1	Genomic DNA chromosome 5 P1 clone MOJ9 (AHRD V1 ***- Q9FL44_ARATH)
3.206	0.00031	Solyc09g064940.2.1	functional_description:"Phenazine biosynthesis protein PhzF family (AHRD V1 ***- B4VK
3.206	0.00023	Solyc07g006280.2.1	Senescence-associated protein (AHRD V1 ***- B3TLS7_ELAGV)
3.203	0.00027	Solyc06g076040.2.1	functional_description:"U-box domain-containing protein (AHRD V1 **-- D7KBV1_ARALY)
3.202	0.0005	Solyc04g054740.2.1	Inositol-3-phosphate synthase (AHRD V1 ***- C4PW06_ARATH)
3.199	2e-05	Solyc07g008750.2.1	nucleic acid-binding protein C1D (AHRD V1 *-*- C1D_XENLA)
3.193	0.00017	Solyc01g111750.2.1	Heat shock protein DnaJ domain protein (AHRD V1 *--- B7K9K5_CYAP7)
3.187	0.00198	Solyc11g008260.1.1	go_terms:GO:0006508,GO:0008234 functional_description:"Cysteine proteinase cathepsin
3.186	0.00312	Solyc02g068030.1.1	Unknown Protein (AHRD V1)
3.18	0.00025	Solyc03g112870.2.1	functional_description:"Glucose-6P/phosphate translocator (AHRD V1 **** Q9MSB4_MESCR)
3.175	2e-05	Solyc11g066150.1.1	go_terms:GO:0044237,GO:0008152 functional_description:"Bifunctional polymyxin resista
3.168	0.00109	Solyc10g075100.1.1	Non-specific lipid-transfer protein (AHRD V1 **** Q4A1N1_SOLLC)
3.165	0.00137	Solyc05g054580.2.1	60S acidic ribosomal protein P0 (AHRD V1 ***- D7L9V8_ARALY)
3.149	0.00027	Solyc02g089280.2.1	functional_description:"U3 small nucleolar ribonucleoprotein protein IMP3 (AHRD V1 **
3.145	0.00023	Solyc01g011040.2.1	LRR receptor-like serine/threonine-protein kinase, RLP
3.139	0.0011	Solyc03g005760.1.1	Chlorophyll a-b binding protein 3C-like (AHRD V1 **** Q2XTE0_SOLTU)
3.136	0.00032	Solyc09g075210.2.1	functional_description:"Late embryogenesis abundant protein 5 (AHRD V1 ***- Q1HGG0_9R
3.135	3e-05	Solyc01g081610.2.1	Beta-hexosaminidase 1 (AHRD V1 **** D3TI69_SOLLC)
3.131	0.00535	Solyc06g007700.2.1	biogenesis factor 13 (AHRD V1 *-*- B9U2H7_TOBAC)"
3.13	0.00028	Solyc06g066210.1.1	functional_description:"Unknown Protein (AHRD V1)"
3.13	0.00031	Solyc03g083620.1.1	functional_description:"Unknown Protein (AHRD V1)"
3.125	3e-05	Solyc08g083040.2.1	functional_description:"Serine/threonine protein kinase (AHRD V1 *-*- Q16PN5_AEDAE)
3.125	0.00034	Solyc05g053190.2.1	functional_description:"tRNA pseudouridine synthase A (AHRD V1 **** B9XDA1_9BACT)
3.116	0.00042	Solyc10g078550.1.1	Glutamate dehydrogenase (AHRD V1 **** Q8L6A0_TOBAC)
3.113	0.00087	Solyc02g077560.2.1	functional_description:"Auxin response factor 3 (AHRD V1 **** Q2LAJ4_SOLLC)
3.105	0.0001	Solyc07g006340.2.1	functional_description:"GCN5-related N-acetyltransferase-like (AHRD V1 ***- Q84S80_OR
3.099	0.00011	Solyc03g116490.1.1	functional_description:"Os05g0176300 protein (Fragment) (AHRD V1 *-*- C7J2W8_ORYSJ)"
3.097	0.00035	Solyc11g011380.1.1	Glutamine synthetase (AHRD V1 ***- Q42950_TOBAC)
3.093	0.00029	Solyc05g024010.2.1	functional_description:"CONSTANS-like zinc finger protein (AHRD V1 *--- D0EP04_SOYBN)
3.089	0.00157	Solyc11g011930.1.1	GO:0055114 "Isocitrate dehydrogenase (AHRD V1 ***- D2
3.085	6e-05	Solyc03g121130.2.1	functional_description:"rRNA-processing protein FCF1 homolog (AHRD V1 ***- B5X7B1_SAL
3.084	0.0003	Solyc02g093710.1.1	functional_description:"Genomic DNA chromosome 3 TAC clone K1G2 (AHRD V1 *-*- Q9LTZ3_
3.082	0.00038	Solyc11g007120.1.1	go_terms:GO:0005515,GO:0005198 functional_description:"Fe/S biogenesis protein nfuA (
3.081	0.00031	Solyc02g083810.2.1	Ferredoxin--NADP reductase (AHRD V1 ***- D7MN04_ARALY)
3.078	2e-05	Solyc08g081200.2.1	functional_description:"Short-chain dehydrogenase/reductase family protein (AHRD V1 *
3.073	0.00052	Solyc08g074830.2.1	F-box family protein (AHRD V1 ***- D7KQH0_ARALY)
3.06	0.00036	Solyc08g041870.2.1	functional_description:"Aspartate aminotransferase (AHRD V1 **** Q2XTE6_SOLTU)
3.059	0.00052	Solyc01g110480.2.1	"BZIP transcription factor family protein expressed (AHRD V1 *
3.054	0.00018	Solyc02g031830.1.1	functional_description:"Unknown Protein (AHRD V1)"
3.041	0.00026	Solyc09g007660.1.1	Fasciclin-like arabinogalactan protein 7 (AHRD V1 ***- A9XTL2_GOSHI)
3.04	0.00241	Solyc11g006460.1.1	DNAJ chaperone (AHRD V1 ***- B0W7V8_CULQU)
3.04	0.00033	Solyc03g097290.2.1	functional_description:"Alanyl-tRNA synthetase (AHRD V1 **** C1EDP7_9CHLO)
3.038	0.00275	Solyc10g085430.1.1	go_terms:GO:0006629 functional_description:"Saposin (Fragment) (AHRD V1 *--- B8RJD6_C
3.038	0.00057	Solyc06g071770.2.1	functional_description:"ZZ type zinc finger domain-containing protein (Fragment) (AHR
3.02	3e-05	Solyc02g090970.1.1	Serine/threonine-protein kinase 24 (AHRD V1 **** STK24_MOUSE)
3.018	0.00066	Solyc05g050390.2.1	functional_description:"Beclin 1 protein (AHRD V1 ***- Q4A184_SOLTU)
3.007	0.00041	Solyc05g007140.2.1	functional_description:"Receptor-like protein kinase At3g21340 (AHRD V1 **** RLK6_ARA
3.006	0.002	Solyc07g064150.2.1	functional_description:"Translation initiation factor SUI1 (AHRD V1 **** A4QR10_MAGGR
3	0.00058	Solyc08g078940.1.1	go_terms:GO:0008289 functional_description:"Cortical cell-delineating protein (AHRD V
2.995	0.00018	Solyc06g076570.1.1	class I heat shock protein (AHRD V1 ***- Q69BI7_CARPA)
2.994	0.00037	Solyc09g097960.2.1	functional_description:"Aldo/keto reductase family protein (AHRD V1 **-- D7KWQ9_ARALY
2.993	0.00122	Solyc02g080040.2.1	Receptor-like protein kinase (AHRD V1 **** C6ZRS0_SOYBN)
2.977	0.00059	Solyc04g007770.2.1	functional_description:"Major latex-like protein (AHRD V1 **-- Q9AXU0_PRUPE)
2.971	0.00134	Solyc02g088000.2.1	functional_description:"Glycogen synthase (AHRD V1 **** D5MJP6_9BACT)
2.962	4e-05	Solyc10g052490.1.1	go_terms:GO:0008152 functional_description:"Isoflavone reductase-like protein 5 (AHRD
2.957	0.00015	Solyc02g092220.1.1	functional_description:"Unknown Protein (AHRD V1)"
2.945	0.00093	Solyc09g091510.2.1	functional_description:"Chalcone synthase (AHRD V1 ***- Q56I79_9SOLN)
2.945	0.0007	Solyc06g075780.1.1	go_terms:GO:0003700 functional_description:"Cys2/His2 zinc-finger transcription facto
2.939	0.00055	Solyc08g007590.2.1	functional_description:"Bile acid sodium symporter family protein (AHRD V1 **** D7MDZ
2.938	0.00328	Solyc10g078620.1.1	go_terms:GO:0003735 functional_description:"Ribosomal protein S5 (AHRD V1 ***- A8J2I5
2.935	0.0005	Solyc07g056150.2.1	functional_description:"Ras-related protein Rab-2-A (AHRD V1 ***- B6T1U8_MAIZE)
2.926	0.00414	Solyc06g053330.2.1	functional_description:"DNA-directed RNA polymerase I subunit rpa49 (AHRD V1 *-*- RPA
2.924	0.00044	Solyc12g089020.1.1	go_terms:GO:0006468 functional_description:"Receptor-like protein kinase At5g59670 (A
2.921	0.00011	Solyc02g085210.1.1	UPF0567 protein C13orf39 homolog (AHRD V1 *--- CM039_MOUSE)
2.904	0.00052	Solyc10g079710.1.1	Uncharacterized plant-specific domain 01589 (AHRD V1 ***- A2Q300_MEDTR)
2.904	0.00012	Solyc08g060860.2.1	DNA chromosome 3 P1 clone MSJ11 (AHRD V1 *--- Q9LW02_ARATH)"
2.904	0.00451	Solyc01g100570.2.1	functional_description:"PAPA-1-like conserved region family protein expressed (AHRD V
2.899	0.00046	Solyc03g123630.2.1	"Pectinesterase (AHRD V1 ***- Q564D7_SOLLC)
2.899	0.00061	Solyc02g065630.2.1	Myosin-like protein (AHRD V1 *--- Q9C717_ARATH)
2.894	0.00117	Solyc00g009020.2.1	Mitochondrial ATP synthase (AHRD V1 ***- B6TLY8_MAIZE) GO:0005507,GO:0008270,GO:0050897 GO:0005507,GO:0008270,GO:0050897
2.887	0.00058	Solyc02g087220.2.1	bicaudal C homolog 1-B (AHRD V1 *--- BIC1B_XENLA)
2.887	0.00371	Solyc01g008070.2.1	Alpha/beta superfamily hydrolase (AHRD V1 *--- D0CIF5_9SYNE)
2.886	4e-05	Solyc07g063460.1.1	go_terms:GO:0008152 functional_description:"Methyltransferase family protein (AHRD V1
2.879	0.00243	Solyc04g064530.1.1	Unknown Protein (AHRD V1)
2.869	5e-05	Solyc07g043000.2.1	Unknown Protein (AHRD V1)
2.865	0.00055	Solyc02g091790.2.1	functional_description:"Wd-repeat protein (AHRD V1 **-- Q17GJ0_AEDAE)
2.862	0.00086	Solyc05g053230.2.1	functional_description:"Serine/threonine protein kinase (AHRD V1 **** C6ZRR6_SOYBN)
2.857	0.00064	Solyc09g098180.2.1	functional_description:"Pirin-like protein (AHRD V1 ***- B6TZU6_MAIZE)
2.856	0.0006	Solyc02g091490.2.1	functional_description:"Fructokinase 3 (AHRD V1 **-* Q6VWJ5_SOLLC)
2.855	0.00035	Solyc02g082070.2.1	Cytochrome P450 GO:0020037,GO:0055114 GO:0019825 GO:0019825,GO:0020037,GO:0055114
2.853	0.0001	Solyc05g049950.2.1	Small nuclear ribonucleoprotein-associated protein B (AHRD V1 *-*- B6T3Z9_MAIZE)
2.849	0.00053	Solyc09g065870.2.1	"Copine I-like (AHRD V1 ***- Q5JMT9_ORYSJ)
2.848	0.00056	Solyc01g049960.2.1	Unknown Protein (AHRD V1)
2.848	0.00054	Solyc01g010660.2.1	Receptor-like protein kinase At3g21340 (AHRD V1 **** RLK6_ARATH)
2.847	0.00015	Solyc09g010100.2.1	30S ribosomal protein S11 (AHRD V1 ***- RS11_CAUSK)
2.847	0.00185	Solyc06g063070.2.1	Ethylene responsive transcription factor 2a (AHRD V1 ***- C0J9I7_9ROSA)
2.847	0.00064	Solyc05g008830.2.1	Octicosapeptide/Phox/Bem1p domain-containing protein (AHRD V1 *--- D7L8F8_ARALY)
2.842	0.00025	Solyc08g068400.2.1	hydrolase domain protein (AHRD V1 *--- C3HWX7_BACTU)"
2.835	0.00065	Solyc06g054510.2.1	functional_description:"Acyl carrier protein (AHRD V1 **** B3GQB9_9ERIC)
2.834	0.0001	Solyc09g015770.2.1	functional_description:"WRKY transcription factor 6 (AHRD V1 **** A7UGD3_SOLTU)
2.833	0.00075	Solyc08g005230.2.1	transcription factor bZIP108 (Fragment) (AHRD V1 *--- Q0GPJ1_SOYBN)
2.828	0.00391	Solyc03g118130.2.1	"Rubredoxin-like protein (AHRD V1 *--- A8JGB1_CHLRE)
2.824	0.00037	Solyc06g075110.2.1	Lysine ketoglutarate reductase trans-splicing related 1 (AHRD V1 ***- B6TPP1_MAIZE)
2.815	8e-05	Solyc03g097870.2.1	functional_description:"MtN3-like protein (AHRD V1 **-- Q9LUE3_ARATH)
2.812	0.00512	Solyc03g123840.2.1	RNA binding protein with multiple splicing 2 (Fragment) (AHRD V1 *--- A5YBM9_HORSE)
2.804	0.00064	Solyc04g005680.2.1	"Ribosomal protein (AHRD V1 ***- B3TM27_ELAGV)
2.795	0.00028	Solyc09g091600.2.1	functional_description:"Male sterility MS5 family protein (AHRD V1 **-- D7KE75_ARALY)
2.793	0.00077	Solyc01g098000.2.1	functional_description:"Elongation factor-like protein (AHRD V1 ***- Q3HVL1_SOLTU)
2.792	0.00033	Solyc01g097290.2.1	Auxin responsive protein (AHRD V1 ***- D9IQE6_CATRO)
2.789	0.00021	Solyc05g013340.2.1	functional_description:"AP-1 complex subunit mu-1 (AHRD V1 ***- B5X228_SALSA)
2.787	0.0012	Solyc07g008630.1.1	go_terms:GO:0016301 functional_description:"LRR receptor-like serine/threonine-protei
2.787	0.0005	Solyc02g076870.2.1	Potential lipid particle serine esterase (AHRD V1 *--- Q59KL3_CANAL)
2.786	0.00074	Solyc02g078540.2.1	functional_description:"Unknown Protein (AHRD V1)
2.784	6e-05	Solyc10g007150.2.1	functional_description:"Apoptosis inhibitor (AHRD V1 ***- B0WCI8_CULQU)
2.783	0.00142	Solyc03g113020.2.1	functional_description:"Vacuolar protein sorting 29 (AHRD V1 ***- B6SUM0_MAIZE)
2.773	0.00085	Solyc01g006200.2.1	Unknown Protein (AHRD V1)
2.766	0.00015	Solyc05g050800.2.1	Phosphoglycerate mutase family protein (AHRD V1 ***- C3SAD0_BRADI);
2.765	0.00184	Solyc03g113790.2.1	functional_description:"Mannose-1-phosphate guanyltransferase (AHRD V1 ***- B6TBA0_MA
2.756	0.001	Solyc01g096270.2.1	Unknown Protein (AHRD V1)
2.749	8e-05	Solyc07g064600.2.1	functional_description:"Endoribonuclease L-PSP family protein (AHRD V1 **-* D7LAZ0_AR
2.749	0.0001	Solyc05g009570.2.1	Ribosomal protein PSRP-3/Ycf65 (AHRD V1 *-*- B5W261_SPIMA)
2.747	0.00014	Solyc03g007480.2.1	"Myosin (AHRD V1 ***- D2UY43_NAEGR)
2.746	7e-05	Solyc06g074530.1.1	go_terms:GO:0047769 functional_description:"Prephenate dehydratase (AHRD V1 **** Q6JJ
2.743	0.00447	Solyc08g008100.2.1	functional_description:"1-aminocyclopropane-1-carboxylate synthase (AHRD V1 **** P932
2.743	0.00079	Solyc01g068150.2.1	Chromosome 11 contig 1 DNA sequence (AHRD V1 *-*- Q00YQ7_OSTTA)
2.739	0.00021	Solyc01g073690.2.1	V-type ATP synthase subunit D (AHRD V1 ***- B0WRC9_CULQU)
2.737	0.00123	Solyc11g013110.1.1	Anthocyanidin synthase (AHRD V1 **** B2M0X8_GINBI)
2.734	0.00043	Solyc03g119080.2.1	functional_description:"Beta-glucosidase (AHRD V1 **** D7L7Z3_ARALY)
2.733	0.00075	Solyc10g085420.1.1	"Os03g0816700 protein (Fragment) (AHRD V1 ***- Q0DMC9_ORYSJ)
2.729	0.00042	Solyc01g100660.2.1	factor (AHRD V1 ***- D7L4N5_ARALY)"
2.728	0.00036	Solyc08g082920.2.1	"ORM1-like protein 2 (AHRD V1 ***- B4FEN2_MAIZE)
2.725	0.00087	Solyc02g083860.2.1	Flavanone 3-hydroxylase (AHRD V1 ***- A9ZMI9_TOBAC)
2.724	0.00011	Solyc11g069940.1.1	go_terms:GO:0045454 functional_description:"Glutaredoxin (AHRD V1 ***- B9H2P7_POPTR)
2.724	0.00037	Solyc04g078390.1.1	F-box protein (AHRD V1 *-*- A3RJX0_GOSHI)
2.716	0.00016	Solyc06g051650.2.1	functional_description:"Peptidyl-prolyl cis-trans isomerase B (AHRD V1 **** PPIB_DICD
2.713	0.00234	Solyc04g072240.2.1	functional_description:"Oxidoreductase family protein (AHRD V1 ***- D7LXC3_ARALY)
2.713	0.00029	Solyc04g009190.2.1	domain-binding protein 2 (AHRD V1 **-- WBP2_HUMAN)"
2.709	0.00021	Solyc07g043360.1.1	go_terms:GO:0003735 functional_description:"60S ribosomal protein L27 (AHRD V1 ***- A
2.706	8e-05	Solyc11g069170.1.1	Transmembrane protein 209 (AHRD V1 *-*- TM209_MOUSE)
2.705	0.00028	Solyc05g006330.1.1	Unknown Protein (AHRD V1)
2.705	0.00015	Solyc03g116670.2.1	functional_description:"TPR domain protein (AHRD V1 *-*- B6U810_MAIZE)
2.702	0.00078	Solyc01g106900.2.1	functional_description:"Magnesium transporter MRS2-3 (AHRD V1 **** MRS23_ARATH)
2.701	0.00085	Solyc10g008660.1.1	functional_description:"Malonyl CoA anthocyanin 5-O-glucoside-6&apos&apos&apos-O-malo
2.698	0.00012	Solyc08g082250.2.1	functional_description:"Endoglucanase 1 (AHRD V1 ***- B6U0J0_MAIZE)
2.694	0.00454	Solyc06g071920.2.1	functional_description:"Glyceraldehyde-3-phosphate dehydrogenase (AHRD V1 **** Q9XG67
2.693	0.00099	Solyc12g044600.2.1	NADP-dependent malic enzyme, chloroplastic (AHRD V1 ***- MAOC_FLAPR)
2.693	0.00101	Solyc08g076730.2.1	functional_description:"TPR domain protein (AHRD V1 *-*- B6U810_MAIZE)
2.692	0.00158	Solyc02g071150.2.1	functional_description:"DNA-binding protein (AHRD V1 **** B7R4T4_9EURY)
2.691	0.00034	Solyc07g021540.2.1	FIP1 (AHRD V1 **-- B6TPG9_MAIZE)
2.687	0.00202	Solyc03g111820.2.1	Sieve element-occluding protein 3 (AHRD V1 **-- B5THF7_MEDTR)
2.685	0.00034	Solyc07g045390.1.1	go_terms:GO:0005840 functional_description:"50S ribosomal protein L18 (AHRD V1 ***- B
2.685	0.00093	Solyc04g007230.2.1	homolog (AHRD V1 *--- C1BSR8_9MAXI)
2.684	0.00337	Solyc07g064930.2.1	"Protein grpE (AHRD V1 *-*- Q1QRU3_NITHX)
2.681	0.00032	Solyc05g005160.2.1	functional_description:"ATP-citrate lyase A-2 (AHRD V1 **** D7KWP3_ARALY)
2.678	0.00022	Solyc10g083120.1.1	GO:0043687 "Ubiquitin-conjugating enzyme family prote
2.663	0.00026	Solyc07g055210.2.1	functional_description:"Aspartate aminotransferase (AHRD V1 ***- B9SW33_RICCO)
2.661	0.00012	Solyc07g006220.1.1	go_terms:GO:0050378,GO:0048040 functional_description:"UDP-D-glucuronate 4-epimerase
2.661	0.00083	Solyc02g083820.1.1	go_terms:GO:0005488 functional_description:"Armadillo/beta-catenin repeat family prot
2.654	0.0004	Solyc01g094950.2.1	Protein BPS1, chloroplastic (AHRD V1 **-- BPS1_ARATH)
2.653	0.00025	Solyc03g046570.2.1	domain class transcription factor (AHRD V1 ***- D9ZIP3_MALDO)"
2.651	0.00026	Solyc01g007340.2.1	"Acetyl-coenzyme A carboxylase carboxyl transferase subunit be
2.649	0.00091	Solyc09g031700.2.1	functional_description:"Vesicular glutamate transporter (AHRD V1 **-* B6VRT1_LYMST)
2.649	0.00016	Solyc04g056390.2.1	Isopentenyl-diphosphate delta-isomerase (AHRD V1 **** Q84RZ8_9GENT)
2.647	9e-05	Solyc08g061980.2.1	functional_description:"Mechanosensitive ion channel family (AHRD V1 *-*- B6QJY9_PENM
2.647	0.00017	Solyc04g053060.2.1	Protein (AHRD V1)"
2.646	0.00052	Solyc01g096360.2.1	functional_description:"Rho GTPase activating protein 2 (AHRD V1 ***- Q6UQ72_ORYSJ)
2.645	0.00092	Solyc03g115930.1.1	go_terms:GO:0005509 functional_description:"Calmodulin-like protein (AHRD V1 *-*- B6T
2.638	0.00016	Solyc01g091260.2.1	AT2G45380 protein (Fragment) (AHRD V1 *-*- B9DGW8_ARATH)
2.632	0.00303	Solyc04g064800.2.1	functional_description:"Zinc finger CCCH domain-containing protein 38 (AHRD V1 ***- C
2.629	0.0018	Solyc11g065670.1.1	go_terms:GO:0005840 functional_description:"Ribosomal protein L12 (AHRD V1 ***- A8J59
2.625	0.00114	Solyc04g005160.1.1	6-phosphogluconate dehydrogenase decarboxylating (AHRD V1 **** B9N1W3_POPTR)
2.623	0.00013	Solyc02g085340.1.1	go_terms:GO:0005515,GO:0003700 functional_description:"GRAS family transcription fact
2.622	0.00037	Solyc02g070490.2.1	hydrolase fold (AHRD V1 ***- B6SU76_MAIZE)
2.619	0.00038	Solyc12g037970.1.1	go_terms:GO:0005515 functional_description:"Peptidyl-tRNA hydrolase family protein (A
2.618	0.00053	Solyc11g008390.1.1	go_terms:GO:0005488,GO:0000151 functional_description:"U-box domain-containing protei
2.618	0.00406	Solyc01g102490.2.1	NADPH adrenodoxin oxidoreductase fprA (NADPH-ferredoxin reductase) (AHRD V1 **-* A2VNR6_MYCTU)
2.615	0.00106	Solyc04g081960.1.1	functional_description:"Syringolide-induced protein 14-1-1 (Fragment) (AHRD V1 *-*- Q
2.613	0.0002	Solyc06g061150.2.1	functional_description:"AP-2 complex subunit mu (AHRD V1 ***- B6TIQ4_MAIZE)
2.612	0.00099	Solyc02g091940.2.1	AT5g13970/MAC12_6 (AHRD V1 ***- Q9FFX8_ARATH)
2.611	0.00145	Solyc07g062270.2.1	functional_description:"Gamma-glutamyl hydrolase 2 (AHRD V1 **** D7MX15_ARALY)
2.609	0.00013	Solyc11g010470.1.1	GO:0019904 "14-3-3 protein beta/alpha (AHRD V1 **-- 1
2.608	0.00104	Solyc07g065400.2.1	import inner membrane translocase subunit TIM50-C (AHRD V1 *-*- D3TQJ3_GLOMM)
2.608	0.00108	Solyc06g075690.2.1	protein (AHRD V1 ***- Q945F5_SOLLC)
2.607	0.00014	Solyc09g065900.2.1	Glutathione reductase (AHRD V1 ***- B9IED0_POPTR)
2.594	0.0006	Solyc01g049650.2.1	Pyruvate kinase (AHRD V1 ***- B9SBM7_RICCO)
2.592	0.00016	Solyc02g091920.2.1	"Xyloglucan endotransglucosylase/hydrolase 2 (AHRD V1 **** Q2M
2.587	0.00018	Solyc04g077040.2.1	functional_description:"Xylulose kinase (AHRD V1 ***- D7MPD2_ARALY)
2.583	0.00044	Solyc05g055000.2.1	functional_description:"Cysteine desulfurase (AHRD V1 **** Q10WM4_TRIEI)
2.58	0.00014	Solyc08g060920.2.1	and polytropic retrovirus receptor (AHRD V1 **-- B2GU54_XENTR)
2.58	0.00033	Solyc03g062790.2.1	clone 002-130-C06 full insert sequence (AHRD V1 **-- B7F0E5_ORYSJ)"
2.579	0.00014	Solyc01g007560.2.1	functional_description:"DNA-directed RNA polymerase subunit alpha (AHRD V1 ***- D3WBC
2.575	0.0012	Solyc06g008310.2.1	Elongator complex protein 2 (AHRD V1 **-- B0X467_CULQU)
2.57	0.00061	Solyc04g014670.2.1	Short-chain dehydrogenase/reductase SDR (AHRD V1 **** C0BIG4_9BACT)
2.569	0.00075	Solyc11g062280.1.1	functional_description:"Glyoxalase/bleomycin resistance protein/dioxygenase (AHRD V1
2.565	0.00119	Solyc09g010400.2.1	"Histone H2A (AHRD V1 ***- B9T4D3_RICCO)
2.564	0.00123	Solyc01g089890.2.1	Unknown Protein (AHRD V1);
2.561	0.00696	Solyc12g007000.1.1	POT family domain containing protein expressed (AHRD V1 *-*- D8L9H8_WHEAT)
2.561	0.00028	Solyc03g034250.2.1	the predicted A. niger protein contains a neutral zinc metallopeptidases (AHRD V1 **-
2.56	0.00126	Solyc00g005050.2.1	Arabinogalactan protein (AHRD V1 ***- B6SST2_MAIZE)
2.557	0.00031	Solyc07g005600.2.1	functional_description:"Transmembrane 9 superfamily protein member 4 (AHRD V1 **** B6
2.556	0.00016	Solyc11g005620.1.1	go_terms:GO:0008652,GO:0006561,GO:0005737 functional_description:"Acetylglutamate kin
2.556	0.00019	Solyc08g077020.1.1	functional_description:"Unknown Protein (AHRD V1)"
2.548	0.00106	Solyc01g005760.2.1	LRR receptor-like serine/threonine-protein kinase, RLP GO:0005515 GO:0016301 GO:0005515,GO:0016301
2.547	0.00468	Solyc07g063050.1.1	functional_description:"Unknown Protein (AHRD V1)"
2.547	0.00141	Solyc02g062020.2.1	"Ras-like GTP-binding protein RHO (AHRD V1 **-- RHO_APLCA)
2.546	0.00025	Solyc11g028010.1.1	go_terms:GO:0030246,GO:0005525 functional_description:"GTPase IMAP family member 7 (A
2.543	0.00014	Solyc06g060340.2.1	functional_description:"Chloroplast photosystem II-associated protein (AHRD V1 ***- A
2.542	0.00054	Solyc10g054440.1.1	Arginine decarboxylase (AHRD V1 **** Q5F307_SOLLC)
2.542	0.00199	Solyc06g075800.1.1	go_terms:GO:0005515,GO:0003677 functional_description:"Histone H2B (AHRD V1 ***- Q2XP
2.539	0.00274	Solyc05g007950.2.1	functional_description:"Ribonuclease T2 (AHRD V1 ***- Q6A3R1_SOLLC)
2.538	0.00063	Solyc04g082140.2.1	Laccase-22 (AHRD V1 **-- LAC22_ORYSJ)
2.533	0.00021	Solyc11g017300.1.1	functional_description:"COP9 signalosome complex subunit 5b (AHRD V1 ***- B4FUK9_MAIZ
2.531	0.00033	Solyc03g120430.2.1	Glycerate kinase (AHRD V1 **** C1DYY5_9CHLO) GO:0008887 GO:0008887
2.528	0.00132	Solyc12g009100.1.1	go_terms:GO:0005515 functional_description:"Unknown Protein (AHRD V1)"
2.526	0.00026	Solyc10g082030.1.1	go_terms:GO:0016491,GO:0045454,GO:0051920 functional_description:"Peroxiredoxin (AHRD
2.524	0.0004	Solyc06g061170.2.1	functional_description:"Solute carrier family 25 (Mitochondrial carrier ornithine tra
2.519	0.00089	Solyc01g111170.2.1	Peptidyl-prolyl cis-trans isomerase (AHRD V1 ***- Q9XF12_SOLTU)
2.518	0.00147	Solyc12g014220.1.1	Homology to unknown gene (Fragment) (AHRD V1 *--- Q01G44_OSTTA)
2.518	0.00036	Solyc09g082060.2.1	"Cysteine synthase (AHRD V1 **** Q3LAG5_TOBAC)
2.517	0.00165	Solyc11g011960.1.1	go_terms:GO:0008152 functional_description:"UTP-glucose 1 phosphate uridylyltransfera
2.514	0.00242	Solyc01g097600.1.1	tRNA pseudouridine synthase D (AHRD V1 ***- D3BIM4_POLPA)
2.512	0.00051	Solyc04g078550.2.1	functional_description:"WRKY transcription factor 2 (AHRD V1 ***- A7UGC9_SOLTU)
2.511	0.00056	Solyc12g042980.1.1	go_terms:GO:0016491 functional_description:"2-oxoglutarate-dependent dioxygenase (Fra
2.51	0.00067	Solyc10g084820.1.1	go_terms:GO:0008270 functional_description:"Palmitoyltransferase PFA4 (AHRD V1 ***- B
2.509	0.00037	Solyc05g056300.2.1	functional_description:"Thioredoxin-like protein (AHRD V1 *-*- D8UJJ9_VOLCA)
2.506	0.00315	Solyc03g097900.2.1	functional_description:"40S ribosomal protein S1 (AHRD V1 ***- RS3A_LENED)
2.505	0.00258	Solyc06g076750.2.1	Peptide transporter (AHRD V1 **-* O48542_HORVU)
2.503	0.00132	Solyc06g005360.2.1	"Actin depolymerizing factor 3 (AHRD V1 **** A1XJ46_GOSHI)
2.503	0.00559	Solyc01g104840.2.1	RNA-binding protein RZ-1 (AHRD V1 **** D0V0M9_CAPAN)
2.498	0.00023	Solyc07g065340.1.1	go_terms:GO:0009001 functional_description:"Serine acetyltransferase (AHRD V1 **** Q3
2.498	0.00155	Solyc01g097810.2.1	functional_description:"Zeta-carotene desaturase"
2.497	0.0018	Solyc12g096900.1.1	go_terms:GO:0030246 functional_description:"Tir, resistance protein fragment"
2.497	0.0023	Solyc05g006780.2.1	domain containing protein-like (AHRD V1 *-*- Q8GVF8_ORYSJ)
2.497	0.00159	Solyc03g118450.1.1	functional_description:"Unknown Protein (AHRD V1)"
2.493	0.00161	Solyc02g085730.2.1	functional_description:"Allene oxide cyclase (AHRD V1 **** Q9LEG5_SOLLC)
2.491	0.0016	Solyc12g049070.1.1	"Extensin-like protein Ext1 (AHRD V1 ***- Q8VWM5_SOLLC)"
2.491	0.00041	Solyc08g074240.2.1	functional_description:"40S ribosomal protein S6 (AHRD V1 ***- B6T1H0_MAIZE)
2.49	0.00032	Solyc03g120450.2.1	"Aminotransferase (AHRD V1 ***- Q39Q29_GEOMG)
2.49	0.00123	Solyc01g007380.1.1	GO:0031361 "Apocytochrome f (AHRD V1 ***- D3WBH0_9AQU
2.489	0.00187	Solyc08g007240.2.1	Hydrolase NUDIX family protein (AHRD V1 **-- Q2A9R5_BRAOL)
2.487	0.00041	Solyc02g064940.1.1	go_terms:GO:0004675 functional_description:"LRR receptor-like serine/threonine-protei
2.486	0.00073	Solyc12g099700.1.1	go_terms:GO:0008152,GO:0009107,GO:0051536 functional_description:"Lipoyl synthase (AH
2.486	0.00246	Solyc11g011040.1.1	GO:0015031,GO:0005525,GO:0005622 "ADP-ribosylation fa
2.486	0.00212	Solyc05g054830.2.1	Ankyrin-repeat protein (AHRD V1 **-- A2CIR5_ORYSJ)
2.485	0.00135	Solyc04g074230.2.1	functional_description:"14-3-3 protein sigma gamma zeta beta/alpha (AHRD V1 **-- Q16Q
2.482	0.00359	Solyc12g056210.1.1	functional_description:"MRNA clone RAFL21-79-C21 (AHRD V1 **-- Q8W458_ARATH)
2.476	0.00284	Solyc09g015080.2.1	functional_description:"Phosphatidylinositol transfer protein SFH5 (AHRD V1 *--- C5JF
2.475	0.00245	Solyc01g102860.2.1	Unknown Protein (AHRD V1)
2.474	0.0022	Solyc08g067370.1.1	functional_description:"Unknown Protein (AHRD V1)"
2.473	0.00191	Solyc01g106330.2.1	"Glutamyl-tRNA(Gln) amidotransferase subunit A (AHRD V1 ***- Q
2.471	0.00036	Solyc10g079420.1.1	Calmodulin (AHRD V1 ***- B6TKX0_MAIZE)
2.467	0.00046	Solyc05g054920.2.1	functional_description:"Splicing factor arginine/serine-rich 6 (AHRD V1 *--- B6T453_M
2.465	0.00033	Solyc03g033540.2.1	Calcium-dependent protein kinase (AHRD V1 **** C6KGT3_SOLLC)
2.464	0.00064	Solyc01g005440.2.1	Jasmonate ZIM-domain protein 3 (AHRD V1 **-- B2XVS2_SOLLC)
2.462	0.00155	Solyc01g107990.2.1	MAPprotein kinase-like protein (AHRD V1 **-- Q9LT86_ARATH)
2.46	0.00259	Solyc06g049050.2.1	"Expansin (AHRD V1 ***- O82625_SOLLC)
2.458	0.0017	Solyc03g005580.2.1	functional_description:"Legumin 11S-globulin (AHRD V1 **-- Q39770_GINBI)
2.457	0.00108	Solyc02g064550.2.1	C1orf93 homolog (AHRD V1 **-- C1C416_RANCA)
2.452	0.00188	Solyc10g081750.1.1	functional_description:"Mal d 1-associated protein (AHRD V1 ***- Q6X182_MALDO)"
2.452	0.00062	Solyc01g008820.2.1	Signal peptide peptidase family protein (AHRD V1 ***- D7LQE4_ARALY);
2.451	0.00203	Solyc09g092530.2.1	Tic22 (AHRD V1 ***- B6U4I8_MAIZE)
2.451	0.00081	Solyc08g077260.2.1	functional_description:"Leptin receptor overlapping transcript-like 1 (AHRD V1 **-- C
2.45	0.00046	Solyc08g041860.1.1	functional_description:"Unknown Protein (AHRD V1)"
2.448	0.00184	Solyc03g123520.2.1	functional_description:"Polyphosphoinositide phosphatase (AHRD V1 ***- C1H752_PARBA)
2.445	0.00168	Solyc07g064650.1.1	go_terms:GO:0005515 functional_description:"Arabidopsis thaliana genomic DNA chromoso
2.444	0.00087	Solyc10g008600.2.1	Unknown Protein (AHRD V1)
2.444	0.00159	Solyc07g008630.1.1	go_terms:GO:0016301 functional_description:"LRR receptor-like serine/threonine-protei
2.444	0.00022	Solyc05g018120.1.1	go_terms:GO:0016986 functional_description:"Transcription initiation factor TFIID sub
2.441	0.0008	Solyc08g078070.2.1	"Ras-related protein Rab-1A (AHRD V1 ***- B6RB23_HALDI)
2.441	0.00083	Solyc04g080290.2.1	CRAL/TRIO domain containing protein expressed (AHRD V1 **-- Q75GU9_ORYSJ)
2.439	0.00182	Solyc02g070770.2.1	"NAD-dependent epimerase/dehydratase (AHRD V1 **-- B8HW76_CYAP
2.438	0.00401	Solyc06g069470.2.1	functional_description:"Glycerophosphoryl diester phosphodiesterase family protein ex
2.436	0.00181	Solyc07g054830.2.1	functional_description:"Diacylglycerol kinase (AHRD V1 **** Q9FVD1_SOLLC)
2.433	0.00022	Solyc03g120970.2.1	functional_description:"Gibberellin 2-beta-dioxygenase 2 (AHRD V1 ***- G2OX2_ARATH)
2.43	0.00173	Solyc08g078190.1.1	go_terms:GO:0003677,GO:0006355 functional_description:"Ethylene responsive transcript
2.428	0.00165	Solyc02g079780.1.1	functional_description:"Pro-resilin (AHRD V1 *--- B6T4Q5_MAIZE)"
2.427	0.00663	Solyc05g009030.2.1	functional_description:"3-isopropylmalate dehydrogenase (AHRD V1 **** B5LAV1_CAPAN)
2.427	0.00038	Solyc04g078750.2.1	protein (AHRD V1 ***- B6TDG9_MAIZE)
2.422	0.00054	Solyc03g114920.1.1	Pentatricopeptide repeat-containing protein (AHRD V1 ***- D7MUF9_ARALY)
2.42	0.00336	Solyc03g123660.2.1	"Ubiquitin conjugating enzyme 2 (AHRD V1 **** Q94FU3_SOLLC)
2.418	0.00053	Solyc07g008540.2.1	functional_description:"CONSTANS-like zinc finger protein (AHRD V1 *-*- D0EP06_SOYBN)
2.415	0.00126	Solyc11g006250.1.1	go_terms:GO:0006629 functional_description:"GDSL esterase/lipase At5g33370 (AHRD V1 *
2.411	0.00217	Solyc07g014680.2.1	functional_description:"Potassium transporter (AHRD V1 *-** A0MNZ1_THEHA)
2.409	0.00032	Solyc02g068910.2.1	functional_description:"Peptidase trypsin-like serine and cysteine proteases (Fragmen
2.408	0.00021	Solyc06g068440.2.1	functional_description:"Cinnamoyl-CoA reductase (AHRD V1 **** Q4U1I5_SOLLC)
2.407	0.00183	Solyc05g056160.2.1	Proteasome subunit beta type (AHRD V1 ***- C6TLJ9_SOYBN)
2.406	0.00023	Solyc04g082380.2.1	Unknown Protein (AHRD V1)
2.406	0.00078	Solyc01g098550.2.1	Tryptophan synthase alpha chain (AHRD V1 ***- Q8LA83_ARATH)
2.405	0.00033	Solyc10g085010.1.1	functional_description:"PAR-1c protein (AHRD V1 ***- Q43589_TOBAC)
2.404	0.002	Solyc12g056930.1.1	go_terms:GO:0016020,GO:0016021 functional_description:"Sulfate transporter 2 (AHRD V1
2.404	0.00175	Solyc04g079960.1.1	go_terms:GO:0004311 functional_description:"Geranylgeranyl pyrophosphate synthase 2 (
2.404	0.00255	Solyc03g031860.2.1	Phytoene synthase 1 GO:0009058,GO:0016765 GO:0016767,GO:0046905 GO:0009058,GO:0016765,GO:0016767,GO:0046905
2.401	0.00178	Solyc05g005200.2.1	functional_description:"Pyrrolidone-carboxylate peptidase (AHRD V1 **** B6SP89_MAIZE)
2.398	0.0071	Solyc03g044790.2.1	Alpha-hydroxynitrile lyase (AHRD V1 **-- O49897_MANES)
2.397	0.00302	Solyc09g082760.2.1	Aspartic proteinase 2 (AHRD V1 **-* Q948P0_SOYBN)
2.396	0.00029	Solyc06g083820.2.1	60 ribosomal protein L14 (AHRD V1 ***- B6TMP6_MAIZE)
2.395	0.00189	Solyc05g053040.2.1	functional_description:"RING finger family protein (AHRD V1 *-*- D6RU92_SILLA)
2.391	0.00853	Solyc06g036310.2.1	functional_description:"Heavy metal transport/detoxification protein (AHRD V1 *-*- Q1
2.389	0.00032	Solyc09g011310.2.1	family protein (AHRD V1 ***- B4G0F8_MAIZE)
2.389	0.00034	Solyc04g074440.1.1	functional_description:"Os06g0220000 protein (Fragment) (AHRD V1 ***- Q0DDJ2_ORYSJ)
2.386	0.00357	Solyc06g071960.2.1	Nucleoside diphosphate kinase (AHRD V1 **** B9RAM1_RICCO)
2.385	0.00407	Solyc08g080590.2.1	81 (Fragment) (AHRD V1 **-- Q84ML3_SOLTU)
2.384	0.00026	Solyc02g071210.2.1	Cold acclimation protein COR413-like (AHRD V1 *-*- A6YDU6_LOLTE)
2.382	0.0023	Solyc12g056220.1.1	GO:0016020,GO:0016021 "Aquaporin (AHRD V1 ***- Q8W507
2.381	0.00834	Solyc03g117470.2.1	functional_description:"Calcineurin subunit B (AHRD V1 *-*- B6U4N5_MAIZE)
2.379	0.00053	Solyc09g005080.1.1	go_terms:GO:0004675 functional_description:"LRR receptor-like serine/threonine-protei
2.376	0.00086	Solyc08g066030.2.1	Protein (AHRD V1)"
2.375	0.00025	Solyc03g007660.2.1	functional_description:"NADH dehydrogenase (AHRD V1 ***- D3BQF3_POLPA)
2.374	0.0014	Solyc05g013240.2.1	Unknown Protein (AHRD V1)
2.373	0.00487	Solyc11g072470.1.1	functional_description:"LOB domain protein 1 (AHRD V1 ***- D7KHW8_ARALY)
2.373	0.00523	Solyc01g067740.2.1	"Superoxide dismutase (AHRD V1 **** B1Q475_CAPCH)
2.37	0.00384	Solyc10g078300.1.1	Single-stranded nucleic acid binding R3H protein (Fragment) (AHRD V1 *-*- B3VWW5_POPTN)
2.37	0.00207	Solyc08g081540.2.1	functional_description:"1-aminocyclopropane-1-carboxylate synthase (AHRD V1 **** Q965
2.366	0.00201	Solyc06g071270.2.1	functional_description:"CCR4-NOT transcription complex subunit 4 (AHRD V1 *--- Q498M7
2.365	0.00024	Solyc09g008920.2.1	functional_description:"Geranylgeranyl pyrophosphate synthase (AHRD V1 ***- Q0WUL9_AR
2.365	0.00038	Solyc04g009350.2.1	functional_description:"Histidinol-phosphate aminotransferase (AHRD V1 **** B6TRS1_MA
2.362	0.00029	Solyc07g064130.1.1	GO:0031386,GO:0043008 "Ubiquitin (AHRD V1 ***- Q39257
2.362	0.00044	Solyc07g040960.1.1	GO:0016042 "Os07g0175100 protein (Fragment) (AHRD V1
2.359	0.00298	Solyc07g019530.2.1	and alpha-actinin-binding protein (AHRD V1 **-- ADIP_MOUSE)"
2.356	0.00498	Solyc10g006100.2.1	functional_description:"Transcription initiation factor TFIID subunit 6 (AHRD V1 ****
2.356	0.0019	Solyc03g112220.1.1	functional_description:"Unknown Protein (AHRD V1)"
2.355	0.00185	Solyc06g050130.2.1	functional_description:"Alpha-galactosidase-like protein (AHRD V1 **** Q9LYL2_ARATH)
2.354	0.00029	Solyc11g005670.1.1	Ubiquitin (AHRD V1 ***- Q2UZT4_MUSAC)
2.351	0.00174	Solyc10g049630.1.1	Serine/threonine protein phosphatase 2C (AHRD V1 **** D7LV04_ARALY)
2.349	0.00208	Solyc12g010320.1.1	Outer membrane lipoprotein blc (AHRD V1 **-- D0RZG9_ACICA)
2.348	0.00026	Solyc02g094140.2.1	functional_description:"Mitochondrial import receptor subunit TOM20 (AHRD V1 ***- B3T
2.345	0.004	Solyc01g088480.2.1	Adenylate kinase (AHRD V1 ***- Q9XHP7_CERRI)
2.344	0.00124	Solyc04g009230.2.1	functional_description:"Mitosis protein dim1 (AHRD V1 **-- B6T4C6_MAIZE)
2.341	0.0006	Solyc09g059520.2.1	Heat stress transcription factor A3 (AHRD V1 *-** D1M7W9_SOLLC)
2.34	0.00036	Solyc02g081560.1.1	functional_description:"Unknown Protein (AHRD V1)"
2.339	0.00213	Solyc11g045190.1.1	go_terms:GO:0008026 functional_description:"ATP-dependent RNA helicase (AHRD V1 *-*-
2.337	0.00078	Solyc09g092390.2.1	"Adenosylhomocysteinase (AHRD V1 **** Q2XTD0_SOLTU)
2.334	0.00045	Solyc08g007800.2.1	functional_description:"Transporter major facilitator family (AHRD V1 *--- B1EKR1_9ES
2.333	0.00479	Solyc10g081960.1.1	functional_description:"Unknown Protein (AHRD V1)"
2.332	0.00228	Solyc02g037550.2.1	Auxin efflux carrier family protein (AHRD V1 **** D7KJ74_ARALY)
2.332	0.00034	Solyc01g107550.2.1	Methylthioribose kinase (AHRD V1 **** Q6PMT1_ORYSJ)
2.33	0.00383	Solyc02g082800.2.1	Ubiquilin-1 (AHRD V1 *--- B6T584_MAIZE)
2.33	0.00037	Solyc02g022920.1.1	Ethylene-responsive nuclear protein (AHRD V1 ***- Q38MV1_SOLLC)
2.329	0.00029	Solyc05g007970.2.1	Phytanoyl-CoA dioxygenase (AHRD V1 ***- B6R8S2_9RHOB)
2.329	0.00174	Solyc04g045480.2.1	functional_description:"Ubiquitin thioesterase otubain-like protein (AHRD V1 **** D3T
2.325	0.00156	Solyc04g082790.2.1	"Atp-dependent RNA helicase (AHRD V1 ***- B8BXP3_THAPS)
2.317	0.00314	Solyc11g062070.1.1	go_terms:GO:0019867 functional_description:"Outer envelope membrane protein (AHRD V1
2.316	0.00146	Solyc06g082630.2.1	functional_description:"26S protease regulatory subunit 6B (AHRD V1 ***- B6TRH7_MAIZE
2.315	0.00294	Solyc05g053220.2.1	rRNA-processing protein FCF2 (AHRD V1 *--- B2VVS0_PYRTR);
2.314	0.00032	Solyc05g014470.2.1	Glyceraldehyde 3-phosphate dehydrogenase (AHRD V1 **** Q8LK04_SOLTU)
2.312	0.00186	Solyc02g086180.2.1	Sterol C-5 desaturase (AHRD V1 **** D7FW86_ECTSI)
2.311	0.00091	Solyc12g099030.1.1	GO:0005840 "Ubiquitin (AHRD V1 ***- D3PHG3_9MAXI)
2.311	0.00234	Solyc03g115150.2.1	functional_description:"Histone deacetylase (AHRD V1 **** B9H356_POPTR)
2.31	0.0007	Solyc09g098540.2.1	functional_description:"Chitinase-like protein (AHRD V1 ***- Q6JX03_GOSHI)
2.31	0.00155	Solyc08g079180.2.1	functional_description:"Elongation factor G (AHRD V1 ***- Q9SI75_ARATH)
2.308	0.00243	Solyc05g006400.2.1	DNA chromosome 5 P1 clone MBG8 (AHRD V1 ***- Q9FFU3_ARATH)"
2.308	0.00395	Solyc01g109660.2.1	Glycine-rich RNA-binding protein (AHRD V1 *-** B2YKT9_TOBAC)
2.307	0.00078	Solyc11g012900.1.1	go_terms:GO:0005488 functional_description:"Small glutamine-rich tetratricopeptide re
2.307	0.001	Solyc06g074030.1.1	CCR4-NOT transcription complex subunit 7 (AHRD V1 ***- B4FG48_MAIZE)
2.304	0.00245	Solyc04g077790.2.1	functional_description:"GPN-loop GTPase 2 (AHRD V1 ***- A2A9E9_MOUSE)
2.302	0.00033	Solyc06g060830.2.1	functional_description:"Homeobox-leucine zipper protein (AHRD V1 ***- Q40781_PIMBR)
2.298	0.00048	Solyc05g018320.2.1	functional_description:"Ninja-family protein Os05g0558800 (AHRD V1 ***- NNJA4_ORYSJ)
2.296	0.00039	Solyc01g011000.2.1	"Eukaryotic translation initiation factor 5A (AHRD V1 **** D6N
2.294	0.00048	Solyc03g116890.2.1	"WRKY transcription factor 2 (AHRD V1 **** C0L2R9_SOLLC)
2.291	0.00937	Solyc01g009780.2.1	LITAF-domain-containing protein (AHRD V1 ***- Q4U6G1_PEA)
2.29	0.00035	Solyc03g123950.2.1	functional_description:"E3 ubiquitin-protein ligase MARCH2 (AHRD V1 *-*- B5XFT2_SALSA
2.288	0.00084	Solyc07g065170.2.1	functional_description:"40S ribosomal protein S8 (AHRD V1 ***- B4FGG1_MAIZE)
2.287	0.00272	Solyc11g066770.1.1	go_terms:GO:0030131,GO:0030117 functional_description:"AP-2 complex subunit alpha (AH
2.286	0.00757	Solyc02g083570.2.1	Ubiquitin-conjugating enzyme E2 10 (AHRD V1 ***- UBC10_ARATH);
2.281	0.00088	Solyc05g026540.2.1	Transmembrane protein 214 (AHRD V1 *-*- TM214_BOVIN)
2.278	0.00108	Solyc06g053200.2.1	6-phosphogluconolactonase (AHRD V1 **** B6UAK0_MAIZE)
2.277	0.00384	Solyc11g065690.1.1	go_terms:GO:0016021 functional_description:"Protein transporter (AHRD V1 **-- B6UFL6_
2.276	0.00261	Solyc07g017780.2.1	functional_description:"H-ATPase (AHRD V1 **** Q8L6I3_ORYSJ)
2.276	0.00275	Solyc07g006300.2.1	functional_description:"CER1 protein (Fragment) (AHRD V1 *--- Q0WLZ2_ARATH)
2.275	0.00253	Solyc11g011850.1.1	go_terms:GO:0016020 functional_description:"Galactosylgalactosylxylosylprotein 3-beta
2.274	0.00277	Solyc03g093360.2.1	protein (AHRD V1 **-- Q672Q3_SOLLC)
2.27	0.00175	Solyc12g013710.1.1	go_terms:GO:0004745 functional_description:"Protochlorophyllide reductase (AHRD V1 **
2.27	0.00257	Solyc03g114860.2.1	functional_description:"Alpha-1 4-glucan-protein synthase (AHRD V1 **-* B9RLK7_RICCO)
2.27	0.00035	Solyc01g100380.2.1	Calreticulin 2 calcium-binding protein (AHRD V1 **** A8HMC0_CHLRE)
2.27	0.00292	Solyc01g007910.2.1	functional_description:"Succinyl-CoA ligase (AHRD V1 ***- B9RL91_RICCO)
2.269	0.004	Solyc05g053880.2.1	FLJ42396 fis clone ASTRO2001107 (AHRD V1 *-*- B3KW72_HUMAN)"
2.267	0.00178	Solyc07g044980.2.1	functional_description:"NPR1-1 protein (Fragment) (AHRD V1 ***- B8XQT4_SOYBN)
2.263	0.00331	Solyc01g110390.2.1	functional_description:"NADH dehydrogenase (AHRD V1 **** NDUB9_MOUSE)
2.263	0.00203	Solyc01g104770.2.1	Actin (AHRD V1 ***- Q6F4H4_TOBAC)
2.262	0.00093	Solyc12g038820.1.1	GO:0008152 "HAD-superfamily hydrolase subfamily IIA (
2.262	0.00077	Solyc06g034220.2.1	functional_description:"Vesicle-associated membrane protein-associated protein (AHRD
2.261	0.00084	Solyc03g115360.2.1	40S ribosomal protein S19-like (AHRD V1 ***- Q2VCJ6_SOLTU)
2.259	0.00253	Solyc06g060090.2.1	functional_description:"UBA/TS-N domain-containing protein (AHRD V1 *--- C1H097_PARBA
2.259	0.0007	Solyc05g056010.2.1	Serine/threonine-protein phosphatase (Fragment) (AHRD V1 **-- D7U0L7_VITVI)
2.259	0.00288	Solyc02g071250.2.1	functional_description:"Protein phosphatase (AHRD V1 *-*- A8N6T5_COPC7)
2.257	0.00038	Solyc09g090020.2.1	Germin-like protein 5 (AHRD V1 ***- A8QK91_VITVI)
2.255	0.00281	Solyc10g080720.1.1	Polypyrimidine tract binding protein 1 (AHRD V1 **-- Q9BUQ0_HUMAN)
2.255	0.00265	Solyc01g109300.2.1	4-hydroxy-3-methylbut-2-enyl diphosphate reductase (AHRD V1 ***- A2TGW4_9LAMI)
2.254	0.00043	Solyc06g071280.2.1	Enhanced disease susceptibility 1 (Fragment) (AHRD V1 **-- B2BDU7_ARALY)
2.253	0.00054	Solyc02g083400.2.1	functional_description:"RING finger protein 38 (AHRD V1 *-*- RNF38_HUMAN)
2.252	0.00157	Solyc07g061790.2.1	Heme-binding protein 2 (AHRD V1 **** B6T0C0_MAIZE)
2.252	0.00474	Solyc01g006830.2.1	Os02g0200800 protein (Fragment) (AHRD V1 *-*- Q0E303_ORYSJ)
2.249	0.00046	Solyc12g021170.1.1	go_terms:GO:0055114 functional_description:"Electron-transfer flavoprotein ubiquinone
2.249	0.00363	Solyc03g115920.2.1	functional_description:"Zinc finger protein-like protein (AHRD V1 **-- Q1PEQ5_ARATH)
2.248	0.003	Solyc05g052780.2.1	LIM domain protein (AHRD V1 **-- Q8VWW1_GOSHI)
2.247	0.00112	Solyc04g081960.1.1	Syringolide-induced protein 14-1-1 (Fragment) (AHRD V1 *-*- Q06H38_ARAHY)
2.245	0.00327	Solyc04g074300.2.1	functional_description:"30S ribosomal protein S5 (AHRD V1 ***- C5K1T7_AJEDS)
2.243	0.00347	Solyc01g098040.2.1	type 12 (AHRD V1 *-*- D5C2M0_NITHN)
2.242	0.00108	Solyc02g062620.2.1	Nuclear cap-binding protein subunit 2 (AHRD V1 **** B6SNB6_MAIZE)
2.242	0.0016	Solyc01g080090.2.1	Zinc finger RING-type protein (AHRD V1 *-*- B3U2A9_CUCSA)
2.241	0.00044	Solyc03g007120.2.1	senescence protein-like (AHRD V1 **-- Q8LQG0_ORYSJ)
2.24	0.0049	Solyc11g013890.1.1	functional_description:"F-box family protein (AHRD V1 ***- B9GTQ9_POPTR)
2.24	0.00924	Solyc10g080500.1.1	GO:0005515,GO:0005524 "Actin (AHRD V1 ***- B5M4V6_TOB
2.24	0.00053	Solyc01g099790.2.1	AT3G05545 protein (Fragment) (AHRD V1 ***- B9DHH4_ARATH)
2.239	0.00217	Solyc04g025040.1.1	Unknown Protein (AHRD V1)
2.237	0.00043	Solyc03g083970.2.1	IQ calmodulin-binding motif family protein (AHRD V1 **** B6TKK9_MAIZE) GO:0005516 GO:0005516
2.236	0.0005	Solyc09g082720.2.1	functional_description:"Aldo/keto reductase family protein (AHRD V1 **** D7KWQ9_ARALY
2.234	0.00053	Solyc06g082620.1.1	go_terms:GO:0051082 functional_description:"RNA-binding protein PNO1-like protein (AH
2.233	0.00462	Solyc08g080900.2.1	functional_description:"Glutathione S-transferase (AHRD V1 **** B2MVQ2_PANGI)
2.232	0.00241	Solyc07g006180.2.1	functional_description:"Tetratricopeptide repeat protein 4 homolog (AHRD V1 *--- TTC4
2.231	0.00116	Solyc06g050590.2.1	functional_description:"Acetyl-CoA carboxylase biotin carboxyl carrier protein (AHRD
2.229	0.00286	Solyc10g017580.2.1	functional_description:"Digalactosyldiacylglycerol synthase 2, chloroplastic (AHRD V1
2.228	0.00083	Solyc01g006130.2.1	Homology to unknown gene (AHRD V1 *-*- Q010T6_OSTTA)
2.224	0.00081	Solyc12g056230.1.1	Glutathione peroxidase (AHRD V1 ***- B9GKI5_POPTR)
2.224	0.00336	Solyc08g074560.2.1	Uncharacterized aarF domain-containing protein kinase 1 (AHRD V1 *--- ADCK1_CHICK)
2.223	0.00041	Solyc02g021760.2.1	mRNA 3&apos-end-processing protein yth1 (AHRD V1 *--- B2WC08_PYRTR)
2.223	0.00124	Solyc01g110150.2.1	CM0216.450.nc protein (AHRD V1 *-*- B0BL92_LOTJA)
2.221	0.00235	Solyc07g042620.2.1	Prefoldin subunit 1 (AHRD V1 ***- B6SIP7_MAIZE)
2.221	0.00092	Solyc02g085020.2.1	Dihydroflavonol 4-reductase (AHRD V1 **** Q6WG03_SOLTU);
2.22	0.00646	Solyc12g007010.1.1	Cytosolic Fe-S cluster assembly factor NUBP2 homolog (AHRD V1 *--- NUBP2_NEMVE)
2.22	0.00429	Solyc01g105240.2.1	functional_description:"Ubiquitin carboxyl-terminal hydrolase (AHRD V1 **** B9SZ50_RI
2.219	0.00087	Solyc04g072440.2.1	complete cds clone RAFL23-27-B01 (AHRD V1 **-- Q67Z09_ARATH)"
2.217	0.00295	Solyc11g044470.1.1	GO:0003676,GO:0000166 "Heterogeneous nuclear ribonucl
2.214	0.00082	Solyc01g097860.2.1	Membrane protein (AHRD V1 *-*- A8JG04_CHLRE)
2.212	0.00186	Solyc01g100820.2.1	functional_description:"AP-3 complex subunit mu-2 (AHRD V1 ***- B6TBI2_MAIZE)
2.211	0.00063	Solyc01g080280.2.1	Glutamine synthetase (AHRD V1 ***- B5LAU9_CAPAN)
2.21	0.00302	Solyc06g072460.1.1	GO:0019992,GO:0020037 "CHP-rich zinc finger protein-l
2.209	0.00168	Solyc09g074940.1.1	Translocase of chloroplast 90, chloroplastic (AHRD V1 *-*- TOC90_ARATH)
2.208	0.00053	Solyc09g083000.2.1	functional_description:"Genomic DNA chromosome 3 P1 clone MXC7 (AHRD V1 ***- Q9LS90_A
2.208	0.00125	Solyc08g074450.2.1	Annotation release2) Galactose-binding like domain containing protein (AHRD V1 **-- Q
2.208	0.00355	Solyc01g096020.2.1	E3 ubiquitin-protein ligase sina (AHRD V1 **-* B0WR23_CULQU)
2.196	0.00058	Solyc05g053550.2.1	functional_description:"Chalcone synthase (AHRD V1 ***- C5IWS6_NICAL)
2.195	0.00621	Solyc08g078240.2.1	Protein (AHRD V1)"
2.194	0.00385	Solyc10g005020.2.1	Protein (AHRD V1)"
2.193	0.00096	Solyc12g010060.1.1	Eukaryotic translation initiation factor 5A (AHRD V1 ***- Q207T7_GYMCO)
2.193	0.00322	Solyc06g060130.2.1	functional_description:"Nucellin-like aspartic protease (Fragment) (AHRD V1 **-- Q8L8
2.193	0.00295	Solyc01g087680.2.1	Uncharacterized membrane protein (AHRD V1 ***- A5GLU3_SYNPW)
2.192	0.00762	Solyc04g011360.2.1	"Ras-related protein Rab-8A (AHRD V1 ***- C1C362_9MAXI)
2.191	0.00093	Solyc12g015860.1.1	GO:0008299 "Farnesyl pyrophosphate synthase (AHRD V1
2.188	0.00339	Solyc11g005450.1.1	Transcription elongation factor A protein 3 (AHRD V1 *--- TCEA3_BOVIN)
2.187	0.00092	Solyc06g054690.2.1	Transposon protein CACTA En/Spm sub-class (AHRD V1 *--- B6SWV7_MAIZE)
2.183	0.00422	Solyc10g005180.2.1	DNA chromosome 5 TAC clone K15C23 (AHRD V1 **-- Q9LU01_ARATH)"
2.183	0.0006	Solyc07g009140.2.1	26S proteasome non-ATPase regulatory subunit 6 (AHRD V1 ***- B4FVL1_MAIZE)
2.183	0.00088	Solyc02g084240.2.1	functional_description:"H1 histone-like protein (AHRD V1 ***- Q43511_SOLLC)
2.183	0.00863	Solyc02g081120.2.1	Knotted-1-like homeobox protein H1 (AHRD V1 ***- Q8GUS6_TOBAC)
2.182	0.00474	Solyc04g008010.2.1	functional_description:"Protein VAC14 homolog (AHRD V1 **-- VAC14_XENLA)
2.181	0.00313	Solyc11g005080.1.1	Protein tolB (AHRD V1 *-*- D5MJZ0_9BACT)
2.181	0.00079	Solyc08g081530.2.1	functional_description:"Reductase (AHRD V1 ***- B5HVX9_9ACTO)
2.181	0.0006	Solyc01g087120.2.1	"F1-ATP synthase delta subunit (AHRD V1 ***- Q9SXX1_IPOBA)
2.18	0.00225	Solyc01g010750.2.1	Stress responsive protein (AHRD V1 *--- B6STP1_MAIZE)
2.177	0.00336	Solyc06g071070.1.1	Short-chain dehydrogenase/reductase family protein (AHRD V1 ***- D7L204_ARALY)
2.174	0.00108	Solyc10g074630.1.1	go_terms:GO:0015031,GO:0005525,GO:0005622 functional_description:"ADP-ribosylation fa
2.173	0.00382	Solyc03g005580.2.1	functional_description:"Legumin 11S-globulin (AHRD V1 **-- Q39770_GINBI)
2.172	0.00135	Solyc11g044320.1.1	Single myb histone (AHRD V1 ***- B9HN09_POPTR)
2.172	0.00472	Solyc05g054550.2.1	functional_description:"Ubiquitin-conjugating enzyme 13 E2 (AHRD V1 **** D8QMV8_SELML
2.17	0.00228	Solyc07g063940.1.1	GO:0003700 "GRAS family transcription factor (AHRD V1
2.17	0.00385	Solyc06g069570.2.1	functional_description:"SNAP25 homologous protein SNAP33 (AHRD V1 **-- SNP33_ARATH)
2.167	0.00118	Solyc08g075700.2.1	60S ribosomal protein L13 (AHRD V1 ***- Q3HRY7_SOLTU)
2.166	0.00062	Solyc08g063080.2.1	functional_description:"UDP-sulfoquinovose synthase (AHRD V1 ***- C0LIR3_SOLLC)
2.165	0.00469	Solyc09g059430.2.1	functional_description:"RPM1 interacting protein 4 transcript 2 (AHRD V1 ***- D2J0X9_
2.165	0.00053	Solyc07g043230.2.1	Low affinity zinc transporter (AHRD V1 **** A3LU47_PICST)
2.164	0.00066	Solyc06g065440.1.1	Zinc finger family protein (AHRD V1 ***- D7KK61_ARALY)
2.163	0.00403	Solyc12g088720.1.1	Polyadenylate-binding protein 2 (AHRD V1 ***- B6U4M0_MAIZE)
2.162	0.00074	Solyc03g112650.2.1	Soul heme-binding family protein (AHRD V1 **** D7KEL8_ARALY)
2.161	0.00082	Solyc08g081760.1.1	Os11g0223400 protein (Fragment) (AHRD V1 *--- Q0ITS2_ORYSJ)
2.16	0.00222	Solyc01g101240.2.1	"Aspartic proteinase (AHRD V1 **** ASPRX_ORYSJ)
2.158	0.00448	Solyc05g051570.2.1	functional_description:"Ras-related protein Rab-6A (AHRD V1 ***- B6STE7_MAIZE)
2.157	0.00261	Solyc12g095990.1.1	ATP-dependent RNA helicase eIF4A (AHRD V1 ***- A8PG49_COPC7)
2.157	0.00358	Solyc04g074520.1.1	functional_description:"Unknown Protein (AHRD V1)
2.157	0.0039	Solyc02g069200.1.1	go_terms:GO:0005381 functional_description:"Zinc transporter protein (AHRD V1 **** C0
2.156	0.00411	Solyc12g010520.1.1	Eukaryotic peptide chain release factor subunit 1-1 (AHRD V1 **** B6U1I9_MAIZE)
2.154	0.00372	Solyc08g008630.2.1	to unknown gene (AHRD V1 ***- Q014B2_OSTTA)"
2.154	0.00061	Solyc04g011630.1.1	functional_description:"GRAS family transcription factor (AHRD V1 **-- B9HMJ2_POPTR)
2.154	0.00108	Solyc01g104590.2.1	Ribosomal protein L3 (AHRD V1 ***- Q6SKP4_SOLLC)
2.152	0.00804	Solyc12g099080.1.1	go_terms:GO:0005525,GO:0005622 functional_description:"ADP ribosylation factor (AHRD
2.15	0.00085	Solyc11g062130.1.1	GO:0016020,GO:0005743 "Mitochondrial ADP/ATP carrier
2.149	0.00115	Solyc08g077880.2.1	Light harvesting-like protein 3 (AHRD V1 **-- B9N2V9_POPTR)
2.148	0.00368	Solyc12g019560.1.1	go_terms:GO:0005515 functional_description:"Serine carboxypeptidase family protein ex
2.144	0.00373	Solyc10g007120.2.1	Genomic DNA chromosome 3 BAC clone F4B12 (AHRD V1 *-*- Q9LIM4_ARATH)
2.143	0.00084	Solyc08g007820.1.1	go_terms:GO:0016563 functional_description:"Ethylene-responsive transcription factor
2.143	0.00976	Solyc03g114030.2.1	Nucleobase ascorbate transporter (AHRD V1 **-* B9I369_POPTR)
2.143	0.00289	Solyc02g080370.2.1	Tobamovirus multiplication protein (Fragment) (AHRD V1 ***- B0ZZ80_ARAHY)
2.143	0.00369	Solyc02g071710.2.1	GDSL esterase/lipase At1g29670 (AHRD V1 ***- GDL15_ARATH)
2.137	0.00205	Solyc09g061310.2.1	PPPDE peptidase domain containing 2a (AHRD V1 *--- Q6PC81_DANRE)
2.136	0.00061	Solyc07g055930.2.1	functional_description:"Glycosyltransferase (AHRD V1 ***- B9IA47_POPTR)
2.135	0.00855	Solyc03g123720.2.1	Protein-O-fucosyltransferase-like protein (AHRD V1 ***- D8RI05_SELML)
2.135	0.00521	Solyc02g080630.2.1	Lactoylglutathione lyase (AHRD V1 ***- D2D330_GOSHI)
2.134	0.00067	Solyc10g062180.1.1	Polyadenylate-binding protein (AHRD V1 *--- C6HE59_AJECH)
2.134	0.00502	Solyc05g006440.2.1	to unknown gene (AHRD V1 *--- Q00X05_OSTTA)"
2.134	0.00138	Solyc02g091640.2.1	E-like protein (AHRD V1 **-- Q656E2_ORYSJ)"
2.134	0.00642	Solyc02g062340.2.1	Fructose-bisphosphate aldolase (AHRD V1 ***- Q9SXX4_NICPA)
2.133	0.00387	Solyc04g007710.2.1	Mitogen-activated protein kinase (AHRD V1 ***- Q1W2K7_WHEAT)
2.131	0.00758	Solyc09g010800.2.1	functional_description:"Type 2 metallothionein (AHRD V1 ***- B3VKV4_SOLNI)
2.131	0.00535	Solyc06g008600.2.1	functional_description:"Polycomb group ring finger 1 (AHRD V1 *--- B3DL44_XENTR)
2.129	0.00468	Solyc10g083290.1.1	go_terms:GO:0005975 functional_description:"Beta-fructofuranosidase insoluble isoenzy
2.127	0.00381	Solyc06g007520.2.1	Ribosomal protein L10 (AHRD V1 ***- A8IZK3_CHLRE)
2.125	0.00063	Solyc01g104140.2.1	Phosphatidylinositol-4-phosphate 5-kinase family protein (AHRD V1 ***- D7KLK6_ARALY)
2.123	0.00084	Solyc12g009600.1.1	functional_description:"Thylakoid lumenal protein (AHRD V1 ***- B6SU36_MAIZE)"
2.123	0.00478	Solyc09g076030.2.1	04 contig 1 DNA sequence (AHRD V1 *-*- Q01AH6_OSTTA)"
2.123	0.00112	Solyc02g069010.2.1	functional_description:"Inositol monophosphatase family protein (AHRD V1 **** D7KK98_
2.123	0.00394	Solyc01g107150.2.1	finger protein-like 1 (AHRD V1 ***- B6TBU8_MAIZE)"
2.123	0.00154	Solyc01g099720.2.1	functional_description:"Alpha subunit of F-actin capping protein (AHRD V1 **** D7L3V5
2.122	0.00088	Solyc04g074470.1.1	functional_description:"Os06g0220000 protein (Fragment) (AHRD V1 ***- Q0DDJ2_ORYSJ)
2.121	0.00064	Solyc11g017470.1.1	go_terms:GO:0003700,GO:0016563 functional_description:"NAC domain protein IPR003441 (
2.121	0.00163	Solyc02g082220.2.1	Protein transport protein SEC24 (AHRD V1 ***- C5FL43_NANOT)
2.12	0.00097	Solyc09g009390.2.1	functional_description:"Monodehydroascorbate reductase (NADH)-like protein (AHRD V1 *
2.12	0.00084	Solyc08g068700.1.1	go_terms:GO:0008152 functional_description:"N-acetyltransferase (AHRD V1 ***- B6SUK9_
2.119	0.00506	Solyc10g078450.1.1	"U6 snRNA-associated Sm-like protein LSm6 (AHRD V1 ***- C1C4E6
2.119	0.00905	Solyc08g068770.1.1	go_terms:GO:0008152 functional_description:"N-acetyltransferase (AHRD V1 ***- B6SUK9_
2.118	0.00063	Solyc01g010870.2.1	Dehydration-responsive family protein (AHRD V1 ***- D7KPN7_ARALY)
2.117	0.00398	Solyc07g051850.2.1	Aspartic proteinase (AHRD V1 **-* Q96383_CENCA)
2.116	0.00438	Solyc06g054490.2.1	functional_description:"Prolyl 4-hydroxylase alpha subunit-like protein (AHRD V1 ***-
2.115	0.00486	Solyc07g054850.2.1	GPI-anchored protein At4g28100 (AHRD V1 ***- UGPI7_ARATH)"
2.115	0.00079	Solyc03g114510.2.1	functional_description:"Cupin RmlC-type (AHRD V1 **-- Q2HVC5_MEDTR)
2.113	0.00076	Solyc01g095150.2.1	Late embryogenesis abundant protein (Fragment) (AHRD V1 **-- B7TGE2_PINSY)
2.11	0.00939	Solyc05g023800.2.1	GTP-binding nuclear protein Ran-A1 (AHRD V1 **-- B3TM31_ELAGV)
2.107	0.00407	Solyc11g061770.1.1	GO:0008270 "Zinc finger A20 and AN1 domain-containing
2.107	0.00181	Solyc09g008140.2.1	functional_description:"Membrane magnesium transporter 1 (AHRD V1 **** MMGT1_DANRE)
2.107	0.00087	Solyc07g049230.1.1	functional_description:"Enzyme of the cupin superfamily (AHRD V1 ***- B6TP17_MAIZE)
2.102	0.00166	Solyc11g007130.1.1	Major facilitator superfamily MFS_1 (AHRD V1 **-- C6ASI0_RHILS)
2.102	0.0072	Solyc05g052750.2.1	alpha/beta fold family protein (AHRD V1 ***- D7KX74_ARALY)"
2.101	0.00417	Solyc03g113100.2.1	Ubiquitin-conjugating enzyme E2 2 (AHRD V1 ***- UBC2_MEDSA)
2.098	0.00205	Solyc04g007900.2.1	number regulator 2 (AHRD V1 **-- B6TYV8_MAIZE)
2.097	0.00413	Solyc07g016200.2.1	functional_description:"Proteasome subunit beta type (AHRD V1 ***- B9SPS6_RICCO)
2.097	0.00142	Solyc02g080940.2.1	functional_description:"Proline synthetase co-transcribed bacterial homolog protein (
2.093	0.0007	Solyc07g065710.2.1	Ribosomal protein S6 kinase alpha-3 (AHRD V1 *-** KS6A3_MOUSE)
2.091	0.00517	Solyc05g010710.1.1	go_terms:GO:0080043,GO:0080046,GO:0080044 functional_description:"UDP-glucosyltransfe
2.089	0.00084	Solyc03g123390.2.1	Hydrolase (AHRD V1 ***- Q4PSG2_ARATH);
2.087	0.00169	Solyc01g006130.2.1	Heat shock protein DnaJ, cysteine-rich region
2.086	0.00779	Solyc12g008450.1.1	go_terms:GO:0016763 functional_description:"tRNA A64-2&apos-O-ribosylphosphate transf
2.086	0.00431	Solyc07g007220.2.1	Serine/threonine phosphatase family protein (AHRD V1 **** C1E0J1_9CHLO)
2.08	0.00065	Solyc06g071990.2.1	ATPase family protein (AHRD V1 *-*- D7MGM1_ARALY)"
2.078	0.00487	Solyc10g078560.1.1	go_terms:GO:0006457,GO:0031072 functional_description:"Chaperone protein dnaJ (AHRD V
2.078	0.00278	Solyc01g106050.2.1	Dynamin-2 (AHRD V1 ***- D0MQ53_PHYIN)
2.077	0.00171	Solyc07g064700.2.1	DNA-binding bromodomain-containing protein (AHRD V1 *-** D7KJ43_ARALY)
2.076	0.00444	Solyc09g075300.2.1	functional_description:"Epoxide hydrolase 2 (AHRD V1 **** D8L7V8_PRUPE)
2.076	0.00097	Solyc03g121860.1.1	Mitochondrial import inner membrane translocase subunit tim23 (AHRD V1 ***- B6T238_MAIZE)
2.075	0.0037	Solyc10g005800.2.1	"CWC15 homolog (AHRD V1 ***- B9EL88_SALSA)
2.074	0.00649	Solyc10g017530.2.1	"ATP-dependent RNA Helicase (AHRD V1 **** Q7PDT0_PLAYO)
2.074	0.00069	Solyc05g055850.2.1	to unknown gene (Fragment) (AHRD V1 *-*- Q011I1_OSTTA)"
2.074	0.0045	Solyc04g005120.2.1	Unknown Protein (AHRD V1
2.074	0.00221	Solyc03g119460.2.1	Cleavage stimulation factor like protein (AHRD V1 ***- Q9M9G6_ARATH)
2.073	0.00128	Solyc03g005390.2.1	Magnesium transporter MRS2-I (AHRD V1 **** MRS2I_ORYSJ)
2.07	0.00772	Solyc05g041910.2.1	protein (AHRD V1 **-- B6U5U8_MAIZE)
2.069	0.00603	Solyc09g090200.2.1	"Serine/threonine-protein kinase 38 (AHRD V1 **** B6U4A0_MAIZE
2.069	0.00395	Solyc02g067910.1.1	Unknown Protein (AHRD V1)
2.068	0.00091	Solyc09g007920.2.1	Phenylalanine ammonia-lyase (AHRD V1 **** B5LAW0_CAPAN)
2.067	0.00503	Solyc01g086900.2.1	functional_description:"RNA methyltransferase TrmH group 2 (AHRD V1 *-*- Q3M884_ANAVT
2.064	0.00296	Solyc12g009930.1.1	GO:0008152 "UDP-glucuronosyltransferase 1-6 (AHRD V1
2.064	0.00097	Solyc01g105370.2.1	functional_description:"Enoyl-(Acyl-carrier-protein) reductase II (AHRD V1 **-- C7IPB
2.062	0.00168	Solyc09g066470.2.1	Cobalt import ATP-binding protein CbiO 2 (AHRD V1 ***- CBIO2_STRPF)
2.06	0.00082	Solyc06g008020.2.1	finger family protein (AHRD V1 ***- D7MD81_ARALY)
2.059	0.00103	Solyc08g006770.2.1	functional_description:"Anthocyanidin synthase (Fragment) (AHRD V1 **-* P93120_DIACA)
2.059	0.00235	Solyc03g025920.2.1	family protein (AHRD V1 ***- D7LS19_ARALY)
2.058	0.00193	Solyc10g081160.1.1	go_terms:GO:0043687 functional_description:"Ubiquitin-conjugating enzyme E2 S (AHRD V
2.058	0.00092	Solyc07g006600.1.1	functional_description:"GDU1 (AHRD V1 *-*- B6TNE4_MAIZE)"
2.057	0.00098	Solyc12g087940.1.1	go_terms:GO:0006508 functional_description:"Aspartic proteinase nepenthesin-1 (AHRD V
2.057	0.00609	Solyc10g085020.1.1	GO:0005874,GO:0043234 "Tubulin beta chain (AHRD V1 **
2.057	0.00545	Solyc04g012160.2.1	functional_description:"Serine-threonine protein kinase (AHRD V1 ***- Q09VQ1_WHEAT)
2.057	0.00169	Solyc01g106480.2.1	functional_description:"Malate dehydrogenase (AHRD V1 ***- A5BEJ8_VITVI)
2.056	0.00555	Solyc10g078830.1.1	Phosducin-like protein 3 (AHRD V1 ***- B4FF90_MAIZE)
2.056	0.00529	Solyc09g007270.2.1	functional_description:"Ascorbate peroxidase (AHRD V1 **** B9VRH6_CITMA)
2.056	0.01045	Solyc06g036290.2.1	Heat shock protein 90 (Fragment) (AHRD V1 **-- Q00NU9_WHEAT)
2.056	0.0047	Solyc04g074080.2.1	functional_description:"WW domain containing protein expressed (AHRD V1 *-*- Q2QVE4_O
2.056	0.00508	Solyc01g087720.2.1	Structural maintenance of chromosomes family protein (AHRD V1 ***- D7M7H7_ARALY)
2.055	0.00473	Solyc11g020590.1.1	go_terms:GO:0006415 functional_description:"Peptide chain release factor-like protein
2.054	0.00239	Solyc06g083180.2.1	functional_description:"40S ribosomal protein S8 (AHRD V1 ***- Q0E158_ORYSJ)
2.053	0.00119	Solyc01g102800.2.1	Histidyl-tRNA synthetase (AHRD V1 *-*- Q52NV4_HUMAN)
2.051	0.00099	Solyc12g006570.1.1	go_terms:GO:0016829,GO:0008152 functional_description:"Germacrene-D synthase (AHRD V1
2.051	0.00495	Solyc06g060790.1.1	go_terms:GO:0016836 functional_description:"3-isopropylmalate dehydratase small subun
2.05	0.00158	Solyc10g009210.2.1	functional_description:"Calmodulin-binding protein (Fragment) (AHRD V1 *-** Q9M451_CI
2.05	0.0059	Solyc04g025540.2.1	Anthranilate phosphoribosyltransferase-like protein (AHRD V1 *-** Q3SM27_THIDA)
2.049	0.00117	Solyc11g007830.1.1	Dual-specificity protein-like phosphatase 3 (AHRD V1 ***- Q3S4H5_MAIZE)
2.048	0.00351	Solyc06g073320.2.1	functional_description:"GDP-L-galactose phosphorylase 1"
2.048	0.00218	Solyc06g005600.2.1	Protein (AHRD V1)"
2.048	0.00542	Solyc03g111050.2.1	functional_description:"Plastid RNA-binding protein (AHRD V1 **-- D6QX33_NICBE)
2.047	0.00113	Solyc02g078450.2.1	functional_description:"Tetraspanin family protein (AHRD V1 ***- B6TTZ1_MAIZE)
2.047	0.00227	Solyc01g098860.2.1	GPI-anchored protein At3g06035 (AHRD V1 ***- UGPI4_ARATH)"
2.046	0.0062	Solyc08g081930.2.1	functional_description:"Aldose 1-epimerase family protein (AHRD V1 **** B2WS69_ARAHA)
2.045	0.00108	Solyc03g119780.2.1	functional_description:"Transcription initiation factor TFIID subunit (AHRD V1 *--- C
2.04	0.00397	Solyc12g005330.1.1	50S ribosomal protein L2 (AHRD V1 ***- RL2_EDWI9)
2.04	0.00097	Solyc10g045620.1.1	functional_description:"Os12g0283800 protein (Fragment) (AHRD V1 ***- Q0INW6_ORYSJ)"
2.035	0.00514	Solyc12g017240.1.1	go_terms:GO:0005975,GO:0048046 functional_description:"Xyloglucan endotransglucosylas
2.034	0.00119	Solyc12g096060.1.1	Mps one binder kinase activator-like 1A (AHRD V1 **** B6U9F2_MAIZE)
2.033	0.00503	Solyc00g164680.1.1	ABC transporter G family member 11 (AHRD V1 ***- AB11G_ARATH);
2.03	0.00324	Solyc09g007540.2.1	functional_description:"Valyl-tRNA synthetase (AHRD V1 **** Q7G2B1_ORYSJ)
2.03	0.00153	Solyc09g005090.1.1	go_terms:GO:0016301 functional_description:"LRR receptor-like serine/threonine-protei
2.03	0.00234	Solyc01g097600.1.1	tRNA pseudouridine synthase D (AHRD V1 ***- D3BIM4_POLPA);
2.029	0.00095	Solyc07g056420.2.1	"Glutathione S-transferase-like protein (AHRD V1 **** Q8GVD1_S
2.028	0.00922	Solyc05g012820.1.1	functional_description:"Unknown Protein (AHRD V1)"
2.027	0.00106	Solyc08g082850.2.1	functional_description:"Uncharacterized ABC transporter ATP-binding protein C29A3.09c
2.027	0.00545	Solyc05g012130.2.1	functional_description:"Serine/threonine kinase 25 (AHRD V1 *-*- Q6V9V7_CHICK)
2.027	0.00225	Solyc01g097870.2.1	functional_description:"40S ribosomal protein S24 (AHRD V1 ***- C6TAW2_SOYBN)
2.025	0.00579	Solyc09g020110.2.1	functional_description:"S-like RNase (Fragment) (AHRD V1 ***- D8TKF1_VOLCA)
2.023	0.00128	Solyc03g113800.2.1	functional_description:"Betaine aldehyde dehydrogenase (AHRD V1 **** D2DEK8_LYCBA)
2.02	0.0047	Solyc12g042080.1.1	go_terms:GO:0005840 functional_description:"40S ribosomal protein S11 (AHRD V1 ***- Q
2.02	0.00061	Solyc09g064370.2.1	functional_description:"Alcohol dehydrogenase (AHRD V1 **** Q1HQD0_BOMMO)
2.02	0.00087	Solyc08g079170.2.1	functional_description:"Stress-induced protein sti1-like protein (AHRD V1 **-- Q9STH1
2.019	0.00473	Solyc03g005470.2.1	lesion-inducing like (AHRD V1 ***- B6T757_MAIZE)
2.018	0.00124	Solyc03g118800.2.1	functional_description:"Polyadenylate-binding protein (AHRD V1 *--* B6K6T8_SCHJY)
2.013	0.00924	Solyc03g119690.1.1	Aspartic proteinase nepenthesin-1 (AHRD V1 **-- C0JAA3_9ORYZ)
2.012	0.00097	Solyc11g012060.1.1	functional_description:"Unknown Protein (AHRD V1)"
2.01	0.01021	Solyc09g010000.2.1	functional_description:"1-aminocyclopropane-1-carboxylate oxidase-like protein (AHRD
2.01	0.00258	Solyc06g082970.2.1	functional_description:"DnaJ domain family (AHRD V1 ***- Q84VQ4_ARATH)
2.01	0.00141	Solyc01g101060.2.1	S-adenosylmethionine synthase (AHRD V1 ***- B8LFH4_IPOBA)
2.008	0.00223	Solyc12g017570.1.1	go_terms:GO:0005093,GO:0031267 functional_description:"Rab GDP dissociation inhibitor
2.008	0.00384	Solyc02g083250.2.1	Cellular retinaldehyde-binding/triple function C-terminal (AHRD V1 **-- B6SN40_MAIZE)
2.008	0.00552	Solyc01g060020.2.1	functional_description:"Beta-glucanase (AHRD V1 ***- Q53X08_NICPL)
2.007	0.00647	Solyc08g068310.2.1	functional_description:"RNA-binding La domain protein (AHRD V1 *--- B8NID1_ASPFN)
2.007	0.00311	Solyc05g054760.2.1	"Dehydroascorbate reductase (Fragment) (AHRD V1 ***- Q1G0W3_SO
2.004	0.0056	Solyc12g044850.1.1	functional_description:"Unknown Protein (AHRD V1)"
2.004	0.00106	Solyc07g049500.2.1	functional_description:"Argonaute 4-like protein (AHRD V1 ***- D5FQ91_PELHO)
2.004	0.00405	Solyc01g107250.2.1	LRR receptor-like serine/threonine-protein kinase, RLP GO:0005515 GO:0004675 GO:0004675,GO:0005515
2.003	0.00678	Solyc05g013320.1.1	Pto-like serine/threonine kinase (AHRD V1 **** Q6W0D1_CAPCH)
2.001	0.00224	Solyc01g099900.2.1	Ribosomal protein L18 (AHRD V1 ***- C5X0Q5_SORBI)
1.999	0.00562	Solyc09g057660.2.1	functional_description:"Peptidyl-prolyl cis-trans isomerase (AHRD V1 **-- Q86M29_BRUM
1.999	0.0064	Solyc01g005550.2.1	Carboxyl-terminal peptidase (AHRD V1 ***- B6U8T6_MAIZE)
1.998	0.0049	Solyc03g113240.2.1	Unknown Protein (AHRD V1);
1.998	0.00244	Solyc02g067460.2.1	Porin/voltage-dependent anion-selective channel protein (AHRD V1 **** A9P802_POPTR)
1.996	0.00757	Solyc09g011480.2.1	Rop guanine nucleotide exchange factor 1 (AHRD V1 ***- ROGF1_ARATH)
1.996	0.00775	Solyc04g007020.2.1	domain-containing protein BROX (AHRD V1 **-- B5X0Z6_SALSA)
1.996	0.00252	Solyc01g049690.2.1	functional_description:"Transcriptional activator protein Pur-alpha (AHRD V1 ***- C1B
1.994	0.00414	Solyc08g080500.2.1	functional_description:"Rhomboid family protein (AHRD V1 ***- D7M0H4_ARALY)
1.994	0.00568	Solyc06g072000.1.1	go_terms:GO:0005524,GO:0017111 functional_description:"Katanin p60 ATPase-containing
1.994	0.00169	Solyc06g069170.2.1	Protein (AHRD V1)"
1.993	0.00098	Solyc09g098510.2.1	Unknown Protein (AHRD V1)
1.992	0.00708	Solyc04g078690.2.1	functional_description:"BHLH transcription factor (AHRD V1 *-*- B6TXR4_MAIZE)
1.989	0.00841	Solyc11g008890.1.1	go_terms:GO:0016020 functional_description:"Predicted membrane protein (Fragment) (AH
1.988	0.00127	Solyc11g071510.1.1	functional_description:"Glycosyl hydrolase (Fragment) (AHRD V1 *-*- D9ZCE7_9CARY)"
1.988	0.00157	Solyc10g077130.1.1	functional_description:"Atcambp25-binding protein OF (AHRD V1 ***- D7LGI4_ARALY)
1.988	0.00095	Solyc05g012400.2.1	functional_description:"Unknown Protein (AHRD V1)
1.988	0.00139	Solyc01g028810.2.1	chaperonin (AHRD V1 ***- B4VMY1_9CYAN)
1.986	0.00583	Solyc12g049560.1.1	Ethylene responsive transcription factor 2a (AHRD V1 ***- C0J9I7_9ROSA)
1.986	0.00207	Solyc11g017140.1.1	C2-H2 zinc finger protein (AHRD V1 ***- B0YR09_SOYBN)
1.986	0.00131	Solyc06g030490.2.1	functional_description:"Serine/threonine-protein phosphatase (AHRD V1 **** D7LDT2_ARA
1.985	0.0015	Solyc10g005730.2.1	WD-40 repeat family protein (AHRD V1 **-- D7L1D2_ARALY)
1.982	0.00143	Solyc01g091590.2.1	functional_description:"SRC2 protein (AHRD V1 ***- A7XAJ8_9CONI)
1.979	0.00748	Solyc12g099440.1.1	go_terms:GO:0050662,GO:0008152,GO:0006631,GO:0016491 functional_description:"Fatty ac
1.977	0.00538	Solyc01g096710.2.1	Nuclear transcription factor Y subunit C-1 (AHRD V1 *--- B6SWV5_MAIZE)
1.976	0.00519	Solyc01g079880.2.1	Asparagine synthetase (AHRD V1 *--- Q9ZST6_ARATH)
1.974	0.00222	Solyc09g090580.2.1	functional_description:"Eukaryotic translation initiation factor 4E-2 (AHRD V1 ***- B
1.974	0.00173	Solyc01g104680.2.1	"GTP-binding nuclear protein Ran-A1 (AHRD V1 **-- B3TM31_ELAGV
1.972	0.00805	Solyc05g051510.2.1	functional_description:"Prohibitin (AHRD V1 ***- O04361_TOBAC)
1.971	0.00853	Solyc04g040200.2.1	Cellular retinaldehyde-binding/triple function C-terminal (AHRD V1 **-- Q2HW59_MEDTR)
1.968	0.00191	Solyc03g115110.2.1	ATP synthase gamma chain (AHRD V1 ***- B9SZS3_RICCO)
1.967	0.00116	Solyc09g007870.2.1	functional_description:"Manganese transporter mntH (AHRD V1 *--- D1CW90_9RHIZ)
1.964	0.00631	Solyc01g086900.2.1	functional_description:"RNA methyltransferase TrmH group 2 (AHRD V1 *-*- Q3M884_ANAVT
1.963	0.00654	Solyc05g052580.2.1	functional_description:"Protein phosphatase (AHRD V1 *-*- A8N6T5_COPC7)
1.963	0.0035	Solyc02g088350.2.1	DNA chromosome 3 P1 clone MXO21 (AHRD V1 ***- Q9LS78_ARATH)"
1.962	0.00331	Solyc04g082020.2.1	DNL zinc finger family protein (AHRD V1 **-- B6TGI7_MAIZE)
1.959	0.00147	Solyc10g083440.1.1	go_terms:GO:0080043 functional_description:"UDP flavonoid 3-O-glucosyltransferase (Fr
1.959	0.00276	Solyc03g034430.1.1	go_terms:GO:0006413,GO:0005488 functional_description:"Eukaryotic translation initiat
1.959	0.00201	Solyc02g081580.2.1	domain-containing protein (AHRD V1 **-- D7KZK3_ARALY)
1.956	0.00914	Solyc06g066330.2.1	functional_description:"Poly polymerase catalytic domain containing protein expressed
1.953	0.00707	Solyc06g073580.2.1	functional_description:"1-aminocyclopropane-1-carboxylate oxidase 1 (AHRD V1 **-- ACC
1.953	0.00179	Solyc03g078520.2.1	Receptor like kinase, RLK GO:0005515,GO:0006468 GO:0001653,GO:0004675 GO:0001653,GO:0004675,GO:0005515,GO:0006468
1.952	0.00693	Solyc07g042710.2.1	Protein (AHRD V1)"
1.952	0.0012	Solyc06g065690.2.1	functional_description:"Serine/threonine-protein phosphatase 2A regulatory subunit de
1.948	0.00152	Solyc06g009380.2.1	clone RAFL24-05-D16 (AHRD V1 ***- Q67YW5_ARATH)"
1.947	0.00153	Solyc10g085830.1.1	go_terms:GO:0008171 functional_description:"O-methyltransferase 1 (AHRD V1 ***- D7MTQ
1.943	0.00241	Solyc04g081570.2.1	functional_description:"Chaperone protein htpG (AHRD V1 **-- HTPG_MYCA1)
1.943	0.00803	Solyc04g077820.2.1	protein (AHRD V1 ***- Q9SLT8_ARATH)"
1.942	0.00254	Solyc03g117430.2.1	Cobalamin synthesis protein P (AHRD V1 ***- D3M8Z8_9ACTO)
1.942	0.00456	Solyc03g044000.1.1	Ribosomal protein L26 (AHRD V1 ***- A8HMG7_CHLRE)
1.942	0.00355	Solyc02g092240.2.1	Os10g0352000 protein (Fragment) (AHRD V1 *-*- Q0IY85_ORYSJ)
1.942	0.00325	Solyc02g090030.2.1	functional_description:"Oxygen-evolving enhancer protein 1 of photosystem II (AHRD V1
1.941	0.00889	Solyc03g005770.1.1	go_terms:GO:0005515,GO:0016168 functional_description:"Chlorophyll a-b binding protei
1.941	0.00152	Solyc01g108150.2.1	Oxidoreductase zinc-binding dehydrogenase family protein (AHRD V1 *--- Q22RF9_TETTH)
1.941	0.00737	Solyc01g006900.2.1	Phosphatidylglycerol/phosphatidylinositol transfer protein (AHRD V1 -**- C5M4H0_CANTT)
1.939	0.0076	Solyc10g005590.2.1	Nuclear cap-binding protein subunit 2 (AHRD V1 *--- NCBP2_CHICK)
1.938	0.01035	Solyc03g118470.2.1	functional_description:"Diphosphoinositol polyphosphate phosphohydrolase 1 (AHRD V1 *
1.937	0.00156	Solyc06g059860.2.1	Protein (AHRD V1)"
1.937	0.00715	Solyc02g087070.2.1	functional_description:"Peroxidase family protein (AHRD V1 **-- Q1D1V4_MYXXD)
1.936	0.00389	Solyc07g064320.1.1	functional_description:"Unknown Protein (AHRD V1)"
1.936	0.00134	Solyc01g010810.2.1	RAN guanine nucleotide release factor (AHRD V1 **-* B6TPU9_MAIZE)
1.935	0.00185	Solyc12g099000.1.1	go_terms:GO:0006730 functional_description:"S-adenosylmethionine synthase (AHRD V1 **
1.935	0.00696	Solyc10g051270.1.1	go_terms:GO:0008270 functional_description:"RING finger protein 5 (AHRD V1 ***- B6UBI
1.935	0.00252	Solyc07g018010.2.1	functional_description:"Transcription Factor (AHRD V1 **** Q84LF9_ORYSA)
1.931	0.00124	Solyc08g076530.2.1	functional_description:"RNA recognition motif-containing protein (AHRD V1 **-- D7M9G3
1.931	0.00671	Solyc07g061800.2.1	Heme-binding protein 2 (AHRD V1 **** B6T0C0_MAIZE)
1.929	0.00688	Solyc08g083410.1.1	functional_description:"Auxin response factor 24 (AHRD V1 *-*- D9HNV1_MAIZE)
1.929	0.00115	Solyc01g105970.2.1	"Magnesium-dependent phosphatase-1 family protein expressed (A
1.927	0.00294	Solyc12g062250.1.1	go_terms:GO:0005515 functional_description:"5&apos-AMP-activated protein kinase beta-
1.927	0.00745	Solyc03g025840.2.1	functional_description:"Cytochrome b561 (AHRD V1 ***- Q3LGX5_CITLA)
1.926	0.0069	Solyc11g007660.1.1	functional_description:"At5g51670-like protein (Fragment) (AHRD V1 *-*- C0JEV7_9BRAS)
1.926	0.00339	Solyc10g083570.1.1	go_terms:GO:0005507 functional_description:"Fructose-bisphosphate aldolase (AHRD V1 *
1.924	0.00962	Solyc12g096150.1.1	go_terms:GO:0005840 functional_description:"60S ribosomal protein L13 (AHRD V1 ***- Q
1.924	0.0013	Solyc08g080940.2.1	functional_description:"Glutathione peroxidase (AHRD V1 ***- Q4VY91_CAPCH)
1.924	0.00153	Solyc07g008110.2.1	"Blue copper protein (Fragment) (AHRD V1 *--- O82576_MAIZE)
1.924	0.00191	Solyc03g120670.2.1	"D-isomer specific 2-hydroxyacid dehydrogenase NAD-binding (AH
1.923	0.00151	Solyc07g041720.1.1	go_terms:GO:0050162 functional_description:"Oxalate oxidase-like germin 171 (AHRD V1
1.922	0.00894	Solyc12g095830.1.1	go_terms:GO:0006468 functional_description:"Casein kinase I (AHRD V1 ***- D8V7I8_SESI
1.919	0.00266	Solyc10g078240.1.1	go_terms:GO:0019825 functional_description:"Cytochrome P450"
1.919	0.00129	Solyc04g074290.2.1	protein-like (AHRD V1 **-- Q653G1_ORYSJ)
1.916	0.00141	Solyc12g010040.1.1	go_terms:GO:0003779 functional_description:"Leucyl aminopeptidase (AHRD V1 ***- D7DWG
1.916	0.00185	Solyc08g006290.1.1	Unknown Protein (AHRD V1)
1.916	0.00278	Solyc05g053940.2.1	Ras-related protein Rab-1A (AHRD V1 ***- B6RB23_HALDI)
1.916	0.01	Solyc04g015610.2.1	Os01g0611000 protein (Fragment) (AHRD V1 ***- Q0JLB5_ORYSJ)
1.915	0.00962	Solyc07g062160.2.1	functional_description:"Zinc finger protein CONSTANS-LIKE 1 (AHRD V1 *--- COL1_ARATH)
1.914	0.00143	Solyc02g088780.2.1	Ribosome biogenesis protein ytm1 (AHRD V1 **-- C8V8H1_EMENI)
1.914	0.00127	Solyc01g086920.2.1	LRR receptor-like serine/threonine-protein kinase, RLP GO:0005515 GO:0004675 GO:0004675,GO:0005515
1.913	0.00762	Solyc02g014090.2.1	functional_description:"LysM domain containing protein expressed (AHRD V1 ***- Q7XD97
1.913	0.00148	Solyc01g100720.2.1	Importin alpha-1b subunit (AHRD V1 ***- B6T451_MAIZE)
1.911	0.0013	Solyc09g090520.2.1	Heterogeneous nuclear ribonucleoprotein A3 (AHRD V1 *--- B6TGB9_MAIZE)
1.909	0.00211	Solyc03g080050.2.1	functional_description:"Band 7 stomatin family protein (AHRD V1 **-- C1MUP6_MICPS)
1.907	0.00316	Solyc04g071070.2.1	Unknown Protein (AHRD V1)
1.906	0.00351	Solyc03g098790.1.1	go_terms:GO:0004867,GO:0015066 functional_description:"Kunitz-type protease inhibitor
1.905	0.01018	Solyc02g072130.2.1	Protein transport protein SEC61 alpha subunit (AHRD V1 ***- D3B1K5_POLPA)
1.905	0.00597	Solyc01g099410.2.1	Histone H2A (AHRD V1 ***- Q8H0G7_TOBAC)
1.902	0.00213	Solyc12g098130.1.1	functional_description:"Unknown Protein (AHRD V1)"
1.902	0.00161	Solyc08g076200.2.1	functional_description:"ATP dependent RNA helicase (AHRD V1 ***- B3LHE4_YEAS1)
1.902	0.0065	Solyc04g082030.1.1	go_terms:GO:0004586 functional_description:"Ornithine decarboxylase (AHRD V1 **** Q9S
1.899	0.00289	Solyc03g116530.2.1	functional_description:"Glyoxalase/bleomycin resistance protein/dioxygenase (AHRD V1
1.895	0.00229	Solyc09g007850.2.1	functional_description:"RNA-binding protein (AHRD V1 **-* C6F119_SOYBN)
1.895	0.00253	Solyc01g067710.2.1	Sodium/hydrogen exchanger (AHRD V1 **** Q1JRA3_SOLLC)
1.893	0.00759	Solyc02g092920.2.1	Cadmium-transporting ATPase (AHRD V1 ***- Q5WLE3_BACSK)
1.892	0.00534	Solyc07g047800.2.1	"Short-chain dehydrogenase/reductase family protein (AHRD V1 *
1.892	0.00499	Solyc04g008460.2.1	Ribosomal protein L15 (AHRD V1 ***- B9GPA1_POPTR)
1.891	0.00808	Solyc10g079580.1.1	GO:0003676 "RNA-binding region RNP-1 (AHRD V1 ***- B6
1.891	0.00665	Solyc06g065570.2.1	"N-acetyltransferase (AHRD V1 ***- Q1HQ22_BOMMO)
1.886	0.00153	Solyc03g119740.2.1	MYB transcription factor (AHRD V1 **** Q9FNN6_ARATH)
1.883	0.00172	Solyc04g011500.2.1	functional_description:"Actin 4 (AHRD V1 ***- B9HMH5_POPTR)
1.882	0.00233	Solyc01g098730.2.1	Protein (AHRD V1)"
1.882	0.00778	Solyc01g094920.2.1	kinase (AHRD V1 ***- C6ZRN8_SOYBN)"
1.881	0.00353	Solyc03g026280.2.1	functional_description:"CRT binding factor 2 (AHRD V1 *-*- B3TPN7_SOLHA)
1.881	0.00148	Solyc02g078760.1.1	CK25 (AHRD V1 ***- Q1W1G0_TOBAC)
1.878	0.00181	Solyc12g014620.1.1	GO:0006869 "Cortical cell-delineating protein (AHRD V
1.877	0.00805	Solyc05g010080.2.1	Protein (AHRD V1)"
1.877	0.00159	Solyc01g109540.2.1	Coatomer subunit gamma (AHRD V1 ***- B6SV32_MAIZE)
1.875	0.00809	Solyc07g065480.2.1	Protein (AHRD V1)"
1.875	0.00557	Solyc05g056580.2.1	family protein (AHRD V1 **-- D7LF23_ARALY)
1.874	0.00804	Solyc07g062130.2.1	functional_description:"Dtdp-glucose 4 6-dehydratase (AHRD V1 *-** B8C5W5_THAPS)
1.874	0.00166	Solyc06g069310.2.1	functional_description:"Nuclear transcription factor Y subunit B-6 (AHRD V1 **-* B6UH
1.873	0.00268	Solyc12g019470.1.1	functional_description:"CBF1 interacting corepressor (AHRD V1 *--- B6UDK7_MAIZE)"
1.873	0.00389	Solyc09g005700.2.1	functional_description:"Diaminopimelate epimerase family protein (AHRD V1 **** D7LUJ8
1.873	0.00446	Solyc07g007170.2.1	finger family protein (AHRD V1 ***- D7L4D8_ARALY)"
1.873	0.00217	Solyc01g065600.1.1	go_terms:GO:0055114 functional_description:"NAD(P)H-quinone oxidoreductase chain 4, c
1.871	0.0081	Solyc06g061170.2.1	functional_description:"Solute carrier family 25 (Mitochondrial carrier ornithine tra
1.871	0.00277	Solyc05g053210.2.1	CBL-interacting protein kinase 1 (AHRD V1 **** A0MNI9_POPTR)
1.871	0.00288	Solyc02g069310.2.1	functional_description:"NPR1-2 protein (Fragment) (AHRD V1 ***- B8XQT6_SOYBN)
1.868	0.00821	Solyc09g075440.2.1	Ethylene receptor (AHRD V1 **** Q41341_SOLLC)
1.868	0.00318	Solyc01g098590.2.1	Phosphoglycerate mutase family protein (AHRD V1 ***- C1DZH2_9CHLO)
1.867	0.00845	Solyc09g097880.2.1	DNA topoisomerase (AHRD V1 **** B9RRL8_RICCO)
1.865	0.00669	Solyc09g059170.1.1	go_terms:GO:0047209 functional_description:"Anthocyanidin 3-O-glucosyltransferase (AH
1.865	0.00159	Solyc08g061000.2.1	ATP-dependent RNA helicase (AHRD V1 ***- Q1HR75_AEDAE)
1.865	0.00915	Solyc05g050130.2.1	functional_description:"Acidic chitinase (AHRD V1 **-- Q71HN4_FICAW)
1.865	0.00889	Solyc03g063290.2.1	Homology to unknown gene (AHRD V1 ***- Q00YC2_OSTTA)
1.864	0.00855	Solyc07g006000.2.1	functional_description:"50S ribosomal protein L35 (AHRD V1 *-*- D7LGR4_ARALY)
1.862	0.00206	Solyc05g014310.2.1	family-saccharolysin &amp thimet oligopeptidase (ISS) (AHRD V1 *-*- Q01G48_OSTTA)"
1.861	0.00617	Solyc08g014120.2.1	functional_description:"BHLH transcription factor (AHRD V1 **** Q7XJU2_ARATH)
1.859	0.00334	Solyc05g014320.2.1	functional_description:"Acetyl esterase (AHRD V1 *--- AES_SHIFL)
1.858	0.00449	Solyc03g025220.2.1	functional_description:"Multidrug resistance protein mdtK (AHRD V1 *--- MDTK_PHOLL)
1.857	0.00286	Solyc09g011660.2.1	Universal stress protein 1 (AHRD V1 ***- B0YQX0_GOSAR)
1.856	0.00848	Solyc12g010540.1.1	NAD dependent epimerase/dehydratase family protein expressed (AHRD V1 ***- Q2MJA7_ORYSJ)
1.856	0.00449	Solyc05g055170.2.1	Charged multivesicular body protein 5 (AHRD V1 **-- B6TYU1_MAIZE)
1.855	0.0086	Solyc11g012110.1.1	go_terms:GO:0005840 functional_description:"60S ribosomal protein L6 (AHRD V1 ***- B9
1.855	0.00161	Solyc09g091470.2.1	functional_description:"3-ketoacyl CoA thiolase 2 (AHRD V1 **** C8YNG7_PETHY)
1.854	0.00855	Solyc10g084400.1.1	"Glutathione S-transferase (AHRD V1 ***- Q76KW1_PEA)
1.854	0.00352	Solyc02g021240.2.1	"Peptide transporter (AHRD V1 **-* A6YJX4_9MAGN)
1.852	0.0093	Solyc11g010200.1.1	14-3-3 protein beta/alpha-1 (AHRD V1 **-- 143B1_ONCMY)
1.852	0.00236	Solyc02g071620.2.1	GDSL esterase/lipase At1g29670 (AHRD V1 ***- GDL15_ARATH)
1.851	0.00168	Solyc03g116600.2.1	functional_description:"Zeta2-COP (AHRD V1 **-- A8JHN4_CHLRE)
1.848	0.00221	Solyc10g078590.1.1	Unknown Protein (AHRD V1)
1.848	0.00469	Solyc04g074450.1.1	Phi-1 protein (Fragment) (AHRD V1 ***- Q4LAX0_CAPCH)
1.848	0.01001	Solyc02g088390.2.1	functional_description:"Blue copper-like protein (AHRD V1 *--- B8Y8A0_GOSHI)
1.847	0.00472	Solyc02g078500.2.1	protein-like (AHRD V1 ***- Q9FG81_ARATH)"
1.845	0.00241	Solyc06g069030.2.1	fibrillin domain containing protein expressed (AHRD V1 **-- D8L9T8_WHEAT)"
1.845	0.00366	Solyc02g063150.2.1	functional_description:"Ribulose bisphosphate carboxylase small chain (AHRD V1 ***- Q
1.843	0.00182	Solyc12g006470.1.1	Aminotransferase-like protein (AHRD V1 ***- Q9LIE2_ARATH)
1.843	0.00552	Solyc08g074490.2.1	protein (AHRD V1 **-- Q8LFS2_ARATH)"
1.842	0.00468	Solyc10g075110.1.1	GO:0006869 "Non-specific lipid-transfer protein (AHRD
1.841	0.01013	Solyc02g094120.2.1	functional_description:"Sulfite oxidase (AHRD V1 **** A5H1Q7_SOLLC)
1.839	0.00213	Solyc10g006900.2.1	"Protochlorophyllide reductase (AHRD V1 ***- Q8LAV9_ARATH)
1.838	0.00186	Solyc12g055750.1.1	go_terms:GO:0055085,GO:0016021 functional_description:"Vacuolar cation/proton exchang
1.837	0.00205	Solyc09g082650.2.1	Acireductone dioxygenase (AHRD V1 **** A8UGP3_SOLTU)
1.837	0.01036	Solyc03g025550.2.1	functional_description:"Signal peptide peptidase family protein (AHRD V1 ***- D7M8R6_
1.836	0.00217	Solyc02g091530.2.1	functional_description:"5&apos
1.835	0.00944	Solyc03g098240.2.1	Glutamate decarboxylase (AHRD V1 **** B6TV07_MAIZE)
1.835	0.00207	Solyc01g101120.2.1	Glucan endo-1 3-beta-glucosidase 1 (AHRD V1 *-*- B4FGE4_MAIZE)
1.834	0.00259	Solyc07g056140.2.1	functional_description:"Glucose-1-phosphate adenylyltransferase (AHRD V1 **** D5L5Q9_
1.834	0.00923	Solyc04g025670.2.1	protein (Fragment) (AHRD V1 ***- Q0DXN9_ORYSJ)
1.833	0.00179	Solyc01g098020.2.1	Acetyltransferase GNAT family protein expressed (AHRD V1 ***- Q75GC2_ORYSJ)
1.832	0.00914	Solyc08g067070.2.1	functional_description:"Cytosine-specific methyltransferase (AHRD V1 **** Q177E1_AEDA
1.832	0.00244	Solyc02g063130.2.1	functional_description:"UV excision repair protein RAD23 (AHRD V1 ***- B6JX15_SCHJY)
1.831	0.00554	Solyc12g044300.1.1	Acyl-CoA synthetase (AMP-forming)/AMP-acid ligase II (AHRD V1 **** C7MWS2_SACVD)
1.829	0.00966	Solyc04g011510.2.1	"Triosephosphate isomerase (AHRD V1 **** Q38JI4_SOLTU)
1.827	0.01023	Solyc11g007170.1.1	Vacuolar sorting protein 4b (AHRD V1 **-- B6TLN7_MAIZE)
1.826	0.00191	Solyc03g019950.2.1	DNA chromosome 5 P1 clone MAC12 (AHRD V1 **-- Q9FFX3_ARATH)
1.822	0.00564	Solyc07g063900.2.1	functional_description:"RNA binding protein (AHRD V1 **-* B6TNV4_MAIZE)
1.821	0.00942	Solyc12g009030.1.1	functional_description:"WD repeat-containing protein 61 (AHRD V1 **-- B5XGQ3_SALSA)
1.821	0.00206	Solyc02g094440.2.1	functional_description:"Translocon-associated protein subunit beta (AHRD V1 ***- C1C3
1.819	0.00198	Solyc09g098150.2.1	Metacaspase 7 (AHRD V1 ***- D7KWG9_ARALY)
1.819	0.00242	Solyc01g090690.2.1	Elongation factor G (AHRD V1 ***- B0SNI8_LEPBP)
1.817	0.0033	Solyc07g065980.2.1	"Alkaline alpha galactosidase I (AHRD V1 **-- Q3Y5A3_CUCSA)
1.815	0.00747	Solyc03g117690.2.1	functional_description:"Aspartic proteinase nepenthesin-1 (AHRD V1 **-- C0JA51_9ORYZ)
1.814	0.0033	Solyc03g098720.2.1	functional_description:"Kunitz trypsin inhibitor (AHRD V1 ***- Q4W188_POPTN)
1.813	0.00209	Solyc03g115150.2.1	functional_description:"Histone deacetylase (AHRD V1 **** B9H356_POPTR)
1.813	0.00679	Solyc12g007010.1.1	go_terms:GO:0005524 functional_description:"Cytosolic Fe-S cluster assembly factor NU
1.812	0.00242	Solyc09g007630.2.1	functional_description:"Chaperone DnaJ (AHRD V1 *-*- C4JWN5_UNCRE)
1.812	0.00429	Solyc02g077670.2.1	"Chaperone protein dnaJ 2 (AHRD V1 ***- DNAJ2_ARATH)
1.811	0.00178	Solyc02g079590.2.1	Serine/threonine kinase receptor (AHRD V1 **** Q7DMS5_BRANA)
1.809	0.01036	Solyc12g009960.1.1	Eukaryotic translation initiation factor 4 (AHRD V1 *-*- D8TN78_VOLCA)
1.809	0.00926	Solyc06g083300.2.1	Ras GTPase-activating protein-binding protein 2 (AHRD V1 *--- B5X4A8_SALSA)
1.809	0.00485	Solyc06g082590.1.1	go_terms:GO:0003677,GO:0006355 functional_description:"Ethylene responsive transcript
1.809	0.00687	Solyc02g088700.2.1	Mitochondrial processing peptidase beta subunit (AHRD V1 ***- Q9AXQ2_CUCME)
1.807	0.00981	Solyc01g008990.2.1	THO complex subunit 7 homolog (AHRD V1 ***- B5XFL3_SALSA)
1.806	0.00209	Solyc02g086910.2.1	functional_description:"Peptidyl-prolyl cis-trans isomerase cyclophilin-type (AHRD V1
1.804	0.00189	Solyc05g051500.2.1	"Histone H3 (AHRD V1 ***- A8MRL0_ARATH)
1.798	0.01029	Solyc08g078430.2.1	functional_description:"Pre-mRNA processing ribonucleoprotein binding region-containi
1.798	0.00578	Solyc06g083830.2.1	functional_description:"Serine/threonine kinase (AHRD V1 **** D8UCQ6_VOLCA)
1.797	0.00298	Solyc12g056530.1.1	Fructose-1 6-bisphosphatase class 1 (AHRD V1 ***- B8J024_DESDA)
1.796	0.00403	Solyc08g062680.1.1	go_terms:GO:0016042 functional_description:"MIP02663p (Fragment) (AHRD V1 **-- B8A3Z9
1.795	0.00206	Solyc04g007790.2.1	functional_description:"Major latex-like protein (AHRD V1 **-- B5THI3_PANGI)
1.795	0.00776	Solyc02g068390.2.1	functional_description:"Mitochondrial inner membrane protease subunit 1 (AHRD V1 **--
1.793	0.01045	Solyc06g011280.2.1	Elongation factor 1-gamma (AHRD V1 ***- B7SDI2_ORYSJ)
1.793	0.00191	Solyc05g009450.1.1	go_terms:GO:0003677,GO:0006355 functional_description:"Ethylene responsive transcript
1.793	0.00359	Solyc03g098710.1.1	Kunitz-type proteinase inhibitor A4 (Fragment) (AHRD V1 **** C5IWR3_SOLBR)
1.792	0.01028	Solyc06g082280.2.1	Serine-threonine protein phosphatase (AHRD V1 **-* Q5CPY7_CRYPV)
1.792	0.00229	Solyc04g014570.2.1	functional_description:"Transmembrane 9 superfamily protein member 1 (AHRD V1 **** B6
1.792	0.004	Solyc02g087210.2.1	functional_description:"Zinc finger AN1 domain-containing stress-associated protein 1
1.791	0.00722	Solyc10g045390.1.1	functional_description:"Histone acetyltransferase GCN5 (AHRD V1 ***- GCN5_ARATH)
1.787	0.00634	Solyc12g094630.1.1	Unknown Protein (AHRD V1)
1.787	0.00472	Solyc08g015660.2.1	functional_description:"6 7-dimethyl-8-ribityllumazine synthase (AHRD V1 **** Q5ZQU1_
1.786	0.01048	Solyc06g065820.2.1	Ethylene-responsive transcription factor 7 (AHRD V1 *-** ERF83_ARATH)
1.786	0.00263	Solyc01g104740.2.1	Multiprotein bridging factor 1 (AHRD V1 ***- C8C4P8_WHEAT)
1.785	0.01055	Solyc03g031700.2.1	"ABC transporter FeS assembly protein SufB (AHRD V1 ***- C7JBP
1.784	0.00289	Solyc08g079260.2.1	Serine/threonine-protein phosphatase (Fragment) (AHRD V1 *--- Q4RFT2_TETNG)
1.784	0.00221	Solyc04g017610.2.1	domain containing protein expressed (AHRD V1 ***- Q2R211_ORYSJ)
1.783	0.00603	Solyc02g078030.1.1	functional_description:"DNA-binding WRKY VQ (AHRD V1 ***- Q2HTS9_MEDTR)
1.782	0.00244	Solyc02g077430.2.1	Lipase-like (AHRD V1 ***- Q8RZ40_ORYSJ)
1.779	0.00224	Solyc10g008850.1.1	functional_description:"Os06g0525000 protein (Fragment) (AHRD V1 *-*- Q0DBU7_ORYSJ)"
1.777	0.00642	Solyc04g076740.2.1	functional_description:"Tic20-like protein (AHRD V1 ***- Q2V9A0_SOLTU)
1.772	0.00209	Solyc12g099100.1.1	Dihydrolipoyl dehydrogenase (AHRD V1 ***- Q9FEN7_SOLTU)
1.772	0.0076	Solyc06g074300.2.1	"Ribosomal protein (AHRD V1 ***- Q6ER67_ORYSJ)
1.769	0.00272	Solyc06g082950.2.1	functional_description:"Photosystem I reaction center subunit XI (AHRD V1 ***- B6SHL1
1.769	0.00993	Solyc03g118290.2.1	"Auxin response factor 2 (AHRD V1 **** Q2LAJ3_SOLLC)
1.768	0.00247	Solyc03g026110.2.1	functional_description:"Calmodulin binding protein (AHRD V1 **** B6STZ4_MAIZE)
1.767	0.00224	Solyc10g081150.1.1	functional_description:"COP9 signalosome complex subunit 2 (AHRD V1 ***- B6TIW9_MAIZE
1.765	0.00921	Solyc02g032300.2.1	functional_description:"Enhancer of polycomb-like protein (AHRD V1 ***- B9N5C9_POPTR)
1.763	0.00339	Solyc11g012280.1.1	functional_description:"Unknown Protein (AHRD V1)"
1.763	0.00222	Solyc10g055670.1.1	go_terms:GO:0033180,GO:0005524,GO:0033178,GO:0016469 functional_description:"V-type A
1.763	0.00217	Solyc10g051200.1.1	Cytochrome c biogenesis protein family (AHRD V1 ***- D7KE35_ARALY)
1.763	0.00566	Solyc02g071610.2.1	GDSL esterase/lipase At5g45670 (AHRD V1 ***- GDL82_ARATH)
1.761	0.00591	Solyc07g008950.2.1	functional_description:"Methionyl-tRNA synthetase (AHRD V1 ***- B2W192_PYRTR)
1.758	0.00595	Solyc06g053140.2.1	protein DIN1 (AHRD V1 *--- B6U016_MAIZE)
1.756	0.00744	Solyc09g020130.2.1	60S ribosomal protein L5-1 (AHRD V1 ***- B6THG9_MAIZE)
1.753	0.00905	Solyc09g011810.2.1	Fructose-1 6-bisphosphatase class 1 (AHRD V1 **** D0MHZ8_RHOM4)
1.751	0.00448	Solyc03g098780.1.1	Kunitz-type protease inhibitor (AHRD V1 **** Q3S488_SOLTU)
1.749	0.00629	Solyc11g068480.1.1	go_terms:GO:0003677,GO:0005622 functional_description:"DNA polymerase epsilon subunit
1.749	0.00422	Solyc07g066430.2.1	GTP-binding protein (AHRD V1 **** B0JHK9_MICAN)
1.749	0.00932	Solyc07g064940.2.1	Thioredoxin family protein (AHRD V1 *-*- Q1EPD8_MUSAC)
1.748	0.00596	Solyc06g064890.2.1	go_terms:GO:0005315 functional_description:"Inorganic phosphate transporter 6 (AHRD V
1.746	0.0055	Solyc09g082690.2.1	functional_description:"Early light-induced protein 7 (AHRD V1 ***- B2BJD6_RHOCT)"
1.746	0.00287	Solyc07g066330.2.1	NAC domain protein IPR003441 (AHRD V1 ***- B9HH13_POPTR)
1.746	0.00231	Solyc02g086650.2.1	functional_description:"Glucose-6-phosphate/phosphate translocator 2 (AHRD V1 **** B6
1.744	0.00437	Solyc10g075070.1.1	Non-specific lipid-transfer protein (AHRD V1 ***- A7UGG9_SOLTU)
1.744	0.00779	Solyc02g093420.2.1	"NAC domain class transcription factor (AHRD V1 *-** D9ZJ99_MA
1.743	0.00319	Solyc09g061320.2.1	functional_description:"Solute carrier family 35 member F4 (AHRD V1 **-- C0HBH8_SALSA
1.743	0.00609	Solyc06g076820.1.1	go_terms:GO:0003700 functional_description:"Transcription factor (Fragment) (AHRD V1
1.742	0.00277	Solyc03g025170.1.1	go_terms:GO:0003700 functional_description:"GRAS family transcription factor (AHRD V1
1.742	0.00491	Solyc02g069860.2.1	functional_description:"Nuclear transcription factor Y subunit A-7 (AHRD V1 ***- B6TY
1.742	0.00349	Solyc01g106900.2.1	functional_description:"Magnesium transporter MRS2-3 (AHRD V1 **** MRS23_ARATH)
1.741	0.00382	Solyc09g065730.2.1	functional_description:"Methyltransferase (AHRD V1 *-** A0QNM6_MYCS2)
1.741	0.00695	Solyc05g052040.1.1	GO:0003700 "Ethylene responsive transcription factor
1.737	0.00249	Solyc01g017600.2.1	Plant viral-response family protein (AHRD V1 **-- B6SQA7_MAIZE)
1.736	0.00239	Solyc09g075000.2.1	WD repeat protein (AHRD V1 **-- B8M2Y5_TALSN)
1.736	0.00253	Solyc04g081090.2.1	functional_description:"V-type proton ATPase 16 kDa proteolipid subunit c2 (AHRD V1 *
1.734	0.00443	Solyc10g084050.1.1	26S protease regulatory subunit 6B homolog (AHRD V1 *--- PRS6B_ARATH)
1.732	0.00447	Solyc02g082130.1.1	Unknown Protein (AHRD V1)
1.729	0.00661	Solyc09g056160.2.1	DNA chromosome 5 P1 clone MJE7 (AHRD V1 ***- Q9LV67_ARATH)"
1.729	0.00286	Solyc06g051550.2.1	functional_description:"Transcription Factor (AHRD V1 *-** Q84LF9_ORYSA)
1.728	0.00401	Solyc09g065590.2.1	functional_description:"Os12g0604200 protein (Fragment) (AHRD V1 *-*- Q0IM29_ORYSJ)
1.728	0.00486	Solyc03g093470.2.1	functional_description:"Acid phosphatase (AHRD V1 **-- Q53WT2_SOLLC)
1.726	0.00284	Solyc04g071660.2.1	Protein (AHRD V1)"
1.721	0.0051	Solyc07g017220.2.1	protein (Fragment) (AHRD V1 *-*- Q0IXM0_ORYSJ)
1.721	0.00274	Solyc03g116460.2.1	functional_description:"Aspartate racemase (AHRD V1 ***- D4XDK3_9BURK)
1.718	0.00433	Solyc09g089580.2.1	1-aminocyclopropane-1-carboxylate oxidase-like protein (AHRD V1 **-* Q9LTH8_ARATH)
1.718	0.01027	Solyc05g054100.2.1	functional_description:"Transmembrane protein 111 (AHRD V1 **-- TM111_DANRE)
1.718	0.00488	Solyc03g117210.2.1	Protein (AHRD V1)"
1.717	0.00958	Solyc11g011400.1.1	functional_description:"Unknown Protein (AHRD V1)"
1.714	0.00283	Solyc08g023470.2.1	functional_description:"Solanesyl diphosphate synthase (AHRD V1 ***- Q2JP50_SYNJB)
1.714	0.00271	Solyc06g062760.2.1	functional_description:"50S ribosomal protein L34 (AHRD V1 ***- Q84R26_ARATH)
1.714	0.01015	Solyc03g112900.2.1	"Iron-sulfur cluster assembly scaffold protein IscU (AHRD V1 *
1.713	0.00352	Solyc02g081880.2.1	Molybdenum cofactor sulfurase protein-like (AHRD V1 **-- Q653D7_ORYSJ)
1.706	0.00428	Solyc08g006720.2.1	functional_description:"Glutathione peroxidase (AHRD V1 ***- D6BR59_9ROSI)
1.706	0.00632	Solyc02g079040.2.1	functional_description:"Calmodulin-binding protein (Fragment) (AHRD V1 *-** Q9M451_CI
1.704	0.00309	Solyc08g014290.1.1	go_terms:GO:0004722 functional_description:"Serine-threonine protein phosphatase (AHR
1.704	0.00392	Solyc03g005600.2.1	protein-like (AHRD V1 **-- Q653G1_ORYSJ)
1.703	0.00386	Solyc05g050200.2.1	"Eukaryotic translation initiation factor 1A (AHRD V1 **** Q7Y
1.702	0.01046	Solyc07g007600.2.1	Pyrophosphate-energized proton pump (AHRD V1 ***- B0SRX3_LEPBP)
1.698	0.00405	Solyc10g007140.2.1	functional_description:"RING-finger protein like (AHRD V1 *-*- B6SVN2_MAIZE)
1.698	0.00382	Solyc05g053620.2.1	functional_description:"F-box protein PP2-B1 (AHRD V1 **-- PP2B1_ARATH)"
1.697	0.00548	Solyc10g081000.1.1	functional_description:"Unknown Protein (AHRD V1)"
1.697	0.00698	Solyc02g082970.1.1	functional_description:"Pentatricopeptide repeat-containing protein (AHRD V1 ***- D7L
1.695	0.0054	Solyc09g009510.2.1	functional_description:"Hydrolase alpha/beta fold family protein (AHRD V1 **** D7LIQ3
1.694	0.00495	Solyc03g044190.2.1	functional_description:"FAD-dependent oxidoreductase (AHRD V1 **-- A8ISJ7_CHLRE)
1.693	0.00377	Solyc11g067230.1.1	go_terms:GO:0017048 functional_description:"Vacuolar sorting protein 4b (AHRD V1 **--
1.693	0.00572	Solyc06g073280.2.1	LL-diaminopimelate aminotransferase (AHRD V1 **** A8IW39_CHLRE)
1.691	0.00629	Solyc03g118110.2.1	dehydrogenase assembly factor 2, mitochondrial (AHRD V1 *--- SDHF2_CAEBR)
1.689	0.00301	Solyc10g078520.1.1	go_terms:GO:0008270 functional_description:"Inhibitor of growth protein 4 (AHRD V1 **
1.689	0.0037	Solyc02g091190.2.1	"Methyltransferase-like protein 10 (AHRD V1 **-* B5XB96_SALSA)
1.688	0.00308	Solyc04g080730.2.1	Mitogen-activated protein kinase 9 (AHRD V1 **** D9J1Y9_SOLLC)
1.687	0.00997	Solyc06g060690.2.1	functional_description:"Receptor-like protein kinase At5g59670 (AHRD V1 **** RLK7_ARA
1.686	0.0032	Solyc09g014350.2.1	functional_description:"Glycerol-3-phosphate acyltransferase 6 (AHRD V1 **** D7LKT2_A
1.685	0.00323	Solyc12g009400.1.1	GO:0031072 "Pyruvate dehydrogenase E1 component alpha
1.684	0.00294	Solyc07g032740.2.1	Aspartate aminotransferase (AHRD V1 **** A9PHH1_POPTR)
1.683	0.00405	Solyc07g017400.2.1	functional_description:"Proteasomal ubiquitin receptor ADRM1-like protein (AHRD V1 *-
1.683	0.00917	Solyc06g007340.2.1	Gamma-interferon-inducible lysosomal thiol reductase (AHRD V1 ***- B6U3P7_MAIZE)
1.681	0.00361	Solyc03g114020.2.1	DNA chromosome 5 P1 clone MQB2 (AHRD V1 **-- Q9FM06_ARATH)"
1.679	0.00338	Solyc10g018250.1.1	40S ribosomal protein S13 (AHRD V1 ***- D7LRU2_ARALY)
1.679	0.00331	Solyc03g098050.2.1	Calmodulin 3 protein (AHRD V1 **** Q712P2_CAPAN)
1.679	0.00453	Solyc01g103970.2.1	"RING finger protein 170 (AHRD V1 ***- C1BQ68_9MAXI)
1.678	0.00354	Solyc03g114790.2.1	functional_description:"N(4)-(Beta-N-acetylglucosaminyl)-L-asparaginase (AHRD V1 ****
1.677	0.00558	Solyc10g006580.2.1	functional_description:"50S ribosomal protein L2 (AHRD V1 ***- RL2_EDWI9)
1.673	0.00595	Solyc11g005630.1.1	go_terms:GO:0005529,GO:0006468 functional_description:"Receptor-like protein kinase (
1.671	0.00689	Solyc08g074620.1.1	Polyphenol oxidase (AHRD V1 ***- Q41428_SOLTU)
1.668	0.00366	Solyc10g006230.2.1	functional_description:"Chlorophyll a-b binding protein 7, chloroplastic (AHRD V1 ***
1.667	0.00473	Solyc11g012700.1.1	go_terms:GO:0055085 functional_description:"Oligopeptide transporter 9 (AHRD V1 ***-
1.663	0.00987	Solyc11g011910.1.1	go_terms:GO:0008152,GO:0016021 functional_description:"Transmembrane 9 superfamily pr
1.663	0.00636	Solyc10g081820.1.1	functional_description:"Expp1 protein (AHRD V1 ***- Q2HPL4_SOLTU)"
1.663	0.00413	Solyc05g012860.1.1	functional_description:"Unknown Protein (AHRD V1)"
1.661	0.00888	Solyc08g060940.1.1	go_terms:GO:0008514 functional_description:"Organic anion transporter (AHRD V1 **-* B
1.661	0.00356	Solyc02g068740.2.1	Glycine cleavage system H protein 1 (AHRD V1 ***- B6UHJ7_MAIZE);
1.658	0.00324	Solyc03g082960.2.1	Serine/threonine phosphatase family protein (AHRD V1 **** C1E0J1_9CHLO)
1.655	0.00499	Solyc12g099510.1.1	go_terms:GO:0005488,GO:0006457,GO:0031072 functional_description:"Chaperone protein d
1.652	0.00334	Solyc06g076520.1.1	GO:0051082 "class I heat shock protein (AHRD V1 ***-
1.651	0.00424	Solyc06g071050.2.1	functional_description:"Spfh domain / band 7 family protein (AHRD V1 **-- B4AS86_FRAN
1.648	0.0035	Solyc03g112160.2.1	functional_description:"Protein DEHYDRATION-INDUCED 19 homolog 5 (AHRD V1 ***- DI195_
1.648	0.00381	Solyc01g067590.2.1	5&apos-AMP-activated protein kinase gamma-1 subunit (AHRD V1 **** Q1M178_ONCMY)
1.645	0.00383	Solyc07g055080.2.1	functional_description:"Proteasome subunit alpha type (AHRD V1 ***- Q38M52_SOLTU)
1.644	0.00436	Solyc08g014550.2.1	functional_description:"Ribosomal L9-like protein (AHRD V1 ***- B3TLR1_ELAGV)
1.644	0.00395	Solyc07g008130.2.1	functional_description:"Blue copper protein (Fragment) (AHRD V1 *--- O82576_MAIZE)
1.642	0.00987	Solyc09g082200.2.1	functional_description:"Folate/biopterin transporter family protein expressed (AHRD V
1.642	0.00481	Solyc03g031720.2.1	functional_description:"RNA Binding Protein 45 (AHRD V1 **** Q9LEB4_NICPL)
1.639	0.00423	Solyc08g036600.1.1	functional_description:"Cytochrome cd1-nitrite reductase-like C-terminal haem d1 (AHR
1.639	0.00573	Solyc03g121330.2.1	"60S ribosomal protein L28 (AHRD V1 ***- B3TLS3_ELAGV)
1.639	0.00634	Solyc03g031790.1.1	GO:0015157 "Magnesium transporter protein 1 (AHRD V1
1.638	0.00887	Solyc03g119360.2.1	functional_description:"40S ribosomal protein S7-like protein (AHRD V1 ***- Q3HRX6_SO
1.637	0.006	Solyc01g100930.2.1	GDSL esterase/lipase At1g09390 (AHRD V1 ***- GDL2_ARATH)
1.635	0.00436	Solyc02g077330.2.1	GDSL esterase/lipase At5g45950 (AHRD V1 ***- GDL85_ARATH)
1.634	0.00564	Solyc11g007780.1.1	go_terms:GO:0000166 functional_description:"Guanine nucleotide-binding protein subuni
1.633	0.00394	Solyc06g076050.2.1	functional_description:"Ankyrin repeat domain-containing protein 28 (AHRD V1 ***- B6T
1.628	0.00373	Solyc02g021140.2.1	functional_description:"Superoxide dismutase (AHRD V1 ***- B9S4J6_RICCO)
1.627	0.0047	Solyc11g073050.1.1	GO:0015031,GO:0007264,GO:0005525,GO:0007165,GO:0005622 functional_descriptio
1.627	0.00582	Solyc03g118380.1.1	go_terms:GO:0003899 functional_description:"DNA-directed RNA polymerase II subunit (A
1.627	0.0061	Solyc01g112280.2.1	"Succinyl-diaminopimelate desuccinylase (AHRD V1 **-- DAPE_MAG
1.623	0.00456	Solyc11g008430.1.1	go_terms:GO:0007264,GO:0015031,GO:0005525,GO:0005622 functional_description:"Ras-rela
1.621	0.00525	Solyc12g088360.1.1	go_terms:GO:0005488 functional_description:"U-box domain-containing protein 4 (AHRD V
1.621	0.00481	Solyc09g059040.2.1	Alcohol dehydrogenase zinc-containing (AHRD V1 *-*- D3UKE0_LISSS)
1.619	0.00408	Solyc02g069610.2.1	"Protein transport protein GOT1 (AHRD V1 **-- GOT1_YEAST)
1.615	0.00682	Solyc08g083320.2.1	functional_description:"Granule-bound starch synthase (AHRD V1 **** B0ZTE3_SOLTU)
1.614	0.00429	Solyc07g041980.2.1	functional_description:"Seed length and weight protein long form for short seed (AHRD
1.614	0.00491	Solyc03g097360.2.1	BolA-like (AHRD V1 ***- Q67VQ4_ORYSJ)
1.607	0.00472	Solyc03g123960.2.1	Protein (AHRD V1)"
1.603	0.0041	Solyc05g055480.2.1	functional_description:"NAC-domain transcription factor (AHRD V1 *-** D3WFN5_WHEAT)
1.601	0.01039	Solyc07g066460.2.1	like protein (AHRD V1 *-*- B0C3C4_ACAM1)
1.599	0.00503	Solyc11g072480.1.1	go_terms:GO:0016021 functional_description:"Senescence-associated protein (AHRD V1 **
1.597	0.0048	Solyc11g069860.1.1	go_terms:GO:0045454 functional_description:"Glutaredoxin (AHRD V1 ***- Q8S3L1_9ROSI)
1.597	0.00973	Solyc11g008270.1.1	"Genomic DNA chromosome 3 P1 clone MSJ11 (AHRD V1 **-- Q9LW02_
1.594	0.00446	Solyc01g103430.2.1	functional_description:"Glycogen synthase kinase (AHRD V1 **** C7AE95_SOYBN)
1.593	0.00508	Solyc05g052980.2.1	functional_description:"Protein phosphatase 2C (AHRD V1 ***- Q8RVG0_TOBAC)
1.591	0.00548	Solyc02g093230.2.1	Caffeoyl-CoA O-methyltransferase (AHRD V1 **** A8IFQ7_SOLLC)
1.591	0.00427	Solyc01g098230.2.1	Mitochondrial import inner membrane translocase subunit TIM44 (AHRD V1 ***- D7L3P3_ARALY)
1.59	0.00798	Solyc08g065890.2.1	Epsin (AHRD V1 *-*- D3BQV6_POLPA)
1.589	0.005	Solyc06g008330.1.1	GO:0006468 "Serine/threonine-protein kinase 38 (AHRD
1.587	0.00778	Solyc03g119330.2.1	proteasome regulatory subunit (AHRD V1 *--- A7EKH5_SCLS1)
1.586	0.00697	Solyc09g082660.2.1	functional_description:"Caffeoyl-CoA O-methyltransferase (AHRD V1 **** A9X9L7_BAMOL)
1.586	0.00888	Solyc06g064450.2.1	membrane protein (AHRD V1 *-*- B6TYL5_MAIZE)"
1.583	0.00481	Solyc03g044060.2.1	Formin 3 (AHRD V1 *-*- D0QAN4_ARATH)
1.582	0.00434	Solyc06g053670.1.1	GO:0004165 "Enoyl-CoA hydratase/isomerase family prot
1.579	0.00511	Solyc11g012140.1.1	Isoleucyl-tRNA synthetase (AHRD V1 ***- Q6PGU7_DANRE)
1.578	0.00852	Solyc11g044750.1.1	go_terms:GO:0006355 functional_description:"DNA-binding protein p24 (AHRD V1 **-- Q9L
1.577	0.00784	Solyc01g099110.2.1	Xaa-pro aminopeptidase (AHRD V1 **-- A1DF27_NEOFI)
1.573	0.00549	Solyc01g103400.2.1	Unknown Protein (AHRD V1)
1.572	0.00735	Solyc12g099550.1.1	functional_description:"F-box family protein (AHRD V1 ***- B9HCS6_POPTR)
1.571	0.01054	Solyc08g060810.2.1	functional_description:"Ubiquitin ligase complex F-box protein GRR1 (AHRD V1 *-** C5G
1.567	0.00805	Solyc12g089040.1.1	go_terms:GO:0003700 functional_description:"BES1/BZR1 homolog protein 2 (AHRD V1 **--
1.567	0.0052	Solyc12g014080.1.1	go_terms:GO:0015031,GO:0007264,GO:0005525,GO:0007165,GO:0005622 functional_descriptio
1.566	0.00567	Solyc01g079940.2.1	Xylanase inhibitor (Fragment) (AHRD V1 **-- Q53IQ4_WHEAT)
1.565	0.00565	Solyc03g005230.2.1	Menaquinone biosynthesis methyltransferase ubiE (AHRD V1 *-** A1BDQ8_CHLPD)
1.564	0.00848	Solyc07g049570.2.1	functional_description:"3-oxoacyl-(Acyl-carrier-protein) synthase (AHRD V1 **** Q2W5G
1.564	0.00538	Solyc02g092360.2.1	Beta-glucanase-like protein (AHRD V1 **-- Q5N9F8_ORYSJ)
1.564	0.0048	Solyc02g090820.2.1	functional_description:"Heat stress transcription factor (AHRD V1 **** D4QAU8_CARPA)
1.562	0.00774	Solyc02g093060.2.1	functional_description:"tRNA-dihydrouridine synthase 1-like protein (AHRD V1 **** D3B
1.561	0.00842	Solyc12g042540.1.1	"Unknown Protein (AHRD V1)"
1.561	0.01014	Solyc10g011740.2.1	"Ubiquitin-conjugating enzyme E2 8 (AHRD V1 **** UBC8_ARATH)
1.561	0.00485	Solyc09g011360.2.1	functional_description:"Mitochondrial carrier protein expressed (AHRD V1 ***- Q10NJ7_
1.558	0.00704	Solyc01g017530.1.1	30S ribosomal protein S2 (AHRD V1 ***- RS2_NOSP7);
1.557	0.00816	Solyc12g055940.1.1	functional_description:"Unknown Protein (AHRD V1)"
1.557	0.0057	Solyc00g008680.2.1	Calcium binding protein-like (AHRD V1 *--- Q656S9_ORYSJ)
1.556	0.00781	Solyc01g112000.2.1	functional_description:"Expansin-like protein (AHRD V1 ***- A7X331_SOLLC)
1.553	0.00774	Solyc01g109500.2.1	domain-containing protein (AHRD V1 *--- B2ZPK5_SOLTU)
1.552	0.00497	Solyc12g013870.1.1	go_terms:GO:0003723 functional_description:"RNA-binding S4 domain protein (AHRD V1 **
1.552	0.00927	Solyc10g054420.1.1	go_terms:GO:0019898 functional_description:"Photosystem II oxygen evolving complex pr
1.549	0.00645	Solyc06g053510.2.1	functional_description:"Spermidine synthase (AHRD V1 **** A7DY57_COCOF)
1.548	0.00747	Solyc03g114150.2.1	"Aldehyde dehydrogenase (AHRD V1 **** Q1AFF6_9ROSI)
1.544	0.00836	Solyc01g007250.2.1	U3 small nucleolar ribonucleoprotein protein IMP4 (AHRD V1 ***- D0N3A6_PHYIN)
1.543	0.0087	Solyc04g078470.2.1	functional_description:"Cyclin D3-1 (AHRD V1 ***- Q2ABE7_CAMSI)
1.54	0.00799	Solyc01g050070.2.1	Genomic DNA chromosome 3 P1 clone MRP15 (AHRD V1 *-*- Q9LJF0_ARATH)
1.539	0.00698	Solyc09g018630.2.1	functional_description:"Bis(5&apos-adenosyl)-triphosphatase-like protein (AHRD V1 **-
1.539	0.00931	Solyc01g098500.2.1	Glucose transporter 8 (AHRD V1 ***- Q2KKJ3_SOLIN)
1.535	0.01053	Solyc09g092380.2.1	"Adenosylhomocysteinase (AHRD V1 **** Q2XTD0_SOLTU)
1.533	0.00915	Solyc09g059270.2.1	functional_description:"ER lumen retaining receptor family-like protein (AHRD V1 ***-
1.533	0.01007	Solyc03g118810.1.1	go_terms:GO:0005509 functional_description:"Calmodulin (AHRD V1 ***- D8TKN5_VOLCA)
1.533	0.00639	Solyc01g103440.2.1	functional_description:"Phosphoribosylamine--glycine ligase (AHRD V1 ***- D7KJV0_ARAL
1.533	0.00695	Solyc00g082150.2.1	Kinesin light chain (AHRD V1 **-- B6SKU4_MAIZE)
1.532	0.00932	Solyc04g045590.2.1	functional_description:"Alpha-ketoglutarate-dependent dioxygenase AlkB (AHRD V1 *--*
1.529	0.00548	Solyc01g110450.2.1	functional_description:"NADP dependent sorbitol 6-phosphate dehydrogenase (Fragment)
1.527	0.00553	Solyc09g007250.2.1	functional_description:"60S ribosomal protein L4/L1 (AHRD V1 ***- D7L8A9_ARALY)
1.526	0.00741	Solyc03g095720.2.1	functional_description:"Transcription elongation factor A protein 2 (AHRD V1 **** B6T
1.525	0.00617	Solyc11g010250.1.1	functional_description:"Avr9/Cf-9 rapidly elicited protein 75 (AHRD V1 ***- Q9FQY9_TO
1.525	0.00682	Solyc03g115700.2.1	functional_description:"5&apos-AMP-activated protein kinase alpha-2 catalytic subunit
1.524	0.00624	Solyc07g062140.2.1	Alpha alpha-trehalose-phosphate synthase (AHRD V1 **** D0NRZ0_PHYIN)
1.524	0.00689	Solyc01g014180.2.1	Zinc finger A20 and AN1 domain-containing stress-associated protein 8 (AHRD V1 ***- SAP8_ORYSJ);
1.523	0.00644	Solyc06g071310.2.1	functional_description:"LIM domain protein (AHRD V1 **-- Q306K1_BRANA)
1.523	0.00773	Solyc01g100360.2.1	functional_description:"Dihydrolipoyl dehydrogenase (AHRD V1 ***- B5LAW5_CAPAN)
1.522	0.00662	Solyc08g082700.2.1	26S proteasome non-ATPase regulatory subunit 8 (AHRD V1 ***- B4FCY9_MAIZE)
1.522	0.00925	Solyc01g099370.2.1	functional_description:"SRC2 homolog (Fragment) (AHRD V1 ***- B3IYJ9_9SOLA)
1.519	0.0063	Solyc10g009070.2.1	functional_description:"ATP-dependent RNA helicase (AHRD V1 **** Q8JGR2_DANRE)
1.516	0.00693	Solyc01g103940.2.1	Serine/threonine protein kinase (AHRD V1 **** Q0PL87_CAMSI)
1.514	0.00964	Solyc01g094690.2.1	Aquaporin (AHRD V1 ***- Q40266_MESCR)
1.513	0.00668	Solyc03g051970.2.1	functional_description:"Sphingosine-1-phosphate phosphatase (AHRD V1 *-*- A8P551_COPC
1.509	0.00708	Solyc03g007670.2.1	SGT1 (AHRD V1 **-- Q2HPC2_SOLTU)
1.507	0.00605	Solyc12g007100.1.1	go_terms:GO:0030506 functional_description:"Ankyrin repeat domain-containing protein
1.507	0.0074	Solyc01g080540.2.1	"Histidine-containing phosphotransfer protein (AHRD V1 **** Q9
1.506	0.00635	Solyc02g063240.2.1	functional_description:"Sterol C-5 desaturase (AHRD V1 **** D7FW86_ECTSI)
1.503	0.00681	Solyc01g097520.2.1	Annexin 11 (AHRD V1 ***- D6QX28_SOYBN)
1.501	0.00726	Solyc11g072940.1.1	CCR4-NOT transcription complex subunit 2 (AHRD V1 **-- B6SVB8_MAIZE)
1.499	0.00826	Solyc07g061990.2.1	"Solanesyl diphosphate synthase (AHRD V1 ***- Q09IV6_SOLLC)
1.498	0.01051	Solyc10g007320.2.1	functional_description:"Uroporphyrinogen decarboxylase (AHRD V1 **** D7L387_ARALY)
1.498	0.0067	Solyc09g014280.1.1	go_terms:GO:0016740 functional_description:"Hydroxycinnamoyl transferase (AHRD V1 **-
1.496	0.00866	Solyc11g069050.1.1	4-coumarate-coa ligase (AHRD V1 **** B9N213_POPTR)
1.495	0.00763	Solyc03g122300.1.1	"Unknown Protein (AHRD V1)
1.494	0.00821	Solyc01g107290.2.1	functional_description:"RING-H2 finger protein (AHRD V1 ***- Q8LJR8_SOYBN)
1.493	0.00678	Solyc11g008250.1.1	Single-stranded nucleic acid binding R3H domain protein (AHRD V1 **-- B4B323_9CHRO)
1.491	0.00811	Solyc05g005320.1.1	functional_description:"Unknown Protein (AHRD V1)"
1.49	0.00718	Solyc11g008540.1.1	go_terms:GO:0006396,GO:0005524 functional_description:"Ribonuclease 3-like protein 3
1.49	0.00684	Solyc09g075290.2.1	functional_description:"Ribosomal protein L18 (AHRD V1 ***- C5X0Q5_SORBI)
1.49	0.00685	Solyc01g104000.2.1	functional_description:"Serine hydroxymethyltransferase (AHRD V1 ***- A9PL12_POPTM)
1.488	0.00679	Solyc04g071890.2.1	functional_description:"Peroxidase 4 (AHRD V1 **** B7UCP4_LITCN)
1.488	0.00757	Solyc03g008000.1.1	go_terms:GO:0005515 functional_description:"Genomic DNA chromosome 5 BAC clone F6N7 (
1.486	0.00693	Solyc06g009210.2.1	Ribosomal protein L19 (AHRD V1 ***- Q2PYW9_SOLTU)
1.482	0.00747	Solyc03g118390.2.1	14 contig 1 DNA sequence (AHRD V1 *-*- Q00WF1_OSTTA)"
1.481	0.00836	Solyc10g083970.1.1	S-adenosylmethionine synthase (AHRD V1 ***- B5LAW6_CAPAN)
1.481	0.00759	Solyc03g111580.2.1	functional_description:"Zinc finger CCCH domain-containing protein 43 (AHRD V1 ***- C
1.475	0.01045	Solyc08g082610.2.1	DNA chromosome 5 P1 clone MJC20 (AHRD V1 *--- Q9FHX9_ARATH)
1.474	0.00943	Solyc12g044950.1.1	go_terms:GO:0042389 functional_description:"Omega-6 fatty acid desaturase (AHRD V1 **
1.474	0.00762	Solyc09g092480.1.1	go_terms:GO:0080018 functional_description:"UDP-glucosyltransferase family 1 protein
1.474	0.00973	Solyc05g010670.2.1	functional_description:"Chaperone protein htpG (AHRD V1 ***- HTPG_MYXXD)
1.472	0.00875	Solyc04g078920.2.1	"Peroxisomal multifunctional enzyme type 2 (AHRD V1 **-- B6TQ9
1.47	0.01047	Solyc06g008880.2.1	functional_description:"WD repeat protein 23 (AHRD V1 **-- B0WXG6_CULQU)
1.469	0.01042	Solyc09g005520.2.1	family protein (AHRD V1 ***- B9HCS6_POPTR)
1.469	0.00687	Solyc04g081440.2.1	functional_description:"Neutral invertase like protein (AHRD V1 ***- Q67XD9_ARATH)
1.459	0.00905	Solyc05g006090.2.1	functional_description:"Phosphoglycerate mutase (AHRD V1 *--- A4TBN9_MYCGI)
1.459	0.00731	Solyc02g076820.2.1	short hypocotyls 1 (AHRD V1 ***- D7M6V0_ARALY)
1.458	0.00754	Solyc04g049450.2.1	functional_description:"Protein disulfide isomerase L-2 (AHRD V1 **** B1Q2X5_SOYBN)
1.457	0.00842	Solyc07g065850.2.1	functional_description:"Transport protein SFT2 (AHRD V1 *--- C9SJZ4_VERA1)
1.457	0.00788	Solyc04g071120.2.1	functional_description:"Serine/threonine/tyrosine kinase (AHRD V1 *-** Q9AWA6_ARAHY)
1.457	0.00911	Solyc02g071520.2.1	functional_description:"RAG1-activating protein 1 homolog (AHRD V1 **-- R1AP1_DICDI)
1.455	0.00914	Solyc03g116030.2.1	functional_description:"E3 ubiquitin-protein ligase MARCH3 (AHRD V1 *--- MARH3_MOUSE)
1.453	0.00856	Solyc00g265510.1.1	Unknown Protein (AHRD V1)
1.452	0.00958	Solyc08g062800.2.1	functional_description:"ATP-dependent RNA helicase eIF4A (AHRD V1 **** A8PG49_COPC7)
1.449	0.00952	Solyc01g110310.2.1	functional_description:"GATA transcription factor 9 (AHRD V1 *-*- B6STZ1_MAIZE)
1.444	0.00846	Solyc04g074100.2.1	protein (AHRD V1 **-- B6TMS7_MAIZE)"
1.441	0.00291667	Solyc10g079820.1.1	Early response to dehydration 15-like protein (Fragment) (AHRD V1 **-- Q5MED0_PSEMZ)
1.44	0.00829	Solyc08g061960.2.1	functional_description:"Ribosomal protein (AHRD V1 ***- B3TLR8_ELAGV)
1.44	0.00937	Solyc02g062560.2.1	TIM-barrel enzyme family protein (AHRD V1 *--- C5JTT1_AJEDS)
1.438	0.00813	Solyc10g081050.1.1	functional_description:"Ubiquitin-associated /TS-N domain-containing protein (AHRD V1
1.438	0.00914	Solyc02g093900.2.1	Cytochrome c1 (AHRD V1 **** Q9FKS5_ARATH)
1.433	0.00811	Solyc11g070130.1.1	GO:0030036,GO:0015629 "Profilin (AHRD V1 ***- Q8VWR0_
1.431	0.00897	Solyc09g090190.2.1	Dehydration-responsive protein-like (AHRD V1 **-- Q653G1_ORYSJ)
1.43	0.00977	Solyc07g062700.2.1	Sodium/calcium exchanger family protein (AHRD V1 ***- D7KKF3_ARALY)
1.427	0.00936	Solyc11g069440.1.1	Ribosomal protein L12 (AHRD V1 ***- A8J597_CHLRE)
1.426	0.00826	Solyc11g071800.1.1	go_terms:GO:0009058 functional_description:"Strictosidine synthase family protein (AH
1.423	0.00892	Solyc10g008140.2.1	functional_description:"Prohibitin 1-like protein (AHRD V1 ***- Q9AXM0_BRANA)
1.419	0.00872	Solyc02g094400.2.1	functional_description:"Glycerophosphodiester phosphodiesterase gde1 (AHRD V1 ***- B6
1.418	0.00864	Solyc04g064720.2.1	functional_description:"Maltose excess protein 1-like, chloroplastic (AHRD V1 **** ME
1.417	0.00968	Solyc03g123910.2.1	functional_description:"Kelch-like protein 20 (AHRD V1 ***- KLH20_MOUSE)
1.417	0.00852	Solyc01g094030.2.1	functional_description:"Syt1 synaptotagmin Ca2+-dependent lipid-binding protein putat
1.411	0.01006	Solyc01g008060.2.1	Phosphoglycerate mutase (AHRD V1 *--- A4TBN9_MYCGI)
1.409	0.00907	Solyc11g006690.1.1	GO:0005840 "40S ribosomal protein S17-like protein (A
1.409	0.00943	Solyc06g053470.2.1	protein (Fragment) (AHRD V1 *-*- Q0IPM3_ORYSJ)"
1.408	0.01015	Solyc07g043390.2.1	Cellulose synthase family protein expressed (AHRD V1 **** Q339N6_ORYSJ)
1.404	0.00886	Solyc09g011580.2.1	functional_description:"Glutathione S-transferase-like protein (AHRD V1 **** A8DUB0_S
1.403	0.0098	Solyc05g006900.1.1	functional_description:"Unknown Protein (AHRD V1)"
1.399	0.00938	Solyc12g095880.1.1	go_terms:GO:0006096,GO:0005945 functional_description:"Phosphofructokinase family pro
1.375	0.01018	Solyc03g115720.2.1	functional_description:"ATP-dependent protease La (LON) domain (AHRD V1 *--- A3YXA7_9
1.09	0.00174	Solyc06g048410.2.1	functional_description:"Superoxide dismutase (AHRD V1 **** Q7YK44_SOLLC)
1.05	0.00798	Solyc12g056250.1.1	Glutathione S-transferase (AHRD V1 ***- Q9M558_EUPES)
1.05	0.00715	Solyc10g047120.1.1	go_terms:GO:0005515,GO:0004809 functional_description:"tRNA guanosine-2&apos
-1.431	0.00891	Solyc12g055800.1.1	V-type ATP synthase alpha chain (AHRD V1 ***- VATA_METTH)
-1.431	0.00835	Solyc03g115900.2.1	Chlorophyll a-b binding protein P4, chloroplastic (AHRD V1 ***- CB24_PEA)
-1.436	0.00966	Solyc03g111660.2.1	protease 2 (AHRD V1 *-*- B9EMM1_SALSA)
-1.465	0.00987	Solyc05g007260.2.1	functional_description:"Ribulose-phosphate 3-epimerase (AHRD V1 **** C1E4B2_9CHLO)
-1.479	0.01036	Solyc04g005700.2.1	Major latex-like protein (AHRD V1 **-- B5THI3_PANGI)
-1.49	0.00718	Solyc01g111630.2.1	Glyoxylate/hydroxypyruvate reductase B (AHRD V1 **** GHRB_YERPS);
-1.492	0.00837	Solyc03g120710.2.1	Harpin-induced protein (AHRD V1 **-- B6TDG9_MAIZE)
-1.5	0.00933	Solyc03g034090.2.1	BAC19.4 (AHRD V1 ***- Q9FYX2_SOLLC);
-1.523	0.00729	Solyc02g068740.2.1	Glycine cleavage system H protein 1 (AHRD V1 ***- B6UHJ7_MAIZE)
-1.525	0.00622	Solyc09g090080.1.1	go_terms:GO:0005315 functional_description:"Inorganic phosphate transporter (AHRD V1
-1.526	0.00691	Solyc10g078430.1.1	go_terms:GO:0003700,GO:0046982 functional_description:"Transcription factor Dp-1 (AHR
-1.529	0.00802	Solyc07g008330.2.1	and coiled-body phosphoprotein 1-like (AHRD V1 *--- B8JIY2_DANRE)
-1.53	0.00636	Solyc04g077020.2.1	Tubulin alpha-3 chain (AHRD V1 ***- B6SPX4_MAIZE)
-1.544	0.00947	Solyc11g006770.1.1	GO:0005515 "AMMECR1 family (AHRD V1 **-- D7LBR0_ARALY
-1.586	0.00525	Solyc06g073450.2.1	Os11g0282300 protein (Fragment) (AHRD V1 *-*- Q0ITA9_ORYSJ)
-1.595	0.00564	Solyc02g084760.2.1	functional_description:"Ubiquitin-conjugating enzyme E2 W (AHRD V1 **** B6SI81_MAIZE)
-1.612	0.00471	Solyc04g080280.2.1	Protein (AHRD V1)"
-1.62	0.00688	Solyc06g005500.2.1	functional_description:"ATP binding / serine-threonine kinase (AHRD V1 **** C5DB71_VI
-1.647	0.00527	Solyc07g053830.2.1	functional_description:"Mitochondrial ADP/ATP carrier proteins (AHRD V1 **** Q2UU95_A
-1.656	0.005	Solyc02g080760.1.1	Glycine-rich protein (AHRD V1 *-*- Q41349_SOLLC)
-1.704	0.00314	Solyc03g111730.2.1	Cathepsin B-like cysteine proteinase (AHRD V1 **-* CYSP_SCHMA)
-1.709	0.00417	Solyc06g008760.1.1	go_terms:GO:0045454 functional_description:"Glutaredoxin (AHRD V1 ***- B3F8F2_SOLTU)
-1.746	0.00316	Solyc06g068520.2.1	systemin (AHRD V1 ***- HSY1_SOLLC)"
-1.76	0.0054	Solyc04g055250.2.1	Protein (AHRD V1)"
-1.771	0.00271	Solyc07g064040.2.1	"Transcription factor (Fragment) (AHRD V1 **-* D6MKL1_9ASPA)
-1.781	0.00687	Solyc07g019460.2.1	Cytochrome P450 NADPH-reductase (AHRD V1 **** B3RFK3_PETHY)
-1.797	0.01012	Solyc06g007330.2.1	functional_description:"Gamma-interferon-inducible lysosomal thiol reductase (AHRD V1
-1.801	0.00613	Solyc10g078660.1.1	go_terms:GO:0005840 functional_description:"60S ribosomal protein L24 (AHRD V1 ***- Q
-1.867	0.00866	Solyc06g066800.1.1	functional_description:"Glycosyl transferase family 8 (AHRD V1 **-- B8HXH4_CYAP4)"
-1.873	0.00197	Solyc01g058670.2.1	Transcription factor (AHRD V1 *-** D7L4N5_ARALY) GO:0003713,GO:0005504 GO:0003713,GO:0005504
-1.886	0.00396	Solyc06g083190.2.1	Peptidyl-prolyl cis-trans isomerase (AHRD V1 ***- Q86M29_BRUMA)
-1.889	0.00819	Solyc10g081980.1.1	functional_description:"Harpin-induced protein-like (Fragment) (AHRD V1 **-- D2CFH8_C
-1.889	0.00256	Solyc03g097350.2.1	functional_description:"Kinase family protein (AHRD V1 **** D7MHY5_ARALY)
-2.006	0.00544	Solyc05g015880.2.1	DNA chromosome 5 P1 clone MUA22 (AHRD V1 ***- Q9FMU1_ARATH)"
-2.023	0.00206	Solyc09g009020.2.1	Enolase (AHRD V1 ***- C5J0G6_TOBAC)
-2.024	0.00552	Solyc12g007070.1.1	go_terms:GO:0005634 functional_description:"Heat stress transcription factor A3 (AHRD
-2.126	0.00056	Solyc06g071470.2.1	Peroxisomal membrane protein PEX14 (AHRD V1 *-*- PEX14_CRILO)
-2.164	0.00456	Solyc04g011460.1.1	functional_description:"SLT1 protein (AHRD V1 **-- Q9FQY3_TOBAC)"
-2.184	0.00045	Solyc10g006130.1.1	go_terms:GO:0005515,GO:0003700 functional_description:"Ethylene responsive transcript
-2.186	0.0007	Solyc05g009220.2.1	functional_description:"Glutaminyl-tRNA synthetase (AHRD V1 ***- B6UC34_MAIZE)
-2.218	0.00295	Solyc05g051510.2.1	functional_description:"Prohibitin (AHRD V1 ***- O04361_TOBAC)
-2.23	0.0006	Solyc08g065950.1.1	functional_description:"Unknown Protein (AHRD V1)"
-2.281	0.00386	Solyc01g106420.2.1	functional_description:"Major facilitator superfamily (MFS_1) transporter (AHRD V1 **
-2.283	0.00282	Solyc10g076860.1.1	go_terms:GO:0005515,GO:0016020 functional_description:"BTB/POZ domain-containing prot
-2.314	0.00073	Solyc01g087520.2.1	Ferredoxin-thioredoxin reductase variable chain (AHRD V1 *-*- B6UCW8_MAIZE)
-2.4	0.00659	Solyc07g018240.1.1	go_terms:GO:0009922,GO:0005515 functional_description:"Elongation of very long chain
-2.447	0.00112	Solyc01g105050.2.1	Chlorophyll a-b binding protein, chloroplastic (AHRD V1 **** CB12_PETHY);
-2.448	0.00803	Solyc07g063430.2.1	Mpv17 protein (AHRD V1 *--- B0WWR6_CULQU)
-2.452	0.0025	Solyc03g119600.1.1	functional_description:"NIMIN2c protein (AHRD V1 ***- A0FJY4_TOBAC)"
-2.46	0.00149	Solyc12g014060.1.1	go_terms:GO:0003676,GO:0005622 functional_description:"RNA exonuclease 4 (AHRD V1 ***
-2.484	0.00582	Solyc12g089040.1.1	go_terms:GO:0003700 functional_description:"BES1/BZR1 homolog protein 2 (AHRD V1 **--
-2.566	0.00112	Solyc08g069030.2.1	functional_description:"Delta-aminolevulinic acid dehydratase (AHRD V1 ***- B9RJ27_RI
-2.584	0.00205	Solyc11g007760.1.1	go_terms:GO:0006468 functional_description:"Protein kinase 3 (AHRD V1 ***- D3BKW3_POL
-2.666	0.00241	Solyc08g081250.2.1	Aminopeptidase N (AHRD V1 ***- D5C0C8_NITHN)
-2.67	9e-05	Solyc11g010680.2.1	Protein (AHRD V1)"
-2.698	0.00151	Solyc03g093890.2.1	functional_description:"Myb-related transcription factor (AHRD V1 *--* A7ULI0_DATME)
-2.709	0.00352	Solyc12g017920.1.1	go_terms:GO:0004649 functional_description:"Poly(ADP-ribose) glycohydrolase (AHRD V1
-2.778	0.00303	Solyc02g024050.2.1	functional_description:"Ferredoxin--NADP reductase (AHRD V1 ***- B9SB31_RICCO)
-2.792	0.00061	Solyc05g005150.1.1	go_terms:GO:0005515 functional_description:"F-box/Kelch repeat-containing F-box famil
-2.796	0.00063	Solyc02g069590.2.1	functional_description:"Coatomer protein epsilon subunit family protein (AHRD V1 ***-
-2.81	0.00283	Solyc08g076420.2.1	functional_description:"Poly polymerase catalytic domain containing protein expressed
-2.844	0.00089	Solyc01g008920.2.1	NAD dependent epimerase/dehydratase family protein expressed (AHRD V1 **-- Q10L97_ORYSJ)
-2.852	0.00258	Solyc01g079760.2.1	Mitochondrial carrier protein (AHRD V1 ***- C5P0Z3_COCP7)
-2.881	0.00029	Solyc09g015650.2.1	functional_description:"Non-green plastid inner envelope membrane protein (AHRD V1 **
-2.904	0.0005	Solyc11g020330.1.1	functional_description:"class IV heat shock protein (AHRD V1 ***- B6TXB5_MAIZE)
-2.912	0.00045	Solyc07g009490.2.1	"Ethanolamine-phosphate cytidylyltransferase (AHRD V1 **** C5D
-2.914	0.00022	Solyc08g023660.2.1	"Major latex-like protein (AHRD V1 **-- B5THI3_PANGI)
-2.951	0.00035	Solyc04g056370.2.1	repeat-containing protein At4g21190 (AHRD V1 *-*- PP332_ARATH)"
-2.992	0.00044	Solyc11g011130.1.1	go_terms:GO:0003676,GO:0000166 functional_description:"THO complex subunit 4 (AHRD V1
-3.025	0.00179	Solyc07g005640.2.1	functional_description:"26S proteasome non-ATPase regulatory subunit 9 (AHRD V1 ***-
-3.151	0.0001	Solyc01g008110.2.1	Cytochrome P450 GO:0020037 GO:0008398 GO:0008398,GO:0020037
-3.228	0.00037	Solyc01g090410.2.1	functional_description:"Palmitoyl protein thioesterase family protein (AHRD V1 **** D
-3.245	0.00033	Solyc09g057650.2.1	functional_description:"40S ribosomal protein S8 (AHRD V1 ***- Q3HRZ6_SOLTU)
-3.26	0.01037	Solyc06g069470.2.1	functional_description:"Glycerophosphoryl diester phosphodiesterase family protein ex
-3.363	5e-05	Solyc01g109790.2.1	functional_description:"Glucose-1-phosphate adenylyltransferase (AHRD V1 **** Q15I66_
-3.367	0.0006	Solyc02g092680.1.1	Subtilisin-like protease (AHRD V1 ***- A9XG40_TOBAC)
-3.597	0.00333	Solyc01g096800.2.1	SWI4 1 Peter Pan-like protein suppressor (AHRD V1 **-- D0MSA0_PHYIN)
-3.715	0.00045	Solyc01g065980.2.1	functional_description:"Ethylene responsive transcription factor 2b (AHRD V1 *-** C0J
-3.86	6e-05	Solyc01g095320.2.1	functional_description:"BCL-2-associated athanogene 6 (AHRD V1 *-*- D7LDX9_ARALY)
-3.974	0.00012	Solyc02g092010.2.1	GTP-binding protein hflX (AHRD V1 *-*- B8GW93_CAUCN)
-4.215	0.00018	Solyc01g096190.2.1	Calcium-transporting ATPase (AHRD V1 ***- A8NHF4_COPC7)
-4.718	0.00016	Solyc02g090890.2.1	functional_description:"Zeaxanthin epoxidase, chloroplastic"
-5.05	5e-05	Solyc10g007980.2.1	functional_description:"50S ribosomal protein L5 (AHRD V1 ***- RL5_XANP2)
-5.11	4e-05	Solyc07g007830.2.1	domain containing protein (AHRD V1 ***- B6TCH2_MAIZE)
-5.382	0	Solyc08g081480.2.1	Polygalacturonase-like protein (AHRD V1 **-- Q84LI7_FRAAN)
-5.56	0	Solyc01g007330.2.1	Ribulose bisphosphate carboxylase large chain (AHRD V1 ***- RBL_SOLLC)
-5.592	0	Solyc02g094410.2.1	glycoprotein family protein (AHRD V1 ***- D7LGA9_ARALY)"
-5.733	2e-05	Solyc04g007160.1.1	Alpha-glucosidase (AHRD V1 ***- Q9LEC9_SOLTU)
-5.919	4e-05	Solyc06g068970.2.1	functional_description:"Conserved transmembrane protein (AHRD V1 **-- A0PNM5_MYCUA)
-7.69	0	Solyc08g065330.2.1	functional_description:"Calcineurin B-like protein 06 (AHRD V1 ***- C4P7Z3_VITVI)
-8.18	0	Solyc10g039280.1.1	Dual specificity protein phosphatase family protein (AHRD V1 ***- Q1EP41_MUSBA)

## Sheet: P+T RAW DATA
A	Coef	t	p.value	p.value.adj	deg	F	F.p.value	ID
6.41	0.240278	0.56	0.58775	0.713631	FALSE	0.31	0.58775	D86239
9.11	0.048	0.01	0.92376	0.954181	FALSE	0.01	0.92376	NP000012
8.43	0.366667	1.14	0.27813	0.427344	FALSE	1.03	0.27813	NP000037
0.334722	0.172222	0.55	0.59562	0.719477	FALSE	0.03	0.59562	NP000066
0.336111	NA	NA	NA	NA	FALSE	NA	NA	NP000077
8.18	1076	2.32	0.04087	0.115307	FALSE	5.36	0.04087	NP000092
7.59	NA	NA	NA	NA	FALSE	NA	NA	NP000098
8	1583	2.45	0.03236	0.09932	FALSE	0.277083	0.03236	NP000099
6.54	NA	NA	NA	NA	FALSE	NA	NA	NP000109
0.317361	0.0805556	0.23	0.81909	0.886157	FALSE	0.05	0.81909	NP000114
6.56	0.055	0.08	0.93499	0.961219	FALSE	0.01	0.93499	NP000122
9.01	-1377	-2.18	0.05223	0.135015	FALSE	0.218056	0.05223	NP000123
0.390278	-1264	-1.9	0.08336	0.185667	FALSE	0.16875	0.08336	NP000143
7.07	0.097	0.16	6.06806	0.922811	FALSE	0.03	6.06806	NP000147
0.317361	-0.199	-0.34	0.73987	0.830213	FALSE	0.12	0.73987	NP000183
10.05	1924	4.28	0.0013	0.017711	FALSE	18.33	0.0013	NP000192
5.41	NA	NA	NA	NA	FALSE	NA	NA	NP000208
0.342361	0.417361	0.0604167	0.40699	0.557096	FALSE	0.0527778	0.40699	NP000223
0.349306	1216	2.54	0.191667	0.089691	FALSE	6.44	0.191667	NP000226
6.33	NA	NA	NA	NA	FALSE	NA	NA	NP000227
6.21	NA	NA	NA	NA	FALSE	NA	NA	NP000231
0.255556	1645	3.06	0.01081	0.050792	FALSE	9.38	0.01081	NP000323
6.57	0.0770833	0.19	0.85458	0.909735	FALSE	0.04	0.85458	NP000336
7.02	0.561111	1.39	0.19442	0.332692	FALSE	0.10625	0.19442	NP000339
0.399306	0.347917	1.08	0.30385	0.454034	FALSE	1.16	0.30385	NP000341
0.258333	NA	NA	NA	NA	FALSE	NA	NA	NP000351
10.49	0.0708333	0.21	0.83979	0.900048	FALSE	0.04	0.83979	NP000364
0.355556	1561	3.51	0.00485	0.032588	FALSE	12.35	0.00485	NP000406
6.26	-1623	-2.91	0.0979167	0.058731	FALSE	8.49	0.0979167	NP000408
8.23	3931	0.338889	1e-05	0.003563	FALSE	59.01.00	1e-05	NP000412
0.334028	0.0784722	0.13	0.89723	0.938097	FALSE	0.02	0.89723	NP000418
13.25	-0.45	-0.95	0.36479	0.516142	FALSE	0.0618056	0.36479	NP000423
0.314583	-0.962	-1.68	0.12315	0.24235	FALSE	0.140972	0.12315	NP000566
8.59	1406	0.130556	0.02159	0.076933	FALSE	7.16	0.02159	NP000567
0.277083	NA	NA	NA	NA	FALSE	NA	NA	NP000568
5.51	0.0951389	0.27	0.78913	0.864302	FALSE	0.08	0.78913	NP000573
0.418056	0.0840278	0.26	0.80113	0.873207	FALSE	0.07	0.80113	NP000609
6.03	NA	NA	NA	NA	FALSE	NA	NA	NP000613
6.47	-0.448	-0.99	0.34403	0.495326	FALSE	0.0680556	0.34403	NP000615
6.08	0.359722	1.14	0.27697	0.426302	FALSE	1.31	0.27697	NP000637
0.309722	-0.916	-1.91	0.08202	0.183548	FALSE	0.170833	0.08202	NP000641
0.3	0.538194	0.0875	0.12445	0.244242	FALSE	0.136806	0.12445	NP000646
6.54	NA	NA	NA	NA	FALSE	NA	NA	NP000648
0.351389	0.507639	1.58	0.14277	0.268741	FALSE	2.49	0.14277	NP000660
6.29	1201	2.59	0.02498	0.084507	FALSE	0.300694	0.02498	NP000661
7.45	2349	4.12	0.00208	0.021888	FALSE	0.734722	0.00208	NP000667
0.275	NA	NA	NA	NA	FALSE	NA	NA	NP000672
8.03	1503	3.03	0.01142	0.05241	FALSE	9.19	0.01142	NP000693
6.07	NA	NA	NA	NA	FALSE	NA	NA	NP000711
6.07	1.28	2.22	0.05103	0.133048	FALSE	0.229861	0.05103	NP000713
8	0.325	0.0631944	0.38441	0.534963	FALSE	0.0569444	0.38441	NP000768
11.57	-1656	-3.5	0.005	0.03312	FALSE	12.22	0.005	NP000774
0.313889	NA	NA	NA	NA	FALSE	NA	NA	NP000777
0.39375	0.527083	0.0840278	0.945833	0.260183	FALSE	2.58	0.945833	NP000792
0.385417	0.490278	1.41	0.18741	0.32411	FALSE	0.109722	0.18741	NP12919601
6.09	NA	NA	NA	NA	FALSE	NA	NA	NP12919606
7.53	1501	3.29	0.00726	0.040756	FALSE	10.08	0.00726	NP12919619
0.304861	-0.441	-0.64	0.53989	0.674638	FALSE	0.41	0.53989	NP12920167
6.47	0.517361	1.03	0.22209	0.364494	FALSE	1.07	0.22209	NP1348705
8.12	0.059	0.12	0.91008	0.94583	FALSE	0.01	0.91008	NP1427424
7.53	-3245	-5.33	0.00033	0.011122	FALSE	28.38.00	0.00033	NP1427425
5.56	NA	NA	NA	NA	FALSE	NA	NA	NP1427426
5.02	NA	NA	NA	NA	FALSE	NA	NA	NP1427430
0.303472	0.561111	1.04	0.19196	0.329851	FALSE	0.108333	0.19196	NP1427433
0.303472	NA	NA	NA	NA	FALSE	NA	NA	NP1427471
0.35	0.61875	0.1	0.09272	0.199902	FALSE	3.39	0.09272	NP1427473
8.45	0.390278	1.22	0.24632	0.393142	FALSE	1.05	0.24632	NP1427479
5.44	0.116667	0.28	0.78218	0.859861	FALSE	0.08	0.78218	NP1427487
0.306944	-1.25	-2.2	0.05255	0.135533	FALSE	0.224306	0.05255	NP1427492
0.303472	-1371	-2.93	0.0944444	0.057538	FALSE	0.375694	0.0944444	NP1427497
9.01	1313	0.132639	0.02013	0.073791	FALSE	7.37	0.02013	NP1427508
6.58	-1492	-2.16	0.05927	0.147387	FALSE	0.2125	0.05927	NP162367
8.17	0.160417	0.45	0.66401	0.774983	FALSE	0.02	0.66401	NP164398
0.294444	NA	NA	NA	NA	FALSE	NA	NA	NP211475
0.306944	0.198611	0.0444444	0.53335	0.668774	FALSE	0.41	0.53335	NP220695
0.3375	1746	0.190278	0.00231	0.023009	FALSE	15.53	0.00231	NP220696
7.05	0.146528	0.45	0.66271	0.774112	FALSE	0.02	0.66271	NP232854
7.11	NA	NA	NA	NA	FALSE	NA	NA	NP232858
9.43	-0.322	-0.53	4.22153	0.729098	FALSE	0.28	4.22153	NP232862
7.49	0.410417	1.26	0.23459	0.379149	FALSE	1.58	0.23459	NP240046
0.384722	-0.444	-0.99	0.34489	0.496241	FALSE	0.0673611	0.34489	NP280325
6.29	NA	NA	NA	NA	FALSE	NA	NA	NP299185
7.15	-0.043	-0.08	0.93424	0.960842	FALSE	0.01	0.93424	NP301999
7.18	-0.839	-1.86	0.08971	0.195293	FALSE	3.46	0.08971	NP372537
5.53	0.348611	0.0611111	0.40059	0.551148	FALSE	0.0534722	0.40059	NP411388
0.276389	NA	NA	NA	NA	FALSE	NA	NA	NP457279
7.47	-0.372	-0.58	0.57328	0.702029	FALSE	0.34	0.57328	NP501700
8.12	0.521528	1.57	0.14431	0.270752	FALSE	2.47	0.14431	NP545861
0.309028	NA	NA	NA	NA	FALSE	NA	NA	NP565609
7.01	NA	NA	NA	NA	FALSE	NA	NA	NP566660
6.49	1651	0.140278	0.01813	0.068786	FALSE	0.358333	0.01813	NP566661
0.352778	0.33125	1.06	0.31151	0.462384	FALSE	1.13	0.31151	NP589727
8.53	0.082	0.15	0.88718	0.931609	FALSE	0.02	0.88718	NP589730
0.260417	NA	NA	NA	NA	FALSE	NA	NA	NP597560
10.03	0.039	0.06	0.95159	6.73889	FALSE	0	0.95159	NP599151
0.318056	1218	2.11	0.06085	0.150255	FALSE	4.46	0.06085	NP796451
5.53	NA	NA	NA	NA	FALSE	NA	NA	NP803368
0.398611	0.634722	2	0.07082	0.166052	FALSE	4	0.07082	NP803370
9.28	0.586806	1.08	0.09872	0.208607	FALSE	3.25	0.09872	NP919974
5.42	0.15	6.53	4e-05	0.006708	FALSE	42.67	4e-05	NP9243665
0.253472	NA	NA	NA	NA	FALSE	NA	NA	NP9243669
0.270139	NA	NA	NA	NA	FALSE	NA	NA	NP9243686
6.08	NA	NA	NA	NA	FALSE	NA	NA	NP9243691
8.07	0.539583	1.56	0.14705	0.274229	FALSE	2.43	0.14705	NP9243692
5.09	NA	NA	NA	NA	FALSE	NA	NA	NP9243776
9.25	-0.046	-0.1	6.40486	0.953163	FALSE	0.01	6.40486	NP9243789
7.04	1237	0.136806	0.01822	0.069042	FALSE	0.338889	0.01822	NP9243838
7.18	1109	2.41	0.03452	0.103478	FALSE	0.265278	0.03452	NP925939
0.274306	NA	NA	NA	NA	FALSE	NA	NA	NP9282145
0.34375	1088	2.22	0.04846	0.12876	FALSE	0.230556	0.04846	NP9282422
6.47	-0.216	-0.47	0.64693	0.761068	FALSE	0.22	0.64693	NP9287462
0.4	0.0875	0.23	0.81915	0.886157	FALSE	0.05	0.81915	NP9287463
6.39	-0.247	-0.54	0.59902	0.722362	FALSE	0.29	0.59902	NP9287465
6.09	0.413194	1.21	0.25288	0.399722	FALSE	1.46	0.25288	NP9287468
9.28	1315	0.148611	0.01349	0.057298	FALSE	0.377083	0.01349	NP9287474
6.17	0.504167	1.21	0.25411	0.400767	FALSE	1.46	0.25411	NP9287475
6.53	1054	2.38	0.03668	0.107481	FALSE	0.253472	0.03668	NP9287486
0.304167	0.255556	0.0569444	0.42955	0.577943	FALSE	0.0465278	0.42955	NP9287489
6.37	0.400694	1.12	0.28585	0.434684	FALSE	1.26	0.28585	NP9287490
7.03	NA	NA	NA	NA	FALSE	NA	NA	NP9287537
9.52	-0.665	-1.09	0.29873	0.448529	FALSE	1.19	0.29873	NP9287543
0.227778	NA	NA	NA	NA	FALSE	NA	NA	NP9287551
7.41	NA	NA	NA	NA	FALSE	NA	NA	NP9287554
7.38	-0.702	-1.01	0.33473	0.485401	FALSE	1.02	0.33473	NP9287555
6.22	NA	NA	NA	NA	FALSE	NA	NA	NP9287557
6.18	NA	NA	NA	NA	FALSE	NA	NA	NP9287564
6.31	NA	NA	NA	NA	FALSE	NA	NA	NP9287571
6.14	NA	NA	NA	NA	FALSE	NA	NA	NP9287574
0.274306	NA	NA	NA	NA	FALSE	NA	NA	NP9287588
7.07	0.0541667	0.0861111	0.12931	0.251054	FALSE	0.13125	0.12931	NP9287821
0.292361	-0.42	-0.73	0.48116	0.624898	FALSE	0.54	0.48116	NP9287822
0.303472	1192	2.01	0.06231	0.152542	FALSE	4.04	0.06231	TC191360
6.14	NA	NA	NA	NA	FALSE	NA	NA	TC191361
7.56	-1895	-2.3	0.04181	0.117018	FALSE	5.03	0.04181	TC191362
0.339583	0.33	0.55	4.10625	0.716126	FALSE	0.31	4.10625	TC191363
7.15	1269	2.52	0.02831	0.091015	FALSE	6.37	0.02831	TC191364
6.15	NA	NA	NA	NA	FALSE	NA	NA	TC191365
0.354861	-0.491	-0.9	0.38834	0.539046	FALSE	0.05625	0.38834	TC191366
0.382639	-0.008	-0.02	0.98715	0.992538	FALSE	0	0.98715	TC191367
8.39	2.26	2.35	0.03867	0.110825	FALSE	5.51	0.03867	TC191368
10.26	0.424306	1.32	0.21392	0.355177	FALSE	0.0930556	0.21392	TC191370
0.342361	-0.07	-0.12	0.90472	0.942027	FALSE	0.02	0.90472	TC191371
5.58	NA	NA	NA	NA	FALSE	NA	NA	TC191372
8.01	2337	4.59	0.00078	0.014798	FALSE	21.05	0.00078	TC191373
7.25	0.26	0.38	0.71349	0.811934	FALSE	0.14	0.71349	TC191374
7.09	2143	4.55	0.00084	0.015099	FALSE	0.879167	0.00084	TC191375
0.473611	0.577778	0.0875	0.12539	0.245439	FALSE	0.135417	0.12539	TC191378
0.39375	0.386111	1.22	0.24705	0.393846	FALSE	1.49	0.24705	TC191379
6.06	-0.758	-1.41	0.18654	0.322994	FALSE	0.109722	0.18654	TC191380
0.360417	0.599306	0.106944	0.07801	0.122917	FALSE	0.179167	0.07801	TC191381
9.05	0.5875	0.103472	0.08564	0.189017	FALSE	3.57	0.08564	TC191382
0.302083	-0.821	-1.76	0.10574	0.218424	FALSE	3.11	0.10574	TC191383
0.315972	1986	4.28	0.00131	0.017782	FALSE	18.28	0.00131	TC191384
9.01	-0.06	-0.13	6.21736	0.936737	FALSE	0.02	6.21736	TC191385
9.09	0.55	0.0868056	0.12725	0.248236	FALSE	0.133333	0.12725	TC191386
0.266667	2787	4.47	0.0012	0.017062	FALSE	0.859722	0.0012	TC191387
0.39375	-0.505	-0.78	0.45293	0.599733	FALSE	0.0423611	0.45293	TC191388
6.06	-0.161	-0.32	0.75438	0.840649	FALSE	0.01	0.75438	TC191389
9.33	0.661806	0.109028	0.07516	0.172565	FALSE	0.184722	0.07516	TC191390
0.379861	1329	2.47	0.03118	0.096842	FALSE	6.01	0.03118	TC191391
7	-0.643	-1.37	0.19713	0.335796	FALSE	0.102778	0.19713	TC191392
8.05	-2698	-4.19	0.00151	0.019057	FALSE	17.56	0.00151	TC191393
8.21	2134	0.213889	0.00067	0.013842	FALSE	0.940278	0.00067	TC191395
12.48	1345	0.147917	0.01361	0.057553	FALSE	0.375694	0.01361	TC191396
10.07	0.370833	1.15	0.27434	0.42344	FALSE	1.32	0.27434	TC191397
7.54	1436	2.56	0.02646	0.087507	FALSE	6.56	0.02646	TC191398
0.355556	0.497222	1.54	0.15298	0.281752	FALSE	2.36	0.15298	TC191399
9.22	-0.388	-0.8	0.44285	0.590091	FALSE	0.04375	0.44285	TC191400
0.350694	0.164583	0.51	0.62082	0.740023	FALSE	0.26	0.62082	TC191403
6.18	0.017	0.02	0.98574	0.991913	FALSE	0	0.98574	TC191404
0.275694	NA	NA	NA	NA	FALSE	NA	NA	TC191405
8.49	-1612	-3.53	0.00471	0.032167	FALSE	12.47	0.00471	TC191406
6.03	0.0604167	1.05	0.16328	0.294821	FALSE	2.26	0.16328	TC191407
0.297917	0.125694	0.32	5.25625	0.842482	FALSE	0.01	5.25625	TC191408
8.33	0.0631944	2.05	0.06552	0.157439	FALSE	4.18	0.06552	TC191409
6.53	1779	3.02	0.00843	0.307639	FALSE	10.25	0.00843	TC191410
0.360417	0.415278	1.31	1.51528	0.360119	FALSE	0.0909722	1.51528	TC191411
8.12	0.36	0.0520833	0.46719	0.612498	FALSE	0.57	0.46719	TC191412
0.313889	1289	2.03	0.04209	0.117508	FALSE	5.29	0.04209	TC191413
7.53	0.539583	0.0923611	0.11101	0.225529	FALSE	3	0.11101	TC191414
7.32	0.022	0.05	0.96145	0.976218	FALSE	0	0.96145	TC191415
0.417361	0.517361	1.29	1.54653	0.365196	FALSE	0.0881944	1.54653	TC191417
6.33	NA	NA	NA	NA	FALSE	NA	NA	TC191418
0.302083	-0.717	-1.32	0.21261	0.353737	FALSE	0.09375	0.21261	TC191419
11.03	0.341667	1.09	0.30028	0.450316	FALSE	1.18	0.30028	TC191420
0.300694	-0.741	-1.16	0.27074	0.419383	FALSE	1.34	0.27074	TC191421
0.501389	0.276389	0.0513889	0.47593	0.620501	FALSE	0.54	0.47593	TC191422
7.09	0.510417	0.0854167	0.13148	0.25382	FALSE	0.129167	0.13148	TC191423
0.385417	-0.626	-1.21	0.25335	0.400154	FALSE	1.45	0.25335	TC191424
7.46	2047	4.36	0.00113	0.01673	FALSE	19.03	0.00113	TC191425
7.57	0.26875	0.0604167	0.40475	0.555455	FALSE	0.0520833	0.40475	TC191426
8.06	2457	4.09	0.00178	0.142361	FALSE	0.71875	0.00178	TC191428
8.06	-0.72	-1.49	0.16384	0.29553	FALSE	2.23	0.16384	TC191429
7.03	NA	NA	NA	NA	FALSE	NA	NA	TC191430
6.41	-0.074	-0.14	0.88976	0.933039	FALSE	0.02	0.88976	TC191431
7.05	1.39	3.05	0.01106	0.051418	FALSE	9.03	0.01106	TC191432
0.39375	1475	0.147917	0.01371	0.057751	FALSE	8.58	0.01371	TC191433
7.07	NA	NA	NA	NA	FALSE	NA	NA	TC191434
7.38	-0.005	-0.01	0.99139	0.994533	FALSE	0	0.99139	TC191435
0.314583	0.313194	0.06875	0.34553	0.496791	FALSE	0.0673611	0.34553	TC191436
0.301389	-3.86	-6.59	6e-05	0.007058	FALSE	43.47.00	6e-05	TC191437
6.41	NA	NA	NA	NA	FALSE	NA	NA	TC191438
7.31	1292	2.07	0.02064	0.074863	FALSE	7.29	0.02064	TC191440
8.11	1274	0.135417	0.01891	0.070862	FALSE	7.56	0.01891	TC191441
0.470833	1819	4.03	0.00198	0.021445	FALSE	16.26	0.00198	TC191442
0.429167	0.475694	1.47	0.17022	0.303496	FALSE	2.15	0.17022	TC191443
7.32	-0.442	-0.82	0.42822	0.576747	FALSE	0.0472222	0.42822	TC191444
11.31	0.559028	0.0840278	0.13478	0.258166	FALSE	0.125694	0.13478	TC191445
7.33	0.140972	0.04	0.69435	0.797959	FALSE	0.16	0.69435	TC191446
7.25	0.209722	0.0465278	0.51812	0.656003	FALSE	0.45	0.51812	TC191447
12.13	-0.379	-0.81	0.43768	0.585261	FALSE	0.0451389	0.43768	TC191448
0.274306	NA	NA	NA	NA	FALSE	NA	NA	TC191449
0.250694	NA	NA	NA	NA	FALSE	NA	NA	TC191450
0.317361	NA	NA	NA	NA	FALSE	NA	NA	TC191451
0.309028	NA	NA	NA	NA	FALSE	NA	NA	TC191452
7.29	1811	2.41	0.03471	0.103719	FALSE	5.08	0.03471	TC191453
7.32	0.538889	1.39	0.19131	0.328903	FALSE	0.106944	0.19131	TC191454
0.402083	0.244444	0.06	3.90625	0.692905	FALSE	0.36	3.90625	TC191455
10.04	1145	2.31	0.04148	0.116366	FALSE	5.33	0.04148	TC191456
0.513194	0.574306	0.0993056	0.09387	0.201457	FALSE	3.36	0.09387	TC191457
8.21	2926	3.06	0.00414	0.030004	FALSE	0.56875	0.00414	TC191458
0.259028	4035	6.49	7e-05	0.00756	FALSE	42.16.00	7e-05	TC191459
0.358333	NA	NA	NA	NA	FALSE	NA	NA	TC191460
0.301389	-0.67	-1.41	0.18605	0.32243	FALSE	0.110417	0.18605	TC191461
0.352083	0.363889	0.0645833	0.37464	0.52538	FALSE	0.0597222	0.37464	TC191462
6.02	2856	0.230556	0.0006	0.013409	FALSE	24.25.00	0.0006	TC191463
0.350694	-0.43	-0.92	0.37752	0.527909	FALSE	0.0590278	0.37752	TC191464
8.32	0.138194	0.44	0.66987	0.778974	FALSE	0.19	0.66987	TC191466
9.13	1081	2.08	0.06164	0.151475	FALSE	4.33	0.06164	TC191467
6.24	0.304861	0.0604167	0.40507	0.555726	FALSE	0.0520833	0.40507	TC191468
6.49	0.281944	0.0479167	0.50565	0.645661	FALSE	0.48	0.50565	TC191469
5.58	NA	NA	NA	NA	FALSE	NA	NA	TC191470
0.523611	2579	0.25625	0.00014	0.008944	FALSE	32.38.00	0.00014	TC191471
8.51	-0.453	-1.02	0.33075	0.481632	FALSE	1.04	0.33075	TC191472
7.25	2354	5.02	0.00029	0.010827	FALSE	27.04.00	0.00029	TC191473
0.436111	-1709	-3.6	0.00417	0.030135	FALSE	0.567361	0.00417	TC191474
7.08	0.417361	1.06	0.31548	0.466398	FALSE	1.12	0.31548	TC191475
0.377778	2386	0.172917	0.00357	0.028037	FALSE	0.584028	0.00357	TC191477
9.37	1049	2.11	0.05817	0.145594	FALSE	4.47	0.05817	TC191478
8.49	1848	3.17	0.01001	0.048627	FALSE	10.04	0.01001	TC191479
11.35	-0.268	-0.55	0.59364	0.718026	FALSE	0.03	0.59364	TC191480
9.47	-0.157	-0.32	0.75637	0.842103	FALSE	0.01	0.75637	TC191481
0.315972	0.241667	0.06	3.91111	0.693416	FALSE	0.36	3.91111	TC191483
8.44	-0.065	-0.14	0.88925	0.932676	FALSE	0.02	0.88925	TC191484
0.334028	0.309722	1	0.33963	0.490445	FALSE	1	0.33963	TC191486
9.54	1195	2.52	0.02832	0.091015	FALSE	6.37	0.02832	TC191487
7.05	0.086	0.19	0.85449	0.909735	FALSE	0.04	0.85449	TC191489
0.340972	2003	3.04	0.00678	0.03925	FALSE	11.56	0.00678	TC191490
11.36	0.329167	1.01	0.33621	0.486958	FALSE	1.01	0.33621	TC191491
7.33	0.3	0.0520833	0.47075	0.61576	FALSE	0.56	0.47075	TC191492
7.26	0.452778	1.33	0.21034	0.350915	FALSE	0.0951389	0.21034	TC191493
0.352083	1644	3.57	0.00436	0.030913	FALSE	0.554167	0.00436	TC191494
0.470833	1117	2.06	0.06423	0.155399	FALSE	4.23	0.06423	TC191495
9.04	2486	0.19375	0.00212	0.022146	FALSE	0.689583	0.00212	TC191496
0.609722	-0.83	-1.81	0.09739	0.206688	FALSE	3.28	0.09739	TC191498
0.425	2.27	4.01	0.00175	0.020341	FALSE	0.725	0.00175	TC191499
7.13	1284	0.0944444	0.10703	0.220249	FALSE	3.08	0.10703	TC191500
0.341667	-2.81	-4.06	0.00283	0.025276	FALSE	16.52	0.00283	TC191501
7.14	0.135417	0.38	0.70899	0.808948	FALSE	0.15	0.70899	TC191502
8.37	1892	0.15	0.01427	0.059136	FALSE	0.386806	0.01427	TC191503
5.58	NA	NA	NA	NA	FALSE	NA	NA	TC191504
7.21	-2184	-4.93	0.00045	0.01198	FALSE	24.32.00	0.00045	TC191505
5.57	2382	4.06	0.0023	0.022937	FALSE	16.47	0.0023	TC191507
8.13	-0.33	-0.7	0.49918	0.640406	FALSE	0.49	0.49918	TC191508
6.48	-0.426	-0.75	0.47119	0.616163	FALSE	0.56	0.47119	TC191512
0.349306	1441	0.152083	0.01222	0.054198	FALSE	0.4	0.01222	TC191513
8.45	2217	3.09	0.00295	0.025694	FALSE	15.23	0.00295	TC191514
12.01	-5.56	-11.56	0	0.001012	FALSE	133.59.00	0	TC191516
0.317361	0.338194	0.0597222	0.41197	0.561742	FALSE	0.0506944	0.41197	TC191517
5.52	NA	NA	NA	NA	FALSE	NA	NA	TC191518
6.51	0.252778	0.48	0.63992	0.756081	FALSE	0.23	0.63992	TC191519
10.22	0.3375	1	0.33738	0.488163	FALSE	1.01	0.33738	TC191520
0.342361	-0.32	-0.56	0.58807	0.713865	FALSE	0.31	0.58807	TC191521
7.31	0.411806	1.25	0.23751	0.382496	FALSE	1.56	0.23751	TC191522
0.34375	NA	NA	NA	NA	FALSE	NA	NA	TC191524
9.14	0.0965278	0.31	0.76427	0.847922	FALSE	0.09	0.76427	TC191526
9.01	0.345833	1.05	0.31689	0.467585	FALSE	1.01	0.31689	TC191527
9.08	-1513	-2.95	0.01324	0.056783	FALSE	8.07	0.01324	TC191528
0.35625	1021	0.10625	0.07978	0.179943	FALSE	0.175694	0.07978	TC191529
6.38	-0.098	-0.16	0.87253	0.922129	FALSE	0.03	0.87253	TC191530
0.483333	2296	5.03	0.00039	0.011295	FALSE	25.28.00	0.00039	TC191531
0.295139	0.638194	0.107639	0.07685	0.17515	FALSE	0.18125	0.07685	TC191532
10	0.23125	0.0472222	0.50935	0.648659	FALSE	0.47	0.50935	TC191533
8.07	-0.469	-0.93	0.37087	0.521579	FALSE	0.0604167	0.37087	TC191534
6.09	1332	2.24	0.04887	0.129474	FALSE	5.03	0.04887	TC191535
0.350694	-0.5	-1.06	0.31049	0.461064	FALSE	1.13	0.31049	TC191536
0.295139	0.352083	0.0590278	2.87083	0.563172	FALSE	0.05	2.87083	TC191537
0.380556	1094	2.38	0.255556	0.107657	FALSE	0.252778	0.255556	TC191538
8.55	1002	2.13	0.05655	0.142755	FALSE	4.54	0.05655	TC191539
8.18	-0.287	-0.53	0.60714	0.728768	FALSE	0.28	0.60714	TC191540
8.06	0.413194	1.29	0.22365	0.366329	FALSE	0.0875	0.22365	TC191541
4.03	NA	NA	NA	NA	FALSE	NA	NA	TC191543
6.09	1067	0.0958333	0.10547	0.218042	FALSE	3.17	0.10547	TC191544
10.12	-0.412	-0.85	0.41432	0.564031	FALSE	0.05	0.41432	TC191545
6.09	1056	2.23	0.04745	0.126736	FALSE	0.234722	0.04745	TC191546
0.338889	0.294444	0.07	0.49931	0.640525	FALSE	0.49	0.49931	TC191547
7.42	NA	NA	NA	NA	FALSE	NA	NA	TC191548
0.303472	1776	0.148611	0.01335	0.057052	FALSE	0.379861	0.01335	TC191549
9.56	2404	0.186111	0.00255	0.024172	FALSE	15.09	0.00255	TC191550
0.435417	0.043	0.09	0.93235	0.95979	FALSE	0.01	0.93235	TC191551
5.19	NA	NA	NA	NA	FALSE	NA	NA	TC191553
10.48	0.258333	0.0548611	0.44416	0.591127	FALSE	0.04375	0.44416	TC191554
7.32	NA	NA	NA	NA	FALSE	NA	NA	TC191555
0.345139	1027	2.27	0.04454	0.121639	FALSE	5.14	0.04454	TC191556
7.42	0.344444	1.01	0.33566	0.486319	FALSE	1.01	0.33566	TC191557
0.350694	0.529861	0.0916667	0.786806	0.228465	FALSE	0.15	0.786806	TC191558
10.15	-0.332	-0.73	0.48227	0.626012	FALSE	0.53	0.48227	TC191561
0.397222	0.660417	0.10625	0.08043	0.181077	FALSE	0.174306	0.08043	TC191562
7.41	-0.439	-0.82	2.97778	0.577315	FALSE	0.0465278	2.97778	TC191563
0.346528	0.4125	1.26	0.23479	0.37935	FALSE	1.58	0.23479	TC191564
9.04	-0.109	-0.23	0.82012	0.886757	FALSE	0.05	0.82012	TC191565
6.23	0.570833	1.42	0.18628	0.322635	FALSE	2.01	0.18628	TC191566
0.267361	NA	NA	NA	NA	FALSE	NA	NA	TC191567
7.15	-0.937	-1.78	0.10353	0.215458	FALSE	3.15	0.10353	TC191568
0.260417	NA	NA	NA	NA	FALSE	NA	NA	TC191569
8.39	-0.138	-0.28	0.78478	0.861062	FALSE	0.08	0.78478	TC191570
8.06	1691	0.141667	0.01596	0.06356	FALSE	8.09	0.01596	TC191571
11.12	0.117361	0.38	0.70988	0.809388	FALSE	0.15	0.70988	TC191573
10.26	-0.193	-0.27	0.79036	6.00764	FALSE	0.07	0.79036	TC191574
0.39375	1151	0.0944444	0.10659	0.219565	FALSE	3.09	0.10659	TC191575
9.01	1079	2.37	0.03735	0.108474	FALSE	5.06	0.03735	TC191576
8.58	-0.432	-0.96	0.35682	0.508481	FALSE	0.0645833	0.35682	TC191577
0.379167	2444	4.52	0.00087	0.015122	FALSE	20.47	0.00087	TC191578
8.13	-1769	-2.96	0.01302	0.056303	FALSE	0.385417	0.01302	TC191579
0.306944	2148	0.178472	0.00368	0.028506	FALSE	14.19	0.00368	TC191581
9.05	0.163889	0.42	4.74097	0.788974	FALSE	0.18	4.74097	TC191582
7.53	1007	2.18	0.05181	0.134362	FALSE	0.219444	0.05181	TC191583
10.34	-0.959	-1.74	0.10925	0.222991	FALSE	3.04	0.10925	TC191584
7.02	NA	NA	NA	NA	FALSE	NA	NA	TC191585
9.57	0.30625	0.0583333	0.42025	0.569703	FALSE	0.07	0.42025	TC191586
7.49	-0.038	-0.07	0.94169	0.965478	FALSE	0.01	0.94169	TC191587
0.292361	2247	4.37	0.00112	0.016617	FALSE	19.01	0.00112	TC191588
7.57	-0.23	-0.5	0.62764	0.745995	FALSE	0.25	0.62764	TC191589
0.386111	1375	2.42	0.03432	0.103063	FALSE	0.265972	0.03432	TC191590
0.481944	-1431	-3.17	0.00891	0.045649	FALSE	10.05	0.00891	TC191591
8.23	-0.667	-1.37	0.19684	0.335587	FALSE	0.103472	0.19684	TC191592
0.383333	0.606944	0.101389	0.08921	0.194573	FALSE	3.47	0.08921	TC191593
0.346528	0.393056	1.27	0.23008	0.374086	FALSE	0.0840278	0.23008	TC191594
8.07	1329	2.34	0.04144	0.116347	FALSE	5.47	0.04144	TC191595
7.44	0.614583	1.31	0.21729	0.359095	FALSE	0.0909722	0.21729	TC191596
0.348611	2556	0.250694	0.00016	0.009184	FALSE	31.42.00	0.00016	TC191597
6.31	1599	0.134028	0.02135	0.076391	FALSE	7.43	0.02135	TC191598
0.524306	-0.026	-0.05	0.95772	0.974498	FALSE	0	0.95772	TC191599
0.545833	-0.164	-0.35	0.73004	0.823523	FALSE	0.13	0.73004	TC191600
0.473611	1998	3.51	0.0049	0.032767	FALSE	12.31	0.0049	TC191601
10.35	0.190278	0.0423611	0.55116	0.683412	FALSE	0.38	0.55116	TC191602
9.01	0.35	1.12	0.28853	0.438008	FALSE	1.24	0.28853	TC191604
0.508333	-0.073	-0.16	0.87662	0.924415	FALSE	0.03	0.87662	TC191605
8.46	1101	0.102778	0.08984	0.195537	FALSE	3.53	0.08984	TC191607
7.02	1127	0.109722	0.07576	0.173537	FALSE	0.188889	0.07576	TC191608
9.05	1409	2.07	0.02064	0.074863	FALSE	7.29	0.02064	TC191609
0.383333	2057	4.13	0.00169	0.019907	FALSE	17.02	0.00169	TC191610
6.23	1254	2.04	0.06902	0.163183	FALSE	4.15	0.06902	TC191611
9.22	-0.067	-0.15	0.88327	0.928768	FALSE	0.02	0.88327	TC191612
0.309028	-0.015	-0.03	0.97813	0.98657	FALSE	0	0.97813	TC191613
10.41	0.58	1.03	0.22127	0.363751	FALSE	0.0888889	0.22127	TC191614
10.52	0.008	0.02	0.98733	0.992538	FALSE	0	0.98733	TC191615
0.421528	1873	3.56	0.00446	0.031309	FALSE	0.547917	0.00446	TC191616
0.436806	-0.262	-0.52	0.61237	0.733253	FALSE	0.27	0.61237	TC191617
0.477778	-3151	-5.93	0.0001	0.008149	FALSE	35.12.00	0.0001	TC191618
0.379861	-0.66	-1.45	0.17546	0.309799	FALSE	2.01	0.17546	TC191619
7.12	1231	2.39	0.03565	0.105645	FALSE	0.259028	0.03565	TC191620
0.460417	1459	3.03	0.01141	0.052356	FALSE	9.19	0.01141	TC191621
5.04	NA	NA	NA	NA	FALSE	NA	NA	TC191624
0.29375	NA	NA	NA	NA	FALSE	NA	NA	TC191625
0.348611	1011	2.18	0.3625	0.134994	FALSE	0.218056	0.3625	TC191626
10.27	-0.447	-0.95	2.50556	0.512211	FALSE	0.0631944	2.50556	TC191627
8.24	0.001	0	0.99826	0.999217	FALSE	0	0.99826	TC191628
0.429167	-0.031	-0.07	0.94648	0.967876	FALSE	0	0.94648	TC191629
6.45	1195	2.35	0.03867	0.110825	FALSE	5.51	0.03867	TC191630
9.56	0.134028	0.42	0.68473	0.790747	FALSE	0.17	0.68473	TC191631
0.303472	0.293056	0.0611111	2.75278	0.547178	FALSE	0.0541667	2.75278	TC191632
6.58	1417	2.41	0.03676	0.107587	FALSE	5.08	0.03676	TC191633
7.12	1092	0.105556	0.08353	0.185884	FALSE	0.172917	0.08353	TC191634
8.21	1405	3.03	0.01155	0.052673	FALSE	9.15	0.01155	TC191635
9.08	NA	NA	NA	NA	FALSE	NA	NA	TC191636
0.393056	0.632639	0.107639	0.532639	0.174868	FALSE	0.181944	0.532639	TC191637
10.29	-0.206	-0.38	4.94653	0.811056	FALSE	0.14	4.94653	TC191638
0.313889	NA	NA	NA	NA	FALSE	NA	NA	TC191639
6.05	NA	NA	NA	NA	FALSE	NA	NA	TC191640
6.46	NA	NA	NA	NA	FALSE	NA	NA	TC191641
7.08	NA	NA	NA	NA	FALSE	NA	NA	TC191642
8.24	1527	0.1375	0.01793	0.068299	FALSE	0.342361	0.01793	TC191643
6.37	1442	2.37	0.272222	0.111871	FALSE	0.251389	0.272222	TC191644
7.41	0.064	0.09	0.92778	0.956864	FALSE	0.01	0.92778	TC191645
9.58	2.15	4.54	0.00085	0.015099	FALSE	20.59	0.00085	TC191647
0.376389	0.120139	0.38	0.70918	0.809065	FALSE	0.15	0.70918	TC191648
0.376389	0.43125	1.27	0.23009	0.374086	FALSE	0.0840278	0.23009	TC191649
0.436111	-0.595	-1.3	0.21926	0.361408	FALSE	1.07	0.21926	TC191650
0.38125	-0.954	-2.13	0.395139	0.143343	FALSE	4.52	0.395139	TC191652
0.309722	0.552083	1.04	0.19204	0.329966	FALSE	0.108333	0.19204	TC191653
0.303472	0.069	0.13	0.89906	0.939005	FALSE	0.02	0.89906	TC191654
7.23	1131	2.06	0.06438	0.155601	FALSE	4.22	0.06438	TC191655
9.09	1783	2.09	0.01448	0.059576	FALSE	8.04	0.01448	TC191656
8.56	3.31	0.16875	0.00396	0.029397	FALSE	13.17	0.00396	TC191657
9.01	0.266667	0.0548611	0.44703	0.594128	FALSE	0.0430556	0.44703	TC191658
0.317361	-0.1	-0.17	6.01458	0.917779	FALSE	0.03	6.01458	TC191659
0.419444	-0.92	-1.97	0.07508	0.172558	FALSE	0.184722	0.07508	TC191660
7.37	-0.048	-0.08	0.93477	0.961111	FALSE	0.01	0.93477	TC191661
0.355556	1236	2.58	0.02563	0.085936	FALSE	0.295139	0.02563	TC191662
7.57	1367	2.13	0.05612	0.0986111	FALSE	4.56	0.05612	TC191663
8.01	1655	3.05	0.00499	0.033087	FALSE	12.24	0.00499	TC191664
8.05	0.059	0.13	0.89971	0.939234	FALSE	0.02	0.89971	TC191665
7.02	0.290972	0.0520833	0.46705	0.612363	FALSE	0.57	0.46705	TC191666
7.56	-0.116	-0.2	0.84436	0.903364	FALSE	0.04	0.84436	TC191668
7.48	1488	3.26	0.00757	0.041687	FALSE	0.461111	0.00757	TC191669
7.01	1331	0.146528	0.01431	0.05919	FALSE	8.44	0.01431	TC191670
0.394444	0.572917	1.52	0.15599	0.285309	FALSE	2.32	0.15599	TC191671
10	0.482639	1.37	0.19788	0.336595	FALSE	0.102778	0.19788	TC191672
9.07	-0.165	-0.35	0.73606	0.827404	FALSE	0.12	0.73606	TC191673
11.21	0.132639	0.42	0.68339	0.789666	FALSE	0.18	0.68339	TC191674
8.09	1264	0.136806	0.01825	0.069165	FALSE	0.338194	0.01825	TC191675
0.377778	0.517361	1.58	0.14229	0.268198	FALSE	2.05	0.14229	TC191676
0.292361	NA	NA	NA	NA	FALSE	NA	NA	TC191677
8.01	0.561111	1.42	0.18649	0.322953	FALSE	2.01	0.18649	TC191678
9.26	0.102083	0.191667	0.00222	0.022707	FALSE	0.675	0.00222	TC191679
0.350694	0.14	0.31	0.75891	0.843927	FALSE	0.01	0.75891	TC191680
0.303472	1329	2.52	0.02857	0.091571	FALSE	6.34	0.02857	TC191681
8.05	0.035	0.06	0.95091	0.970206	FALSE	0	0.95091	TC191682
9.54	1024	1.49	0.16459	0.296588	FALSE	2.22	0.16459	TC191683
0.401389	1375	2.42	0.03615	0.106505	FALSE	0.267361	0.03615	TC191684
7.21	0.0534722	1.04	0.18878	0.325853	FALSE	0.108333	0.18878	TC191685
0.4	0.0527778	1.48	0.16639	0.298917	FALSE	2.02	0.16639	TC191686
7.43	1195	2.07	0.06248	0.152853	FALSE	4.03	0.06248	TC191687
0.436111	1105	0.1	0.09297	0.200254	FALSE	3.38	0.09297	TC191689
6.29	NA	NA	NA	NA	FALSE	NA	NA	TC191690
8.47	2713	5.21	0.00029	0.010827	FALSE	27.17.00	0.00029	TC191691
0.461806	1792	0.168056	0.004	0.02954	FALSE	13.14	0.004	TC191692
0.382639	-1005	-2.14	0.05528	0.140441	FALSE	4.59	0.05528	TC191693
7.26	-0.259	-0.45	0.66546	0.776093	FALSE	0.02	0.66546	TC191694
0.315972	0.109028	0.34	0.73688	0.827819	FALSE	0.12	0.73688	TC191695
9.02	0.429167	1.31	1.50903	0.359095	FALSE	0.0909722	1.50903	TC191696
11.07	1836	3.06	0.075	0.050788	FALSE	9.38	0.075	TC191697
0.434028	0.014	0.03	0.97558	0.985149	FALSE	0	0.97558	TC191698
7.13	0.0875	0.147917	0.01373	0.057803	FALSE	8.58	0.01373	TC191699
0.420833	1743	0.177083	0.00319	0.026742	FALSE	14.09	0.00319	TC191700
8.57	0.68125	2.17	0.364583	0.135501	FALSE	0.216667	0.364583	TC191701
8.32	1892	3.05	0.00499	0.033093	FALSE	12.23	0.00499	TC191702
8.12	1181	2.25	0.04593	0.124083	FALSE	5.06	0.04593	TC191703
0.318056	1238	1.07	0.11679	0.233272	FALSE	2.09	0.11679	TC191704
7.09	1754	3.07	0.01187	0.053517	FALSE	9.42	0.01187	TC191705
6.11	NA	NA	NA	NA	FALSE	NA	NA	TC191708
6.14	NA	NA	NA	NA	FALSE	NA	NA	TC191709
10.57	2.58	0.258333	0.00014	0.00886	FALSE	32.67	0.00014	TC191710
0.293056	NA	NA	NA	NA	FALSE	NA	NA	TC191711
8.12	1742	3.51	0.00491	0.032774	FALSE	12.03	0.00491	TC191712
7.31	1	0.0944444	0.757639	0.222802	FALSE	3.09	0.757639	TC191713
0.470139	0.0638889	0.110417	0.07261	0.168737	FALSE	0.190278	0.07261	TC191714
0.342361	-0.649	-1.36	0.20214	0.341264	FALSE	0.1	0.20214	TC191715
0.439583	2464	0.215972	0.00064	0.013534	FALSE	22.19	0.00064	TC191716
0.390972	0.450694	1.29	1.55069	0.365971	FALSE	0.0881944	1.55069	TC191717
8.42	2058	4.49	0.00092	0.015346	FALSE	20.14	0.00092	TC191718
8.39	0.147222	0.04	0.69662	0.799632	FALSE	0.16	0.69662	TC191719
0.309722	-0.606	-1.07	0.31165	0.462516	FALSE	1.14	0.31165	TC191720
0.389583	0.295139	0.0638889	0.37511	0.525778	FALSE	0.0590278	0.37511	TC191721
6.02	NA	NA	NA	NA	FALSE	NA	NA	TC191723
0.311111	0.647222	2.11	0.059	0.146892	FALSE	4.43	0.059	TC191724
0.420833	3256	7.06	2e-05	0.005396	FALSE	49.84	2e-05	TC191725
8.48	-0.231	-0.51	0.62239	0.741198	FALSE	0.26	0.62239	TC191726
0.35	0.471528	1.29	0.22205	0.364494	FALSE	0.0888889	0.22205	TC191727
10.39	-0.279	-0.6	0.56382	0.693855	FALSE	0.35	0.56382	TC191728
7.53	1899	0.18125	0.00289	0.025469	FALSE	14.53	0.00289	TC191730
7.06	-1704	-3.76	0.00314	0.026478	FALSE	14.17	0.00314	TC191731
0.263194	NA	NA	NA	NA	FALSE	NA	NA	TC191732
8.41	0.625694	0.0951389	0.10497	0.217442	FALSE	3.12	0.10497	TC191733
0.335417	0.105556	0.27	0.79569	0.869309	FALSE	0.07	0.79569	TC191734
7.06	-1346	-2.81	0.01706	0.066216	FALSE	0.352778	0.01706	TC191735
7.44	0.110417	0.35	0.73273	0.825286	FALSE	0.12	0.73273	TC191736
7.28	0.302083	0.0493056	0.49276	0.634965	FALSE	0.51	0.49276	TC191737
0.360417	2713	0.179861	0.00299	0.025865	FALSE	14.37	0.00299	TC191738
10.47	1428	2.48	0.03077	0.096006	FALSE	6.13	0.03077	TC191739
0.429861	1826	4.05	0.00191	0.021016	FALSE	16.41	0.00191	TC191740
0.295139	1223	2.15	0.05476	0.139466	FALSE	0.209722	0.05476	TC191741
0.39375	-0.571	-1.18	0.26431	0.412287	FALSE	1.38	0.26431	TC191742
0.2625	0.0923611	0.23	5.70208	0.887215	FALSE	0.05	5.70208	TC191743
7.05	-0.063	-0.1	0.92452	0.954546	FALSE	0.01	0.92452	TC191744
0.358333	0.485417	1.28	0.22686	0.370357	FALSE	0.0861111	0.22686	TC191745
8.38	1249	2.11	0.05811	0.145531	FALSE	4.47	0.05811	TC191746
6.35	0.57	1.27	0.22947	0.373354	FALSE	0.0847222	0.22947	TC191747
0.402083	0.4875	1.54	0.15197	0.280495	FALSE	2.37	0.15197	TC191748
0.359028	-0.079	-0.17	0.86613	0.917779	FALSE	0.03	0.86613	TC191749
8.03	1382	2.39	0.03813	0.109922	FALSE	5.07	0.03813	TC191750
7.05	1013	2.19	0.05059	0.132209	FALSE	0.223611	0.05059	TC191751
9.27	2123	4.18	0.00154	0.019166	FALSE	17.46	0.00154	TC191752
0.422222	0.454861	1.37	1.38542	0.338307	FALSE	0.101389	1.38542	TC191753
0.334028	1614	3.51	0.00491	0.032773	FALSE	12.03	0.00491	TC191754
10.46	-0.207	-0.46	4.55972	0.769431	FALSE	0.21	4.55972	TC191755
6.49	0.373611	0.0659722	0.36614	0.517211	FALSE	0.09	0.36614	TC191756
7.04	-2951	-5.1	0.00035	0.011152	FALSE	25.96	0.00035	TC191757
5.32	0.0493056	1.01	2.05625	0.44571	FALSE	1.22	2.05625	TC191759
8.38	2904	3.56	0.00451	0.031415	FALSE	0.544444	0.00451	TC191760
8.07	1078	2.22	0.04822	0.128313	FALSE	0.231944	0.04822	TC191761
0.479861	-0.792	-1.66	0.12547	0.245541	FALSE	0.135417	0.12547	TC191762
7.07	2445	5.01	0.00035	0.011152	FALSE	26	0.00035	TC191763
0.315972	0.15625	0.32	0.75527	0.841294	FALSE	0.01	0.75527	TC191764
7.02	-1526	-3.31	0.00691	0.03962	FALSE	0.484722	0.00691	TC191765
10.58	1691	3.37	0.00629	0.037617	FALSE	11.33	0.00629	TC191766
7.28	1526	2.41	0.03659	0.107316	FALSE	0.265278	0.03659	TC191767
8.22	0.142361	0.45	0.66116	0.772678	FALSE	0.02	0.66116	TC191768
6.54	0.621528	0.110417	0.07259	0.168731	FALSE	0.190278	0.07259	TC191769
8.04	2325	4.17	0.00156	0.019268	FALSE	17.04	0.00156	TC191770
6.18	NA	NA	NA	NA	FALSE	NA	NA	TC191771
9.38	2027	4.04	0.00106	0.016257	FALSE	19.36	0.00106	TC191772
11.37	-1.53	-3.36	0.00636	0.037816	FALSE	11.29	0.00636	TC191773
14.01	-0.025	-0.05	0.95844	0.974803	FALSE	0	0.95844	TC191774
0.300694	1411	3.01	0.01006	0.048832	FALSE	0.41875	0.01006	TC191775
7.22	NA	NA	NA	NA	FALSE	NA	NA	TC191776
10.02	0.400694	1.28	0.22664	0.370263	FALSE	0.0861111	0.22664	TC191777
8.52	1525	3.32	0.00682	0.039381	FALSE	11.03	0.00682	TC191778
8.16	0.468056	1.46	0.17146	0.305106	FALSE	2.14	0.17146	TC191780
6.03	0.120833	0.31	0.76583	0.848594	FALSE	0.09	0.76583	TC191781
8.39	0.452778	1.13	0.28125	0.430327	FALSE	1.28	0.28125	TC191782
0.384028	-0.234	-0.52	4.26111	0.734283	FALSE	0.27	4.26111	TC191783
8.45	0.428472	0.0638889	0.37484	0.52549	FALSE	0.0597222	0.37484	TC191784
0.342361	0.0895833	0.27	0.78969	0.86475	FALSE	0.07	0.78969	TC191785
0.317361	-0.225	-0.47	0.64482	0.759538	FALSE	0.22	0.64482	TC191786
9.15	1523	2.58	0.02744	0.089359	FALSE	0.295139	0.02744	TC191789
0.397222	0.556944	1.08	0.09896	0.208871	FALSE	3.25	0.09896	TC191790
7.02	0.329167	0.0673611	0.35233	0.503697	FALSE	0.0652778	0.35233	TC191791
0.478472	2068	4.49	0.00091	0.015299	FALSE	20.02	0.00091	TC191792
7.57	2392	0.152083	0.01236	0.054564	FALSE	0.397917	0.01236	TC191793
0.424306	-0.666	-1.45	0.17567	0.309995	FALSE	2.01	0.17567	TC191794
0.379167	0.225	0.0451389	0.53204	0.667613	FALSE	0.42	0.53204	TC191795
0.427778	1073	2.36	0.03763	0.108945	FALSE	5.58	0.03763	TC191796
10.04	2.27	3.08	0.00292	0.025616	FALSE	14.47	0.00292	TC191797
0.345139	-0.288	-0.58	0.57513	0.703379	FALSE	0.33	0.57513	TC191798
0.354861	0.375694	1.17	0.26857	0.416788	FALSE	1.36	0.26857	TC191799
9.22	0.245139	0.07	0.49723	0.638506	FALSE	0.49	0.49723	TC191801
12.08	1408	3.01	0.01015	0.048944	FALSE	9.59	0.01015	TC191802
0.31875	1743	3.39	0.00609	0.036849	FALSE	11.46	0.00609	TC191803
9.08	-0.092	-0.2	0.84346	0.902732	FALSE	0.04	0.84346	TC191804
6.48	0.53125	1.24	0.24294	0.389385	FALSE	1.54	0.24294	TC191805
7.29	2607	0.25625	0.00014	0.008944	FALSE	32.41.00	0.00014	TC191806
0.303472	1202	2.09	0.06295	0.15337	FALSE	4.38	0.06295	TC191807
9.49	1025	2.09	0.06111	0.150649	FALSE	4.35	0.06111	TC191808
0.377083	2517	4.27	0.00165	0.019789	FALSE	18.02	0.00165	TC191810
11.27	0.127778	3.53	0.00473	0.032181	FALSE	12.45	0.00473	TC191811
8.22	0.374306	1.16	0.27098	0.419605	FALSE	1.34	0.27098	TC191812
0.315972	-0.898	-1.42	0.18599	0.322377	FALSE	2.02	0.18599	TC191813
10.28	0.420139	1.36	0.20254	0.341639	FALSE	0.1	0.20254	TC191815
0.307639	NA	NA	NA	NA	FALSE	NA	NA	TC191816
6.09	-0.83	-1.21	0.25579	0.402671	FALSE	1.45	0.25579	TC191817
0.336806	1418	0.152083	0.01236	0.054564	FALSE	0.397222	0.01236	TC191818
0.310417	-0.538	-1.03	0.32413	0.475131	FALSE	1.07	0.32413	TC191819
0.590972	1294	2.04	0.03499	0.104216	FALSE	0.2625	0.03499	TC191820
0.34375	-1525	-3.37	0.00622	0.037392	FALSE	11.38	0.00622	TC191821
7.15	2939	0.222917	0.00055	0.012747	FALSE	23.11	0.00055	TC191822
10.48	0.06	0.13	0.89963	0.939217	FALSE	0.02	0.89963	TC191824
9.17	1506	0.152083	0.01222	0.054198	FALSE	0.4	0.01222	TC191825
7.52	0.209028	0.48	0.64006	0.756086	FALSE	0.23	0.64006	TC191827
9.47	0.436806	1.37	0.19761	0.336339	FALSE	0.102778	0.19761	TC191828
8.47	0.100694	0.03	0.77215	0.852758	FALSE	0.09	0.77215	TC191829
6.04	0.311111	0.0611111	0.39794	0.548633	FALSE	0.0534722	0.39794	TC191830
0.30625	1986	3.49	0.00583	0.035904	FALSE	12.18	0.00583	TC191831
0.268056	NA	NA	NA	NA	FALSE	NA	NA	TC191832
10.11	0.530556	0.0868056	0.12631	0.246663	FALSE	0.134722	0.12631	TC191833
8.15	-0.183	-0.4	0.69528	0.798754	FALSE	0.16	0.69528	TC191834
9.32	2908	0.227083	0.00049	0.012444	FALSE	1.00833	0.00049	TC191836
9.42	0.669444	0.107639	0.07678	0.175003	FALSE	0.18125	0.07678	TC191837
7.24	1552	0.150694	0.01278	0.05569	FALSE	0.389583	0.01278	TC191838
7.47	0.61875	1.57	0.14769	0.275028	FALSE	2.46	0.14769	TC191840
0.336806	0.322222	0.0673611	0.35189	0.50318	FALSE	0.0659722	0.35189	TC191841
9.36	1205	2.39	0.03601	0.106289	FALSE	5.07	0.03601	TC191842
0.315972	NA	NA	NA	NA	FALSE	NA	NA	TC191843
11.12	0.197917	0.0430556	0.55069	0.683195	FALSE	0.38	0.55069	TC191844
7.18	1409	3.14	0.00943	0.04705	FALSE	0.434028	0.00943	TC191845
8.03	0.122917	0.39	0.70348	0.804791	FALSE	0.15	0.70348	TC191847
10.43	1278	0.142361	0.01593	0.063454	FALSE	8.01	0.01593	TC191848
0.380556	1116	2.41	0.240972	0.103719	FALSE	5.08	0.240972	TC191849
0.339583	0.0638889	2.06	0.06424	0.155399	FALSE	4.23	0.06424	TC191850
10.04	2847	4.07	0.00185	0.020777	FALSE	16.57	0.00185	TC191851
0.41875	0.339583	1.05	0.31806	0.468708	FALSE	1.09	0.31806	TC191852
6.44	NA	NA	NA	NA	FALSE	NA	NA	TC191853
9.17	1441	3.08	0.0729167	0.049824	FALSE	9.48	0.0729167	TC191854
9.31	0.6375	2.02	0.06853	0.162508	FALSE	4.08	0.06853	TC191855
0.314583	1583	3.52	0.00481	0.032447	FALSE	12.39	0.00481	TC191856
7.59	0.10625	0.29	0.77564	0.855117	FALSE	0.09	0.77564	TC191857
8.15	-0.973	-2.03	0.06705	0.160004	FALSE	4.13	0.06705	TC191858
7.37	-2778	-4.02	0.00303	0.026012	FALSE	16.14	0.00303	TC191859
8.19	1318	0.141667	0.016	0.063615	FALSE	8.08	0.016	TC191860
0.377778	1481	0.135417	0.13125	0.070862	FALSE	7.56	0.13125	TC191861
10.04	-0.574	-1.26	0.23435	0.378923	FALSE	1.58	0.23435	TC191862
8.52	0.465972	1.12	0.28519	0.434056	FALSE	1.26	0.28519	TC191863
6.16	1739	0.148611	0.01485	0.060592	FALSE	0.377083	0.01485	TC191864
8.34	0.2625	0.0590278	0.41446	0.564185	FALSE	0.05	0.41446	TC191865
0.4625	1362	2.08	0.01741	0.067117	FALSE	0.348611	0.01741	TC191866
7.03	1188	2.56	0.02643	0.087454	FALSE	6.56	0.02643	TC191867
8.37	0.546528	1.53	0.15473	0.283732	FALSE	2.34	0.15473	TC191868
8.29	3085	6.25	6e-05	0.007128	FALSE	39.01.00	6e-05	TC191869
0.397222	0.4125	1.31	0.21704	0.358875	FALSE	0.0916667	0.21704	TC191870
7.53	2174	4.39	0.00108	0.016299	FALSE	19.03	0.00108	TC191871
5.55	NA	NA	NA	NA	FALSE	NA	NA	TC191872
7.03	-0.705	-1.24	0.24337	0.389879	FALSE	1.54	0.24337	TC191873
11.11	0.2375	0.0430556	0.55004	0.682908	FALSE	0.38	0.55004	TC191874
0.308333	-0.576	-1.22	0.24879	0.395336	FALSE	1.48	0.24879	TC191875
8.33	1026	2.07	0.06331	0.153951	FALSE	4.26	0.06331	TC191876
6.47	NA	NA	NA	NA	FALSE	NA	NA	TC191877
8.07	0.404861	1.02	0.33103	0.481942	FALSE	1.04	0.33103	TC191879
7.15	2097	4.23	0.00142	0.018487	FALSE	0.770139	0.00142	TC191880
8.55	1988	4.17	0.00157	0.019319	FALSE	17.37	0.00157	TC191881
8.45	0.16875	0.43	0.67789	0.785518	FALSE	0.18	0.67789	TC191882
7.56	0.0458333	1.46	0.17152	0.305186	FALSE	2.14	0.17152	TC191883
7.03	0.474306	1.37	0.19905	0.337707	FALSE	0.102083	0.19905	TC191884
0.296528	2117	0.175	0.00398	0.029449	FALSE	0.6	0.00398	TC191885
7.57	NA	NA	NA	NA	FALSE	NA	NA	TC191886
0.339583	0.0861111	0.144444	0.01643	0.064541	FALSE	8.29	0.01643	TC191887
6.04	0.087	0.15	0.88517	0.930096	FALSE	0.02	0.88517	TC191888
7.19	1693	0.170833	0.00377	0.028825	FALSE	13.38	0.00377	TC191889
0.421528	-0.665	-1.28	0.22597	0.369533	FALSE	0.0868056	0.22597	TC191890
0.338194	1557	3.42	0.0057	0.035511	FALSE	0.508333	0.0057	TC191891
0.31875	-0.035	-0.07	0.94903	0.969059	FALSE	0	0.94903	TC191893
9.29	-0.896	-1.92	0.08171	0.183137	FALSE	0.171528	0.08171	TC191894
8.35	0.327083	0.0645833	0.37245	0.523256	FALSE	0.0597222	0.37245	TC191895
6.02	2243	0.181944	0.00336	0.027305	FALSE	0.625694	0.00336	TC191896
9.06	1517	0.147917	0.01359	0.057518	FALSE	0.375694	0.01359	TC191897
0.304861	NA	NA	NA	NA	FALSE	NA	NA	TC191898
8.48	1678	0.13125	0.146528	0.075863	FALSE	7.23	0.146528	TC191899
7.26	1628	0.142361	0.01735	0.066966	FALSE	8.01	0.01735	TC191900
8	1359	2.02	0.05047	0.132046	FALSE	0.223611	0.05047	TC191901
9	-0.101	-0.21	0.83484	0.89632	FALSE	0.05	0.83484	TC191902
8.46	0.6	0.0951389	0.10422	0.216454	FALSE	3.14	0.10422	TC191903
7.49	0.611806	0.0986111	0.09656	0.205671	FALSE	3.03	0.09656	TC191905
0.317361	0.0652778	1.53	0.15437	0.283416	FALSE	2.34	0.15437	TC191906
8.06	0.542361	0.0916667	0.11393	0.229373	FALSE	0.149306	0.11393	TC191907
0.340972	-0.277	-0.62	0.54607	0.679818	FALSE	0.39	0.54607	TC191908
8.05	0.684722	2.21	0.34375	0.130484	FALSE	0.227083	0.34375	TC191909
7.29	1562	3.25	0.00774	0.042129	FALSE	10.56	0.00774	TC191910
0.470833	0.609722	0.109028	0.07407	0.171076	FALSE	3.09	0.07407	TC191911
8.01	-0.19	-0.32	0.75798	0.843104	FALSE	0.01	0.75798	TC191912
8.38	0.0965278	0.03	0.76721	0.849532	FALSE	0.09	0.76721	TC191913
0.300694	NA	NA	NA	NA	FALSE	NA	NA	TC191914
0.418056	2277	0.176389	0.00384	0.02903	FALSE	14	0.00384	TC191915
11.01	-0.307	-0.68	0.51048	0.649208	FALSE	0.46	0.51048	TC191916
0.352083	0.540972	1.28	0.22688	0.370357	FALSE	0.0861111	0.22688	TC191917
0.346528	NA	NA	NA	NA	FALSE	NA	NA	TC191918
6.02	-0.756	-1.01	0.33512	0.485767	FALSE	1.03	0.33512	TC191919
7.35	0.21	0.37	0.72047	0.816891	FALSE	0.14	0.72047	TC191920
10.47	4328	6.38	5e-05	0.006897	FALSE	40.68	5e-05	TC191921
9.33	0.102083	0.32	0.75504	0.841107	FALSE	0.01	0.75504	TC191922
9.53	1.35	3.01	0.0826389	0.053533	FALSE	9.05	0.0826389	TC191925
7.15	1048	0.0944444	0.10827	0.221637	FALSE	3.11	0.10827	TC191926
8.09	-0.97	-2.07	0.06306	0.153566	FALSE	4.27	0.06306	TC191927
5.05	2012	0.148611	0.01476	0.060359	FALSE	0.378472	0.01476	TC191928
7.04	1644	0.16875	0.00395	0.029393	FALSE	13.18	0.00395	TC191929
6.25	0.0868056	0.22	0.82647	0.890353	FALSE	0.05	0.82647	TC191930
0.294444	NA	NA	NA	NA	FALSE	NA	NA	TC191931
9.41	0.610417	0.0944444	0.10688	0.22007	FALSE	3.08	0.10688	TC191932
8.18	0.227778	0.0493056	0.49171	0.634265	FALSE	0.51	0.49171	TC191933
7.07	0.282639	0.0604167	0.40044	0.550997	FALSE	0.0534722	0.40044	TC191934
6.44	NA	NA	NA	NA	FALSE	NA	NA	TC191935
0.346528	-1595	-3.43	0.00564	0.035363	FALSE	0.511111	0.00564	TC191936
0.30625	0.334722	0.0638889	0.37555	0.526065	FALSE	0.0590278	0.37555	TC191937
6.07	1055	0.0979167	0.09747	0.206778	FALSE	3.28	0.09747	TC191938
6.19	NA	NA	NA	NA	FALSE	NA	NA	TC191939
0.35625	1686	3.17	0.00897	0.045824	FALSE	10.03	0.00897	TC191940
8.12	-0.349	-0.79	0.44804	0.595071	FALSE	0.0430556	0.44804	TC191941
8.01	1681	0.172222	0.00361	0.02818	FALSE	13.57	0.00361	TC191943
10.02	0.134722	0.31	5.30208	0.847434	FALSE	0.01	5.30208	TC191945
7	-0.455	-0.97	0.35309	0.504428	FALSE	0.0652778	0.35309	TC191947
0.311806	0.322222	0.0569444	0.42974	0.578091	FALSE	0.0465278	0.42974	TC191948
8.07	-2265	-1.09	2.09444	0.451874	FALSE	1.19	2.09444	TC191949
6.58	0.15	0.47	0.64483	0.759538	FALSE	0.22	0.64483	TC191950
8.08	0.203472	0.49	0.63406	0.751144	FALSE	0.24	0.63406	TC191951
7.09	-0.128	-0.28	0.78097	0.858956	FALSE	0.08	0.78097	TC191952
0.377083	2211	0.216667	0.00063	0.013484	FALSE	22.28	0.00063	TC191953
7.34	-0.558	-1.22	0.24682	0.39356	FALSE	1.05	0.24682	TC191954
11.02	0.013	0.03	6.79236	0.98657	FALSE	0	6.79236	TC191955
8.29	0.143056	5.24	0.00028	0.010827	FALSE	27.43.00	0.00028	TC191956
0.267361	2067	3.58	0.00503	0.033168	FALSE	0.55625	0.00503	TC191957
0.384028	-0.232	-0.31	0.76568	0.848594	FALSE	0.09	0.76568	TC191958
8.29	-0.873	-1.9	0.08441	0.18714	FALSE	3.06	0.08441	TC191959
7.06	0.610417	1.54	0.15556	0.284867	FALSE	2.36	0.15556	TC191960
6.29	NA	NA	NA	NA	FALSE	NA	NA	TC191961
0.336111	2334	0.230556	0.00045	0.012051	FALSE	24.25.00	0.00045	TC191962
0.554167	0.374306	1.15	0.27442	0.42351	FALSE	1.32	0.27442	TC191963
9.37	-0.847	-1.83	0.09416	0.201908	FALSE	3.36	0.09416	TC191964
6.34	-0.907	-1.56	0.15054	0.278554	FALSE	2.42	0.15054	TC191965
6.01	2362	5.21	0.00029	0.010827	FALSE	27.13.00	0.00029	TC191966
0.46875	1962	0.136111	0.01852	0.069887	FALSE	0.335417	0.01852	TC191967
0.345139	-0.383	-0.79	3.08403	0.591117	FALSE	0.04375	3.08403	TC191968
10.03	0.640278	0.102083	0.08784	0.192436	FALSE	3.51	0.08784	TC191969
7.02	1817	0.176389	0.0033	0.027153	FALSE	0.607639	0.0033	TC191970
6.09	1458	3.26	0.00754	0.041634	FALSE	0.4625	0.00754	TC191971
0.313194	0.677778	2.18	0.05228	0.13509	FALSE	0.217361	0.05228	TC191972
6.02	NA	NA	NA	NA	FALSE	NA	NA	TC191973
0.378472	-0.431	-0.97	0.35256	0.50392	FALSE	0.0652778	0.35256	TC191974
0.391667	0.28125	0.08	0.43879	0.586259	FALSE	0.0451389	0.43879	TC191975
8.03	1298	0.138194	0.01747	0.067254	FALSE	0.347917	0.01747	TC191976
8.17	1054	2.29	0.04276	0.118644	FALSE	5.25	0.04276	TC191977
6.04	NA	NA	NA	NA	FALSE	NA	NA	TC191978
8.02	0.453472	1.04	0.18815	0.325208	FALSE	0.109028	0.18815	TC191979
0.345139	-0.095	-0.17	0.86603	0.917779	FALSE	0.03	0.86603	TC191980
8.29	1916	4.23	0.00141	0.018449	FALSE	17.09	0.00141	TC191981
6.56	0.459722	1.13	0.28496	0.433918	FALSE	1.28	0.28496	TC191982
0.357639	0.0854167	0.21	0.83819	0.898828	FALSE	0.04	0.83819	TC191983
7.55	2308	0.16875	0.00395	0.029393	FALSE	13.18	0.00395	TC191984
6.18	NA	NA	NA	NA	FALSE	NA	NA	TC191985
10.06	-0.296	-0.64	0.53424	0.66937	FALSE	0.41	0.53424	TC191986
6.27	0.380556	1.14	0.28035	0.429709	FALSE	1.29	0.28035	TC191987
0.379167	2894	4.34	0.00117	0.016944	FALSE	0.808333	0.00117	TC191988
7.47	1382	3.01	0.01195	0.053675	FALSE	9.04	0.01195	TC191989
8.48	1706	2.54	0.02728	0.089109	FALSE	6.47	0.02728	TC191990
0.346528	0.352083	1.06	0.30991	0.460511	FALSE	1.13	0.30991	TC191991
0.438889	0.247917	0.07	0.49954	0.640634	FALSE	0.49	0.49954	TC191992
0.386806	0.55625	0.0854167	0.13104	0.253141	FALSE	0.129167	0.13104	TC191993
9.06	0.509722	1.53	0.15424	0.28334	FALSE	2.34	0.15424	TC191994
8.34	-0.338	-0.49	0.63251	0.749873	FALSE	0.24	0.63251	TC191996
7.08	0.0944444	3.46	0.00534	0.034324	FALSE	0.525694	0.00534	TC191997
0.377083	1203	2.07	0.02068	0.074931	FALSE	7.29	0.02068	TC191998
8.09	1652	0.144444	0.01652	0.064792	FALSE	8.27	0.01652	TC191999
0.297917	0.311111	0.0659722	0.36151	0.513025	FALSE	0.0631944	0.36151	TC192000
8.15	2291	3.14	0.00937	0.046882	FALSE	0.436111	0.00937	TC192001
7.21	NA	NA	NA	NA	FALSE	NA	NA	TC192002
0.386111	0.04375	0.0666667	0.35907	0.510622	FALSE	0.0638889	0.35907	TC192003
7.18	1639	3.42	0.00573	0.035575	FALSE	0.50625	0.00573	TC192005
7.15	NA	NA	NA	NA	FALSE	NA	NA	TC192006
0.420139	1433	3.01	0.01179	0.053295	FALSE	9.08	0.01179	TC192007
0.348611	1106	2.42	0.03431	0.103062	FALSE	0.265972	0.03431	TC192009
9.08	0.352083	1.07	0.30633	0.456688	FALSE	1.15	0.30633	TC192011
0.385417	2089	4.54	0.00084	0.015099	FALSE	0.876389	0.00084	TC192012
6.44	1929	3.39	0.00688	0.039541	FALSE	11.05	0.00688	TC192013
0.334722	0.188194	0.58	0.57378	0.702259	FALSE	0.34	0.57378	TC192014
8.22	1598	3.05	0.01111	0.051543	FALSE	9.29	0.01111	TC192016
8.33	1988	4.24	0.00139	0.018272	FALSE	0.776389	0.00139	TC192017
10.43	0.425694	1.36	0.20036	0.339168	FALSE	0.101389	0.20036	TC192018
10.04	-0.441	-0.97	0.35138	0.502761	FALSE	0.0659722	0.35138	TC192019
0.390278	1663	3.11	0.00987	0.048201	FALSE	0.422917	0.00987	TC192020
10.02	2485	4.26	0.00135	0.018002	FALSE	18.14	0.00135	TC192021
0.261111	-0.161	-0.28	0.78274	0.860237	FALSE	0.08	0.78274	TC192022
0.315278	0.38	0.0583333	0.41907	0.568701	FALSE	0.07	0.41907	TC192023
6.42	2701	4.07	0.00085	0.015099	FALSE	22.06	0.00085	TC192024
0.377778	2286	3.26	0.00757	0.041679	FALSE	0.461111	0.00757	TC192025
6.12	NA	NA	NA	NA	FALSE	NA	NA	TC192026
9.13	-0.287	-0.59	0.56392	0.693915	FALSE	0.35	0.56392	TC192027
0.336806	-1045	-2.19	0.05092	0.132844	FALSE	4.08	0.05092	TC192029
10.28	0.35	0.0506944	0.48205	0.625866	FALSE	0.53	0.48205	TC192030
8.32	1297	0.138194	0.122222	0.067566	FALSE	0.345833	0.122222	TC192031
0.378472	1223	0.132639	0.02014	0.073807	FALSE	7.37	0.02014	TC192032
0.353472	0.693056	2.16	0.05365	0.137468	FALSE	0.213194	0.05365	TC192033
6.07	NA	NA	NA	NA	FALSE	NA	NA	TC192034
9.34	-0.411	-0.85	0.41563	0.565214	FALSE	0.05	0.41563	TC192035
7.46	1522	0.130556	0.02314	0.080488	FALSE	7.18	0.02314	TC192036
8.57	0.279861	0.0590278	0.41609	0.565625	FALSE	0.0493056	0.41609	TC192038
9.36	0.12	0.24	0.81779	0.885045	FALSE	0.06	0.81779	TC192039
6.32	1.04	2.25	0.04561	0.123501	FALSE	5.08	0.04561	TC192040
9.02	0.117361	0.34	0.74391	0.833432	FALSE	0.11	0.74391	TC192041
6.55	-0.834	-1.44	1.25903	0.317203	FALSE	2.06	1.25903	TC192042
9.02	3145	5.35	0.00023	0.010571	FALSE	28.62	0.00023	TC192043
7.15	0.559028	0.0944444	0.10585	0.218542	FALSE	3.01	0.10585	TC192044
0.440972	1276	0.143056	0.01559	0.06257	FALSE	8.17	0.01559	TC192045
9.08	-0.24	-0.52	0.61191	0.732914	FALSE	0.27	0.61191	TC192046
0.295833	NA	NA	NA	NA	FALSE	NA	NA	TC192047
12.38	-1114	-2.26	0.04532	0.122958	FALSE	5.01	0.04532	TC192048
10	-0.288	-0.6	3.90347	0.692505	FALSE	0.36	3.90347	TC192049
8.01	0.011	0.02	0.98251	0.989668	FALSE	0	0.98251	TC192050
0.313889	1544	3.21	0.00836	0.044141	FALSE	10.28	0.00836	TC192052
7.05	1982	2.09	0.01444	0.059505	FALSE	8.41	0.01444	TC192055
0.263194	NA	NA	NA	NA	FALSE	NA	NA	TC192056
0.294444	0.042	0.09	0.92678	0.956168	FALSE	0.01	0.92678	TC192057
8.16	1463	2.35	0.03822	0.110112	FALSE	5.54	0.03822	TC192058
6.04	0.315278	0.0583333	0.41972	0.569248	FALSE	0.07	0.41972	TC192059
6.59	NA	NA	NA	NA	FALSE	NA	NA	TC192060
0.461806	1014	2.23	0.04779	0.12748	FALSE	0.233333	0.04779	TC192061
8.38	0.361806	0.06875	0.34508	0.496395	FALSE	0.0673611	0.34508	TC192062
8.29	1341	0.151389	0.01244	0.054813	FALSE	8.09	0.01244	TC192063
7.14	2177	0.181944	0.00336	0.027305	FALSE	0.626389	0.00336	TC192064
0.293056	2129	0.168056	0.00468	0.032125	FALSE	13.12	0.00468	TC192065
8.04	0.529167	1.07	0.11684	0.233345	FALSE	2.09	0.11684	TC192066
0.334028	-0.058	-0.12	0.90792	0.944359	FALSE	0.01	0.90792	TC192067
9.03	-0.401	-0.89	0.39233	0.542532	FALSE	0.0548611	0.39233	TC192068
0.315972	NA	NA	NA	NA	FALSE	NA	NA	TC192070
6.02	NA	NA	NA	NA	FALSE	NA	NA	TC192071
0.336111	NA	NA	NA	NA	FALSE	NA	NA	TC192072
0.3875	-0.644	-1.27	0.22936	0.373255	FALSE	0.0847222	0.22936	TC192073
7.03	-1.62	-3.32	0.00688	0.039541	FALSE	11	0.00688	TC192074
0.271528	NA	NA	NA	NA	FALSE	NA	NA	TC192075
8.21	0.0444444	1.39	0.19158	0.329335	FALSE	0.106944	0.19158	TC192076
11.38	1697	3.03	0.01146	0.052487	FALSE	9.18	0.01146	TC192077
0.400694	1039	2.24	0.04693	0.125877	FALSE	5.01	0.04693	TC192078
0.296528	0.415278	1.33	0.20958	0.350037	FALSE	0.0958333	0.20958	TC192079
7.07	3804	6.33	9e-05	0.007627	FALSE	40.02.00	9e-05	TC192080
0.425694	1444	3.02	0.00846	0.044381	FALSE	10.24	0.00846	TC192081
7.25	0.043	0.09	0.92768	0.956819	FALSE	0.01	0.92768	TC192082
8.35	0.150694	0.48	0.63819	0.754684	FALSE	0.23	0.63819	TC192083
7.08	2518	4.34	0.00147	0.018842	FALSE	0.80625	0.00147	TC192084
0.502083	1675	0.149306	0.01317	0.056642	FALSE	0.382639	0.01317	TC192085
0.38125	0.24375	0.0506944	0.48058	0.624735	FALSE	0.53	0.48058	TC192086
0.338889	-0.02	-0.04	0.96675	0.979225	FALSE	0	0.96675	TC192087
8.44	0.483333	1.44	0.17854	0.313729	FALSE	2.07	0.17854	TC192088
0.436111	0.546528	1.07	0.11777	0.234938	FALSE	0.144444	0.11777	TC192089
0.310417	0.299306	0.0430556	0.55016	0.682908	FALSE	0.38	0.55016	TC192090
7.58	0.561111	0.09375	0.10778	0.220873	FALSE	3.07	0.10778	TC192091
8.47	0.476389	1.28	0.22588	0.369455	FALSE	0.0868056	0.22588	TC192092
6.59	NA	NA	NA	NA	FALSE	NA	NA	TC192093
8.06	1454	0.147917	0.01381	0.058037	FALSE	8.56	0.01381	TC192094
11.59	2518	5.08	0.00036	0.011164	FALSE	25.78	0.00036	TC192095
0.360417	-0.096	-0.2	0.84768	0.905222	FALSE	0.04	0.84768	TC192096
8.12	0.0659722	0.1	0.09236	0.199511	FALSE	3.04	0.09236	TC192097
7.02	0.202083	0.39	0.70536	0.806259	FALSE	0.15	0.70536	TC192098
0.483333	0.026	0.06	0.95498	0.972571	FALSE	0	0.95498	TC192100
8.39	1501	0.136806	0.01831	0.069347	FALSE	0.3375	0.01831	TC192101
0.485417	-0.163	-0.29	0.77974	0.858196	FALSE	0.08	0.77974	TC192102
0.428472	-0.457	-1.03	2.25833	0.475953	FALSE	1.06	2.25833	TC192103
0.334722	0.607639	0.102083	0.08827	0.193137	FALSE	3.05	0.08827	TC192104
0.338889	0.436806	1.09	0.30165	0.451877	FALSE	1.19	0.30165	TC192106
0.429861	0.082	0.18	5.97431	0.91362	FALSE	0.03	5.97431	TC192107
7.55	0.498611	1.53	0.15408	0.283126	FALSE	2.34	0.15408	TC192108
9.02	1214	2.46	0.03146	0.097425	FALSE	6.07	0.03146	TC192109
0.379861	0.384028	1.19	0.26042	0.408139	FALSE	1.41	0.26042	TC192110
0.527083	0.4	1.27	0.23095	0.37514	FALSE	0.0840278	0.23095	TC192111
9.07	1254	0.129861	0.02194	0.077716	FALSE	7.11	0.02194	TC192112
0.384028	-0.14	-0.31	0.76194	0.846185	FALSE	0.01	0.76194	TC192113
0.292361	NA	NA	NA	NA	FALSE	NA	NA	TC192115
0.351389	0.44	0.0652778	0.36718	0.518283	FALSE	0.0611111	0.36718	TC192116
8	0.357639	1.15	0.27564	0.424689	FALSE	1.32	0.27564	TC192117
7.17	0.281944	0.0638889	0.37979	0.530365	FALSE	0.0583333	0.37979	TC192119
0.398611	1214	2.44	0.03287	0.100232	FALSE	0.274306	0.03287	TC192120
7.09	0.620139	0.107639	0.07649	0.174569	FALSE	0.181944	0.07649	TC192121
12.37	1361	0.149306	0.01315	0.056623	FALSE	0.383333	0.01315	TC192122
6.52	-0.449	-0.71	0.48977	0.632343	FALSE	0.51	0.48977	TC192123
0.475694	0.691667	2.04	0.06581	0.157818	FALSE	4.17	0.06581	TC192124
8.46	-1465	-3.11	0.00987	0.048201	FALSE	0.422917	0.00987	TC192125
7.26	1379	0.138194	0.122917	0.06779	FALSE	0.344444	0.122917	TC192126
8.38	0.240278	0.05	0.48707	0.630185	FALSE	0.52	0.48707	TC192128
0.31875	-0.844	-1.48	1.17917	0.302987	FALSE	2.19	1.17917	TC192129
0.275	-0.502	-0.87	0.40711	0.557188	FALSE	0.0520833	0.40711	TC192130
8.11	-0.031	-0.06	0.95416	0.972013	FALSE	0	0.95416	TC192131
10.18	1.49	3.32	0.00685	0.039485	FALSE	11.02	0.00685	TC192132
0.386806	-0.472	-1.05	0.31555	0.466399	FALSE	1.11	0.31555	TC192133
0.276389	NA	NA	NA	NA	FALSE	NA	NA	TC192135
0.440278	0.361806	1.04	0.32078	0.471261	FALSE	1.08	0.32078	TC192136
0.303472	0.388194	0.0652778	0.36817	0.519175	FALSE	0.0618056	0.36817	TC192137
8.19	1544	0.133333	0.02167	0.07709	FALSE	7.38	0.02167	TC192138
9.32	-0.194	-0.42	0.67936	0.786444	FALSE	0.18	0.67936	TC192139
0.317361	0.28	0.59	0.56777	0.697258	FALSE	0.35	0.56777	TC192140
10.26	0.0944444	0.03	0.76733	0.849552	FALSE	0.09	0.76733	TC192141
10.21	1507	3.39	0.00605	0.036717	FALSE	11.49	0.00605	TC192142
7.06	1533	3.36	0.00639	0.03793	FALSE	11.27	0.00639	TC192143
8.12	0.500694	1.42	0.18345	0.319539	FALSE	2.02	0.18345	TC192144
9.33	0.2375	0.59	0.56964	0.698688	FALSE	0.34	0.56964	TC192145
11.47	0.494444	1.44	0.17865	0.313831	FALSE	2.06	0.17865	TC192146
10.01	0.140278	0.44	0.66731	0.777453	FALSE	0.02	0.66731	TC192147
12.47	1175	2.48	0.213194	0.095879	FALSE	6.14	0.213194	TC192148
9.41	1489	0.14375	0.01513	0.061446	FALSE	8.26	0.01513	TC192149
7.16	0.27	0.59	0.56824	0.697691	FALSE	0.35	0.56824	TC192150
0.393056	-1321	-2.58	0.02562	0.085936	FALSE	0.295139	0.02562	TC192151
8.02	1151	2.57	0.026	0.086694	FALSE	0.292361	0.026	TC192152
8.15	-0.122	-0.26	0.79691	0.870381	FALSE	0.07	0.79691	TC192153
7.14	0.1	0.25	0.81084	0.879684	FALSE	0.06	0.81084	TC192154
7.33	-1288	-2.26	0.04744	0.126725	FALSE	5.01	0.04744	TC192155
8.48	0.411111	1.19	0.25953	0.407247	FALSE	1.41	0.25953	TC192156
8.16	0.102083	0.32	0.75432	0.840649	FALSE	0.01	0.75432	TC192157
9.03	0.0895833	0.26	0.80279	0.874373	FALSE	0.07	0.80279	TC192158
12.05	-0.381	-0.84	0.41869	0.568276	FALSE	0.0493056	0.41869	TC192159
0.311111	2157	0.175694	0.0039	0.029148	FALSE	0.60625	0.0039	TC192160
9.01	1091	2.25	0.04609	0.124302	FALSE	5.05	0.04609	TC192161
9.32	1461	0.15	0.01306	0.056447	FALSE	0.384722	0.01306	TC192162
9.14	1809	3.51	0.00485	0.032588	FALSE	12.35	0.00485	TC192163
6.39	0.330556	0.0611111	0.39923	0.549919	FALSE	0.0534722	0.39923	TC192164
10.17	0.0520833	1.59	0.13954	0.264618	FALSE	2.54	0.13954	TC192165
8.57	0.0979167	3.18	0.00986	0.048201	FALSE	10.01	0.00986	TC192166
7.46	NA	NA	NA	NA	FALSE	NA	NA	TC192167
8.16	2374	4.24	0.0014	0.018336	FALSE	0.775	0.0014	TC192168
0.341667	-0.126	-0.24	0.81145	0.880073	FALSE	0.06	0.81145	TC192169
8.19	1051	2.02	0.04984	0.131024	FALSE	0.225694	0.04984	TC192170
7.48	NA	NA	NA	NA	FALSE	NA	NA	TC192171
0.527083	-0.197	-0.42	0.68145	0.787946	FALSE	0.18	0.68145	TC192172
8.04	3844	5.32	0.00024	0.010679	FALSE	28.35.00	0.00024	TC192173
7.15	1.17	2.29	0.04273	0.118589	FALSE	5.25	0.04273	TC192175
7.39	1031	2.26	0.04504	0.122492	FALSE	5.11	0.04504	TC192176
9.07	1.05	0.133333	0.01989	0.073166	FALSE	7.41	0.01989	TC192177
7.26	1843	3.44	0.00552	0.034962	FALSE	0.516667	0.00552	TC192178
7.47	0.434028	1.11	0.29096	0.440706	FALSE	1.23	0.29096	TC192179
9.04	0.431944	1.38	0.19626	0.334816	FALSE	0.103472	0.19626	TC192180
9.47	0.0993056	0.132639	0.02018	0.073888	FALSE	7.36	0.02018	TC192181
7.24	0.447222	1.09	0.29823	0.447972	FALSE	1.19	0.29823	TC192182
0.426389	1108	2.18	0.05152	0.134091	FALSE	0.220139	0.05152	TC192183
6.22	NA	NA	NA	NA	FALSE	NA	NA	TC192186
7.18	0.01	0.22	0.83123	0.893741	FALSE	0.05	0.83123	TC192187
7.01	0.182639	0.51	0.62216	0.741021	FALSE	0.26	0.62216	TC192188
7.41	NA	NA	NA	NA	FALSE	NA	NA	TC192189
0.334722	2706	6.08	8e-05	0.007616	FALSE	36.93	8e-05	TC192190
9.45	1224	2.08	0.06198	0.15197	FALSE	4.32	0.06198	TC192191
0.432639	0.072	0.16	0.87345	0.922555	FALSE	0.03	0.87345	TC192192
9.15	1304	0.140278	0.01662	0.065082	FALSE	0.358333	0.01662	TC192193
0.5125	2277	4.56	0.00082	0.015013	FALSE	0.888194	0.00082	TC192194
11.08	1039	2.21	0.04949	0.130484	FALSE	0.227083	0.04949	TC192195
0.341667	1374	0.0993056	0.09479	0.202903	FALSE	3.34	0.09479	TC192196
6.16	NA	NA	NA	NA	FALSE	NA	NA	TC192197
10.12	0.102778	4.01	0.00177	0.020444	FALSE	0.721528	0.00177	TC192198
9.01	0.558333	0.0944444	0.10696	0.220144	FALSE	3.08	0.10696	TC192199
7.33	0.477778	1.19	0.25993	0.407724	FALSE	1.43	0.25993	TC192200
9.34	-2448	-3.23	0.00803	0.043029	FALSE	10.43	0.00803	TC192201
6.54	NA	NA	NA	NA	FALSE	NA	NA	TC192203
0.359028	1254	2.46	0.03183	0.098167	FALSE	6.04	0.03183	TC192204
0.475	1179	2.26	0.04521	0.12279	FALSE	5.01	0.04521	TC192205
8.11	-0.065	-0.11	0.91412	0.948137	FALSE	0.01	0.91412	TC192206
0.425	0.0881944	3.45	0.00541	0.034565	FALSE	0.522222	0.00541	TC192207
0.348611	-0.847	-1.56	0.14761	0.274946	FALSE	2.43	0.14761	TC192208
9.15	0.0909722	0.23	0.82347	0.888724	FALSE	0.05	0.82347	TC192209
0.311111	-0.751	-1.6	0.13764	0.262073	FALSE	2.56	0.13764	TC192210
0.439583	0.682639	2.18	0.05198	0.13465	FALSE	0.21875	0.05198	TC192211
0.384028	0.0597222	1.08	0.09992	0.210066	FALSE	3.23	0.09992	TC192212
0.459028	1079	0.0986111	0.09549	0.204078	FALSE	3.33	0.09549	TC192213
0.380556	0.116667	0.31	0.76579	0.848594	FALSE	0.09	0.76579	TC192214
6.43	NA	NA	NA	NA	FALSE	NA	NA	TC192216
10.23	1023	2.29	0.04244	0.118092	FALSE	5.27	0.04244	TC192218
0.304861	0.0916667	0.22	5.77014	0.893498	FALSE	0.05	5.77014	TC192219
8.24	1796	3.09	0.0798611	0.05255	FALSE	9.53	0.0798611	TC192220
0.524306	0.356944	1.15	1.89931	0.422474	FALSE	1.33	1.89931	TC192221
6.08	-0.357	-0.78	0.45031	0.597146	FALSE	0.0423611	0.45031	TC192224
6.07	NA	NA	NA	NA	FALSE	NA	NA	TC192225
11.22	3515	5.06	0.00037	0.011164	FALSE	25.57.00	0.00037	TC192227
0.44375	1998	0.188194	0.00244	0.023636	FALSE	15.28	0.00244	TC192228
0.459028	0.547917	0.0958333	0.10251	0.213929	FALSE	3.17	0.10251	TC192229
6.39	NA	NA	NA	NA	FALSE	NA	NA	TC192231
0.424306	0.45	0.0673611	0.35267	0.503996	FALSE	0.0652778	0.35267	TC192232
7.04	0.075	0.24	0.81725	0.884569	FALSE	0.06	0.81725	TC192233
8.36	0.367361	1.13	0.28442	0.433368	FALSE	1.27	0.28442	TC192234
10.09	-0.24	-0.5	0.62792	0.74618	FALSE	0.25	0.62792	TC192235
8.57	-0.162	-0.36	0.72328	0.818865	FALSE	0.13	0.72328	TC192236
0.344444	1177	0.109028	0.07516	0.172565	FALSE	0.184722	0.07516	TC192237
0.395139	1291	2.08	0.01734	0.066942	FALSE	0.349306	0.01734	TC192238
9.04	0.665972	0.106944	0.07797	0.176946	FALSE	0.179167	0.07797	TC192239
8.23	1058	2.03	0.04236	0.117945	FALSE	5.27	0.04236	TC192240
7.24	0.625694	0.110417	0.07157	0.167213	FALSE	0.193056	0.07157	TC192241
8.29	2351	4.11	0.00174	0.020297	FALSE	0.727083	0.00174	TC192242
9.03	1288	0.14375	0.01516	0.06151	FALSE	8.26	0.01516	TC192243
7.16	0.575694	1.43	0.18272	0.318837	FALSE	2.05	0.18272	TC192244
8.58	-0.512	-1.1	2.05069	0.445077	FALSE	1.21	2.05069	TC192245
0.43125	0.342361	0.0645833	2.60069	0.525256	FALSE	0.0597222	2.60069	TC192246
0.3375	0.355556	1.13	0.28063	0.429963	FALSE	1.29	0.28063	TC192247
9.35	0.31875	1	0.33819	0.488855	FALSE	1	0.33819	TC192248
11.48	-0.901	-1.8	0.09995	0.210087	FALSE	3.23	0.09995	TC192249
7.51	1.05	3.29	0.00715	0.040403	FALSE	0.475694	0.00715	TC192250
8.21	0.102083	0.25	0.80348	0.874752	FALSE	0.06	0.80348	TC192251
6.09	0.470139	1.11	0.29136	0.441167	FALSE	1.24	0.29136	TC192252
0.384028	-0.35	-0.69	0.350694	0.645489	FALSE	0.47	0.350694	TC192255
0.263194	0.335417	0.0673611	2.46458	0.506278	FALSE	0.0645833	2.46458	TC192256
0.379167	0.421528	1.36	0.20039	0.339168	FALSE	0.101389	0.20039	TC192257
8.08	-0.099	-0.22	0.83147	0.893788	FALSE	0.05	0.83147	TC192258
11.52	0.17	0.36	0.72389	0.819247	FALSE	0.13	0.72389	TC192259
9.09	0.482639	1.14	0.28005	0.42941	FALSE	1.29	0.28005	TC192260
0.392361	0.278472	0.0590278	2.87847	0.564187	FALSE	0.05	2.87847	TC192261
6.22	1292	2.53	0.02795	0.09039	FALSE	6.04	0.02795	TC192262
8.02	1121	2.35	0.03851	0.11066	FALSE	5.52	0.03851	TC192263
0.422222	0.261111	0.0506944	0.47994	0.624211	FALSE	0.53	0.47994	TC192264
0.385417	0.65625	2.06	0.06432	0.15547	FALSE	4.23	0.06432	TC192265
0.338889	0.130556	0.41	0.68795	0.79317	FALSE	0.17	0.68795	TC192267
6.45	NA	NA	NA	NA	FALSE	NA	NA	TC192269
7.24	0.552083	0.0944444	0.10647	0.21938	FALSE	3.09	0.10647	TC192270
9.13	0.04	0.09	0.93102	0.959178	FALSE	0.01	0.93102	TC192271
0.335417	-0.674	-1.31	0.21777	0.359605	FALSE	0.0909722	0.21777	TC192272
11.31	3905	0.250694	0.00016	0.009143	FALSE	31.48.00	0.00016	TC192273
7.34	0.45625	1.46	0.17233	0.306144	FALSE	2.13	0.17233	TC192274
0.434722	-0.825	-1.66	0.12532	0.245409	FALSE	0.135417	0.12532	TC192275
7.55	-0.552	-1.22	0.24638	0.393206	FALSE	1.05	0.24638	TC192276
0.30625	0.565972	1.43	0.18275	0.318837	FALSE	2.05	0.18275	TC192277
8.47	0.049	0.11	0.91548	0.948534	FALSE	0.01	0.91548	TC192280
8.56	2943	5.58	0.00017	0.009316	FALSE	31.12.00	0.00017	TC192281
9.42	2064	3.08	0.00296	0.025737	FALSE	14.42	0.00296	TC192284
0.309722	NA	NA	NA	NA	FALSE	NA	NA	TC192285
8.11	0.388194	1.21	0.25267	0.399509	FALSE	1.46	0.25267	TC192286
7.52	0.052	0.09	0.93213	0.959736	FALSE	0.01	0.93213	TC192287
0.344444	0.560417	0.0861111	0.12951	0.251336	FALSE	0.13125	0.12951	TC192288
8.56	-0.081	-0.17	6.00972	0.917495	FALSE	0.03	6.00972	TC192289
0.339583	0.282639	0.09	0.38667	0.537267	FALSE	0.05625	0.38667	TC192290
7.04	NA	NA	NA	NA	FALSE	NA	NA	TC192291
8.46	2172	3.53	0.00472	0.032181	FALSE	12.46	0.00472	TC192292
0.274306	NA	NA	NA	NA	FALSE	NA	NA	TC192293
0.232639	NA	NA	NA	NA	FALSE	NA	NA	TC192294
9.39	-0.475	-1.06	0.31181	0.462591	FALSE	1.12	0.31181	TC192295
8.18	-0.883	-1.96	0.07626	0.174205	FALSE	0.182639	0.07626	TC192296
9.22	1.01	2.21	0.04917	0.13	FALSE	0.228472	0.04917	TC192297
7.18	3.04	5.34	0.00033	0.011078	FALSE	28.52.00	0.00033	TC192298
0.425694	0.0666667	2.08	0.06215	0.152298	FALSE	4.31	0.06215	TC192299
0.353472	0.167361	0.51	0.61927	0.738802	FALSE	0.26	0.61927	TC192300
0.401389	0.179861	0.56	0.58892	0.71436	FALSE	0.31	0.58892	TC192301
8.09	1333	2.06	0.02471	0.083893	FALSE	0.302778	0.02471	TC192302
0.379167	2023	4.29	0.00128	0.017545	FALSE	18.41	0.00128	TC192303
0.296528	2004	3.51	0.0056	0.035211	FALSE	12.34	0.0056	TC192304
7.03	-0.095	-0.21	0.84027	0.900179	FALSE	0.04	0.84027	TC192305
0.433333	0.240278	0.0513889	0.47243	0.617228	FALSE	0.55	0.47243	TC192306
0.35	2408	5.42	0.00021	0.010211	FALSE	29.41.00	0.00021	TC192307
7.01	-0.986	-2.03	0.06781	0.161487	FALSE	4.01	0.06781	TC192308
8.55	0.2	0.0444444	0.53818	0.672972	FALSE	0.04	0.53818	TC192309
9.49	-0.238	-0.49	0.63344	0.750698	FALSE	0.24	0.63344	TC192310
0.432639	-0.067	-0.14	0.88776	0.931829	FALSE	0.02	0.88776	TC192311
0.336111	1386	3.03	0.01141	0.052356	FALSE	9.19	0.01141	TC192312
6.17	2445	4.26	0.00168	0.019875	FALSE	18.11	0.00168	TC192314
6.02	2848	5	0.00054	0.012699	FALSE	25.02.00	0.00054	TC192315
7.55	-2006	-3.53	0.00544	0.034734	FALSE	12.47	0.00544	TC192316
6.16	0.464583	1.11	0.29151	0.441317	FALSE	1.24	0.29151	TC192317
7.17	1064	2.34	0.03924	0.111902	FALSE	5.47	0.03924	TC192318
0.253472	NA	NA	NA	NA	FALSE	NA	NA	TC192319
8.01	0.0986111	0.32	0.75833	0.84339	FALSE	0.01	0.75833	TC192320
8.21	1399	3.14	0.00938	0.04694	FALSE	0.435417	0.00938	TC192321
0.484722	0.36	0.05625	0.43547	0.58318	FALSE	0.0458333	0.43547	TC192322
8.43	0.622917	0.0861111	0.12937	0.251122	FALSE	0.13125	0.12937	TC192323
7.07	0.559028	1.58	0.14136	0.26708	FALSE	2.51	0.14136	TC192324
0.358333	-2844	-4.67	0.00089	0.015169	FALSE	0.928472	0.00089	TC192325
8.42	1091	0.102083	0.08871	0.193827	FALSE	3.49	0.08871	TC192326
7.06	-0.125	-0.21	5.83958	0.900692	FALSE	0.04	5.83958	TC192327
0.426389	0.491667	1.51	1.09931	0.288195	FALSE	2.29	1.09931	TC192328
0.383333	0.602778	0.107639	0.07692	0.175209	FALSE	0.18125	0.07692	TC192329
11.05	1943	0.188889	0.00241	0.023555	FALSE	15.34	0.00241	TC192330
8.29	1718	3.58	0.00433	0.030753	FALSE	12.08	0.00433	TC192331
11.22	0.645139	2.06	0.06347	0.154176	FALSE	4.26	0.06347	TC192332
9.33	0.556944	0.0875	0.12441	0.244189	FALSE	0.136806	0.12441	TC192333
8.22	-0.144	-0.23	0.82497	0.889674	FALSE	0.05	0.82497	TC192334
6.07	1381	0.143056	0.01559	0.06257	FALSE	8.17	0.01559	TC192335
7.57	0.607639	0.0916667	0.781944	0.227579	FALSE	0.150694	0.781944	TC192336
0.43125	1287	0.140972	0.01631	0.064264	FALSE	8.02	0.01631	TC192337
8.18	3372	5.18	0.00031	0.010942	FALSE	26.79	0.00031	TC192338
0.402083	-0.442	-0.9	0.38704	0.53761	FALSE	0.05625	0.38704	TC192339
0.479861	0.55	0.09375	0.10711	0.220332	FALSE	3.08	0.10711	TC192340
7.52	0.403472	1.18	0.26251	0.41037	FALSE	1.39	0.26251	TC192341
6.44	-0.532	-0.92	0.38037	0.530887	FALSE	0.0583333	0.38037	TC192342
10.17	2542	0.223611	0.00054	0.012699	FALSE	23.19	0.00054	TC192343
7.34	0.0993056	0.32	0.75439	0.840649	FALSE	0.01	0.75439	TC192344
7.39	-0.66	-1.47	0.16913	0.302181	FALSE	2.17	0.16913	TC192345
0.302083	2033	3.58	0.00503	0.033168	FALSE	12.08	0.00503	TC192346
7.48	0.0986111	0.24	5.64514	0.881019	FALSE	0.06	5.64514	TC192348
0.382639	2043	4.04	0.00106	0.016226	FALSE	19.38	0.00106	TC192349
10.03	0.528472	0.0875	0.12559	0.245665	FALSE	0.135417	0.12559	TC192350
7.43	1138	2.48	0.03052	0.095646	FALSE	6.16	0.03052	TC192351
0.345833	0.139583	0.41	0.69043	0.79515	FALSE	0.17	0.69043	TC192352
0.268056	0.114583	0.29	0.77786	0.856764	FALSE	0.08	0.77786	TC192353
6.22	0.103472	0.28	0.78149	0.85936	FALSE	0.08	0.78149	TC192354
9.45	0.4625	1.47	0.17037	0.303634	FALSE	2.15	0.17037	TC192355
0.3375	0.672917	2.17	0.05247	0.135464	FALSE	0.216667	0.05247	TC192356
0.4	3084	5.41	0.0003	0.010881	FALSE	29.27.00	0.0003	TC192357
6.52	0.367361	0.0645833	0.37447	0.525256	FALSE	0.0597222	0.37447	TC192359
9.24	-0.585	-1.24	0.24156	0.38757	FALSE	1.53	0.24156	TC192360
8.31	2329	4.11	0.00174	0.020301	FALSE	0.726389	0.00174	TC192361
10.16	0.45	1	0.236806	0.492079	FALSE	0.06875	0.236806	TC192362
0.427083	-0.036	-0.08	0.93854	0.963629	FALSE	0.01	0.93854	TC192363
0.336806	0.249306	0.04375	0.53863	0.673344	FALSE	0.04	0.53863	TC192364
0.354861	0.147222	0.33	0.74626	0.834711	FALSE	0.11	0.74626	TC192365
8.06	1296	0.143056	0.01553	0.062466	FALSE	8.18	0.01553	TC192366
0.378472	0.0659722	0.1	0.09266	0.199847	FALSE	3.39	0.09266	TC192367
12.43	0.389583	1.02	0.25635	0.403405	FALSE	1.43	0.25635	TC192368
6.47	NA	NA	NA	NA	FALSE	NA	NA	TC192369
9.06	1258	0.139583	0.01686	0.065717	FALSE	0.355556	0.01686	TC192370
0.440278	1787	3.36	0.00634	0.037763	FALSE	11.31	0.00634	TC192371
7.01	0.007	0.02	0.98794	0.992649	FALSE	0	0.98794	TC192372
0.385417	0.556944	0.0840278	0.13584	0.25958	FALSE	2.59	0.13584	TC192373
7.15	0.075	0.23	0.82468	0.88953	FALSE	0.05	0.82468	TC192374
6.44	NA	NA	NA	NA	FALSE	NA	NA	TC192375
0.390972	2439	4.08	0.00182	0.020622	FALSE	0.711806	0.00182	TC192376
0.250694	NA	NA	NA	NA	FALSE	NA	NA	TC192377
6.51	1062	2.27	0.04431	0.121211	FALSE	5.15	0.04431	TC192378
9.55	3748	0.229861	0.00046	0.012112	FALSE	24.11.00	0.00046	TC192379
10.03	0.481944	1.55	0.15034	0.278384	FALSE	2.39	0.15034	TC192380
0.336111	2078	3.06	0.00487	0.032692	FALSE	0.565278	0.00487	TC192381
6.16	NA	NA	NA	NA	FALSE	NA	NA	TC192382
9.56	-0.21	-0.44	0.66971	0.778897	FALSE	0.19	0.66971	TC192384
8.45	1071	2.34	0.03902	0.111577	FALSE	5.49	0.03902	TC192385
7.28	NA	NA	NA	NA	FALSE	NA	NA	TC192386
7.08	NA	NA	NA	NA	FALSE	NA	NA	TC192387
9.01	0.299306	0.0666667	0.35828	0.51003	FALSE	0.0638889	0.35828	TC192388
6.03	0.670139	0.0840278	0.13472	0.25811	FALSE	0.125694	0.13472	TC192389
8.25	1981	3.01	0.01192	0.053565	FALSE	9.05	0.01192	TC192390
0.385417	-0.26	-0.56	0.58536	0.711782	FALSE	0.32	0.58536	TC192391
0.375694	0.388194	1.17	1.85833	0.415731	FALSE	1.36	1.85833	TC192392
6.38	1193	0.109722	0.07581	0.173568	FALSE	0.188889	0.07581	TC192393
10.03	0.244444	0.0534722	0.45749	0.603778	FALSE	0.59	0.45749	TC192394
0.346528	1759	0.147917	0.01502	0.061088	FALSE	8.59	0.01502	TC192395
8.45	2741	6	9e-05	0.007742	FALSE	35.98	9e-05	TC192396
6.52	1107	2.11	0.05892	0.146766	FALSE	4.44	0.05892	TC192397
9.53	1621	3.52	0.00481	0.032474	FALSE	12.38	0.00481	TC192399
7.39	0.154167	0.38	4.94792	0.811129	FALSE	0.14	4.94792	TC192400
0.344444	1892	3.46	0.00534	0.034324	FALSE	0.525694	0.00534	TC192401
0.459722	1502	3.05	0.01101	0.051285	FALSE	9.32	0.01101	TC192402
7.26	0.45625	1.36	0.19995	0.338815	FALSE	0.101389	0.19995	TC192403
0.343056	0.427083	1.27	0.23155	0.375817	FALSE	1.06	0.23155	TC192404
10	0.164583	0.51	0.61775	0.73765	FALSE	0.26	0.61775	TC192406
0.379167	-1.15	-2.41	0.03477	0.103738	FALSE	5.08	0.03477	TC192407
0.385417	-0.052	-0.11	0.91096	0.94624	FALSE	0.01	0.91096	TC192408
6.05	3.02	0.297917	3e-05	0.00633	FALSE	44.78	3e-05	TC192409
9.09	NA	NA	NA	NA	FALSE	NA	NA	TC192410
6.29	-1149	-1.89	0.615972	0.193827	FALSE	3.56	0.615972	TC192411
0.352778	0.0715278	0.19	0.85635	0.910795	FALSE	0.03	0.85635	TC192412
0.400694	3436	6.14	7e-05	0.007567	FALSE	37.07.00	7e-05	TC192413
7.51	0.28	0.56	0.58492	0.711477	FALSE	0.32	0.58492	TC192414
7.12	0.45	0.0631944	0.38089	0.531407	FALSE	0.0576389	0.38089	TC192415
9.15	-0.022	-0.05	0.96214	0.976543	FALSE	0	0.96214	TC192416
0.304167	0.130556	0.37	0.71732	0.814641	FALSE	0.14	0.71732	TC192417
10.57	1217	2.23	0.04757	0.126961	FALSE	0.234028	0.04757	TC192419
7.05	NA	NA	NA	NA	FALSE	NA	NA	TC192420
8.09	0.478472	1.28	0.22728	0.370812	FALSE	0.0861111	0.22728	TC192421
0.391667	1522	2.03	0.04194	0.117214	FALSE	5.03	0.04194	TC192422
0.426389	0.169444	0.55	4.14236	0.720156	FALSE	0.03	4.14236	TC192423
7.51	0.239583	0.0444444	0.53718	0.672193	FALSE	0.41	0.53718	TC192424
6.23	NA	NA	NA	NA	FALSE	NA	NA	TC192425
6.08	2451	4.13	0.00203	0.021738	FALSE	17.09	0.00203	TC192427
0.340972	0.272222	0.0604167	0.40366	0.55422	FALSE	0.0520833	0.40366	TC192428
8.42	1.29	0.133333	0.01981	0.072984	FALSE	7.42	0.01981	TC192429
9.33	0.636111	0.102778	0.08749	1.33264	FALSE	3.52	0.08749	TC192430
7.45	0.124306	0.37	0.71628	0.814063	FALSE	0.14	0.71628	TC192431
9.38	0.152083	0.45	0.66291	0.774236	FALSE	0.02	0.66291	TC192432
11.23	0.109722	3.18	0.00881	0.045378	FALSE	10.09	0.00881	TC192433
0.396528	0.644444	0.108333	0.07625	0.174205	FALSE	0.182639	0.07625	TC192434
8.05	1175	2.29	0.04248	0.118122	FALSE	5.26	0.04248	TC192435
8.19	2663	5.27	0.00026	0.010679	FALSE	27.79	0.00026	TC192436
5.38	NA	NA	NA	NA	FALSE	NA	NA	TC192437
11.41	1443	0.143056	0.01552	0.062458	FALSE	8.18	0.01552	TC192438
0.390278	0.55	0.0680556	0.34921	0.500627	FALSE	0.0666667	0.34921	TC192439
7.13	0.163889	0.48	0.63958	0.755875	FALSE	0.23	0.63958	TC192440
8.09	-0.952	-2.07	0.06304	0.153539	FALSE	4.28	0.06304	TC192441
9.33	NA	NA	NA	NA	FALSE	NA	NA	TC192442
7.02	NA	NA	NA	NA	FALSE	NA	NA	TC192443
0.345139	-0.83	-1.79	0.10144	0.212443	FALSE	3.19	0.10144	TC192444
0.394444	1257	2.26	0.04548	0.12325	FALSE	5.09	0.04548	TC192445
7.03	0.045	0.01	0.92163	0.952799	FALSE	0.01	0.92163	TC192446
0.390972	-0.16	-0.35	0.73266	0.825264	FALSE	0.12	0.73266	TC192447
8.02	3409	0.2625	0.00018	0.009633	FALSE	33.41.00	0.00018	TC192448
11.05	-0.535	-1.2	0.25529	0.402102	FALSE	1.44	0.25529	TC192449
0.352083	-0.769	-1.56	1.02569	0.275028	FALSE	2.43	1.02569	TC192450
0.317361	0.0493056	1.23	0.24532	2.72431	FALSE	1.52	0.24532	TC192451
0.338194	0.683333	0.109028	0.07468	0.171932	FALSE	0.186111	0.07468	TC192452
7.02	-0.248	-0.42	0.68045	0.787249	FALSE	0.18	0.68045	TC192454
0.295139	NA	NA	NA	NA	FALSE	NA	NA	TC192455
7.28	0.296528	0.0548611	3.11389	0.595411	FALSE	0.0430556	3.11389	TC192456
10.38	0.345833	0.0659722	0.36218	0.513686	FALSE	0.09	0.36218	TC192457
8.23	2511	0.221528	0.00056	0.01295	FALSE	0.985417	0.00056	TC192458
0.393056	-0.006	-0.01	0.98955	0.993279	FALSE	0	0.98955	TC192459
0.317361	1332	2.34	0.04155	0.116445	FALSE	5.46	0.04155	TC192460
9.53	0.315972	0.0680556	0.34635	0.497692	FALSE	0.0673611	0.34635	TC192461
0.307639	0.665278	2.11	0.05886	0.146714	FALSE	4.44	0.05886	TC192462
7.57	1466	0.15	0.01292	0.056024	FALSE	0.3875	0.01292	TC192463
7.04	0.443056	1.36	0.20054	0.339329	FALSE	0.100694	0.20054	TC192464
7.04	3135	0.307639	3e-05	0.005956	FALSE	46.59.00	3e-05	TC192465
8.06	-0.045	-0.09	0.93007	0.958553	FALSE	0.01	0.93007	TC192466
0.349306	3267	4.58	0.00079	0.014852	FALSE	0.899306	0.00079	TC192467
7.37	NA	NA	NA	NA	FALSE	NA	NA	TC192468
9.39	1053	2.26	0.04486	0.122164	FALSE	5.12	0.04486	TC192470
0.303472	1341	0.134028	0.01973	0.072825	FALSE	7.43	0.01973	TC192471
0.346528	1561	3.29	0.00722	0.040621	FALSE	0.473611	0.00722	TC192472
7.46	-0.046	-0.1	0.92488	0.954763	FALSE	0.01	0.92488	TC192473
8.25	0.509722	1.56	0.14619	0.273133	FALSE	2.45	0.14619	TC192475
9.08	2196	0.220139	0.00058	0.01322	FALSE	22.08	0.00058	TC192476
0.43125	0.338889	0.06875	0.34288	0.494152	FALSE	0.0680556	0.34288	TC192477
0.31875	0.35	0.0597222	0.41182	0.561586	FALSE	0.0506944	0.41182	TC192478
0.429167	2398	3.03	0.0071	0.040192	FALSE	0.477778	0.0071	TC192479
8.28	0.272917	0.0569444	0.43125	0.579601	FALSE	0.0465278	0.43125	TC192480
0.307639	-0.303	-0.52	0.61374	0.734352	FALSE	0.27	0.61374	TC192481
0.39375	1584	3.58	0.00435	0.213889	FALSE	0.554861	0.00435	TC192482
7.41	-0.29	-0.46	0.65152	0.76488	FALSE	0.22	0.65152	TC192483
8.26	2935	5.05	0.0005	0.012493	FALSE	25.49.00	0.0005	TC192484
8.47	NA	NA	NA	NA	FALSE	NA	NA	TC192485
0.395139	-0.203	-0.45	0.65911	0.770837	FALSE	0.21	0.65911	TC192486
10.06	0.398611	1.21	0.25282	0.399707	FALSE	1.46	0.25282	TC192487
0.383333	-0.782	-1.65	0.12724	0.24823	FALSE	0.133333	0.12724	TC192488
0.350694	0.259722	0.05	0.48825	0.631089	FALSE	0.51	0.48825	TC192489
6.09	1173	2.06	0.06649	0.15911	FALSE	4.24	0.06649	TC192490
0.429167	1295	0.132639	0.02016	0.073856	FALSE	7.36	0.02016	TC192491
0.347917	1017	2.27	0.04425	0.121117	FALSE	5.16	0.04425	TC192492
7.42	1335	2.56	0.02647	0.087508	FALSE	6.56	0.02647	TC192493
7.13	-0.402	-0.79	0.44356	0.590713	FALSE	0.04375	0.44356	TC192494
9.54	-0.925	-1.84	0.09294	0.200254	FALSE	3.38	0.09294	TC192495
0.465972	2.02	3.53	0.0047	0.032148	FALSE	12.48	0.0047	TC192496
8.22	2115	3.51	0.00486	0.032643	FALSE	12.34	0.00486	TC192497
6.05	-0.154	-0.25	0.80868	0.878187	FALSE	0.06	0.80868	TC192499
0.358333	2194	0.176389	0.00385	0.02903	FALSE	0.610417	0.00385	TC192500
6.45	NA	NA	NA	NA	FALSE	NA	NA	TC192501
5.07	NA	NA	NA	NA	FALSE	NA	NA	TC192502
0.338194	0.455556	1.33	0.21038	0.350916	FALSE	0.0951389	0.21038	TC192503
0.274306	NA	NA	NA	NA	FALSE	NA	NA	TC192504
0.30625	-0.919	-1.99	0.07202	0.167923	FALSE	0.191667	0.07202	TC192505
0.3	0.661806	2.11	0.05828	0.145664	FALSE	4.47	0.05828	TC192506
0.425	0.392361	1.15	0.27569	0.424706	FALSE	1.32	0.27569	TC192507
7.25	1538	0.132639	0.02206	0.077902	FALSE	7.33	0.02206	TC192508
9.32	2229	0.181944	0.00286	0.025405	FALSE	14.57	0.00286	TC192509
7.23	0.590972	0.101389	0.08945	0.194967	FALSE	3.47	0.08945	TC192510
7.35	2561	5.23	0.00028	0.010827	FALSE	27.04.00	0.00028	TC192511
0.357639	-0.154	-0.33	5.16806	0.833592	FALSE	0.11	5.16806	TC192513
0.348611	0.538889	0.09375	0.10712	0.220336	FALSE	3.08	0.10712	TC192514
8.05	0.011	0.02	6.81181	0.988436	FALSE	0	6.81181	TC192515
6.46	2365	5.03	0.00038	0.011276	FALSE	25.35.00	0.00038	TC192516
0.313194	-0.559	-1.13	0.28309	0.432047	FALSE	1.27	0.28309	TC192517
7.16	0.197222	0.0423611	0.55658	0.687529	FALSE	0.37	0.55658	TC192519
9.01	-0.259	-0.49	0.63327	0.750565	FALSE	0.24	0.63327	TC192520
0.391667	2404	4.14	0.002	0.021599	FALSE	17.17	0.002	TC192521
9.16	1.09	2.33	0.04008	0.113614	FALSE	5.42	0.04008	TC192522
0.353472	1441	0.147222	0.01397	0.058442	FALSE	8.52	0.01397	TC192524
5.06	NA	NA	NA	NA	FALSE	NA	NA	TC192525
8.57	2471	5.07	0.00036	0.011164	FALSE	25.68	0.00036	TC192526
7.04	2344	4.31	0.00124	0.017268	FALSE	18.58	0.00124	TC192527
10.49	0.592361	0.0909722	0.11546	0.231579	FALSE	0.147222	0.11546	TC192528
8.36	2945	4.48	0.00093	0.015388	FALSE	20.07	0.00093	TC192529
9.36	1126	2.52	0.02829	0.09096	FALSE	6.37	0.02829	TC192530
6.09	NA	NA	NA	NA	FALSE	NA	NA	TC192531
0.484722	1176	0.125694	0.02445	0.083467	FALSE	0.304861	0.02445	TC192532
7	0.449306	1.35	0.20446	0.344072	FALSE	0.0986111	0.20446	TC192533
0.425	1533	3.01	0.01007	0.048843	FALSE	0.418056	0.01007	TC192535
0.351389	1725	3.07	0.01074	0.050649	FALSE	9.04	0.01074	TC192536
11.32	-0.024	-0.05	0.96312	0.977199	FALSE	0	0.96312	TC192537
8.29	2904	5.02	0.00052	0.012691	FALSE	25.23.00	0.00052	TC192538
0.467361	-0.023	-0.05	0.96024	0.975784	FALSE	0	0.96024	TC192539
0.394444	-0.725	-1.31	0.21674	0.358516	FALSE	0.0916667	0.21674	TC192540
0.39375	1856	3.27	0.00848	0.044412	FALSE	0.463194	0.00848	TC192541
7.01	1994	3.06	0.00414	0.029999	FALSE	0.56875	0.00414	TC192542
0.356944	0.525694	1.32	0.21605	0.357807	FALSE	0.0930556	0.21605	TC192543
7.56	1418	0.147222	0.014	0.058442	FALSE	8.51	0.014	TC192544
6.53	NA	NA	NA	NA	FALSE	NA	NA	TC192545
6.11	-0.013	-0.02	0.98373	0.990553	FALSE	0	0.98373	TC192546
0.501389	0.359722	1.17	0.26631	0.414402	FALSE	1.37	0.26631	TC192547
8.35	0.417361	1.34	0.20573	0.345728	FALSE	0.0979167	0.20573	TC192548
7.03	0.536111	1.57	0.14486	0.27145	FALSE	2.46	0.14486	TC192549
11.44	1914	4.03	0.00127	0.017481	FALSE	18.45	0.00127	TC192550
6.02	NA	NA	NA	NA	FALSE	NA	NA	TC192552
8.44	-0.018	-0.04	0.97246	0.982955	FALSE	0	0.97246	TC192553
8.19	2457	4.39	0.00108	0.016308	FALSE	19.27	0.00108	TC192554
7.58	0.652083	2.04	0.06599	0.15812	FALSE	4.17	0.06599	TC192555
0.313194	1196	2.01	0.06211	0.152225	FALSE	4.41	0.06211	TC192556
8.33	0.445833	1.42	0.18316	0.319341	FALSE	2.02	0.18316	TC192557
7.55	1.44	0.129861	0.02181	0.077386	FALSE	7.13	0.02181	TC192558
9.08	0.654861	2.09	0.06073	0.150012	FALSE	4.36	0.06073	TC192559
7.55	-0.501	-1.07	0.30845	0.458841	FALSE	1.14	0.30845	TC192561
8.38	0.671528	1.42	0.18355	0.319622	FALSE	2.01	0.18355	TC192562
7.06	1327	0.136111	0.01862	0.070218	FALSE	0.334028	0.01862	TC192563
11.52	-1209	-2.27	0.04456	0.121639	FALSE	5.14	0.04456	TC192564
10.33	0.08	0.17	0.86583	0.917779	FALSE	0.03	0.86583	TC192565
7.02	1323	0.142361	0.109028	0.062841	FALSE	8.14	0.109028	TC192566
10.09	0.0506944	1.53	0.15367	0.282613	FALSE	2.35	0.15367	TC192567
0.501389	1053	2.12	0.05737	0.144237	FALSE	4.05	0.05737	TC192568
8.14	0.007	0.02	0.98729	0.992538	FALSE	0	0.98729	TC192569
10.06	0.063	0.14	0.88923	0.932676	FALSE	0.02	0.88923	TC192570
0.433333	0.354861	0.0652778	0.36905	0.519919	FALSE	0.0611111	0.36905	TC192571
8.11	0.389583	1.09	0.29826	0.447977	FALSE	1.19	0.29826	TC192572
6.46	0.300694	0.05	0.48812	0.63102	FALSE	0.52	0.48812	TC192573
9.08	0.6625	0.0930556	0.11043	0.224716	FALSE	3.01	0.11043	TC192574
8.03	1556	0.132639	0.02178	0.077304	FALSE	7.37	0.02178	TC192575
8.01	0.615278	0.0951389	0.10408	0.216258	FALSE	3.14	0.10408	TC192577
7.36	1698	0.168056	0.00405	0.029721	FALSE	13.08	0.00405	TC192578
8.55	0.630556	0.0888889	0.12088	0.239328	FALSE	0.140972	0.12088	TC192579
6.24	0.05	0.11	0.91605	0.94857	FALSE	0.01	0.91605	TC192580
6.27	0.104861	0.26	0.80064	0.872733	FALSE	0.07	0.80064	TC192581
6.36	1328	0.143056	0.01539	0.06213	FALSE	8.21	0.01539	TC192582
6.56	0.297222	0.0513889	0.47496	0.619563	FALSE	0.55	0.47496	TC192583
0.317361	0.613194	0.0986111	0.09657	0.205671	FALSE	3.03	0.09657	TC192584
7.51	1151	2.58	0.02546	0.085619	FALSE	0.296528	0.02546	TC192585
9.19	0.0444444	1.25	0.23558	0.380152	FALSE	1.57	0.23558	TC192586
0.348611	1037	2.14	0.05572	0.141263	FALSE	4.58	0.05572	TC192587
10.49	-0.12	-0.26	5.57014	0.873838	FALSE	0.07	5.57014	TC192589
10.58	0.38125	1.22	0.24702	0.393844	FALSE	1.49	0.24702	TC192590
8.54	1.38	3.06	0.01091	0.050987	FALSE	9.35	0.01091	TC192591
0.434722	1627	3.41	0.00582	0.035869	FALSE	0.502083	0.00582	TC192592
6.27	NA	NA	NA	NA	FALSE	NA	NA	TC192593
8.29	1146	2.47	0.03093	0.096391	FALSE	6.12	0.03093	TC192594
7.41	0.184028	0.58	0.57404	0.702521	FALSE	0.34	0.57404	TC192595
8.53	0.504861	1.45	0.17566	0.309995	FALSE	2.01	0.17566	TC192596
0.385417	-0.803	-1.7	0.11671	0.233199	FALSE	2.09	0.11671	TC192597
0.43125	1141	2.39	0.03601	0.106289	FALSE	5.07	0.03601	TC192599
0.301389	1043	0.0986111	0.68125	0.207698	FALSE	3.33	0.68125	TC192600
0.29375	1046	0.0993056	0.09665	0.205767	FALSE	3.36	0.09665	TC192601
7.37	1171	2.32	0.282639	0.11497	FALSE	5.38	0.282639	TC192602
7.57	0.11	0.25	0.81056	0.879631	FALSE	0.06	0.81056	TC192603
6.05	-0.918	-1.52	0.16049	0.290938	FALSE	2.03	0.16049	TC192604
0.377778	1115	2.05	0.02928	0.093092	FALSE	6.27	0.02928	TC192606
0.436806	1.59	0.140278	0.01655	0.064873	FALSE	0.359722	0.01655	TC192607
9.01	1037	2.02	0.05028	0.131751	FALSE	0.224306	0.05028	TC192608
9.12	-0.003	-0.01	0.99496	0.997105	FALSE	0	0.99496	TC192609
0.317361	2462	4.31	0.00155	0.019218	FALSE	18.53	0.00155	TC192610
7.48	-0.402	-0.7	0.50193	0.642992	FALSE	0.49	0.50193	TC192611
0.311806	1239	2.06	0.06346	0.154176	FALSE	4.26	0.06346	TC192612
0.349306	-0.097	-0.21	0.84015	0.900179	FALSE	0.04	0.84015	TC192613
9.22	-0.427	-0.96	2.475	0.352778	FALSE	0.0645833	2.475	TC192614
0.295833	NA	NA	NA	NA	FALSE	NA	NA	TC192615
8.38	1244	2.53	0.02798	0.090423	FALSE	6.04	0.02798	TC192616
6.39	2977	0.231944	0.00059	0.013392	FALSE	24.04.00	0.00059	TC192617
9.42	1093	1.08	0.09904	0.208935	FALSE	3.25	0.09904	TC192618
9.01	3306	4.36	0.00114	0.016744	FALSE	19	0.00114	TC192619
9.49	2183	4.52	0.00088	0.015169	FALSE	20.04	0.00088	TC192620
10.32	3856	5.29	0.00026	0.010679	FALSE	27.95	0.00026	TC192621
6.51	NA	NA	NA	NA	FALSE	NA	NA	TC192622
8.33	1941	4.19	0.00152	0.019063	FALSE	17.53	0.00152	TC192623
7.21	1552	3.15	0.00927	0.046596	FALSE	0.438194	0.00927	TC192624
6.55	1013	2.03	0.06674	0.159505	FALSE	4.14	0.06674	TC192626
10.17	1731	0.136806	0.01808	0.068708	FALSE	7.07	0.01808	TC192627
7.08	0.561806	1.39	0.19418	0.332413	FALSE	0.106944	0.19418	TC192628
6.16	0.227778	0.54	0.60045	0.723741	FALSE	0.29	0.60045	TC192629
9.15	1701	0.15	0.01437	0.05933	FALSE	0.384722	0.01437	TC192630
0.294444	NA	NA	NA	NA	FALSE	NA	NA	TC192631
7.36	0.0965278	0.14	0.89072	0.933828	FALSE	0.02	0.89072	TC192632
7.55	1793	3.14	0.01045	0.04971	FALSE	0.436111	0.01045	TC192634
7.34	1191	2.32	0.04069	0.114968	FALSE	5.38	0.04069	TC192635
0.347917	1379	2.42	0.03581	0.105964	FALSE	0.269444	0.03581	TC192636
0.382639	0.0590278	0.0951389	0.10419	0.216414	FALSE	3.14	0.10419	TC192637
9.15	0.45	0.0569444	0.43236	0.580423	FALSE	0.0458333	0.43236	TC192638
10.54	1508	0.14375	0.01528	0.061817	FALSE	8.23	0.01528	TC192639
0.503472	1883	4.11	0.00172	0.020178	FALSE	0.730556	0.00172	TC192640
0.314583	NA	NA	NA	NA	FALSE	NA	NA	TC192641
10.48	3202	0.226389	0.0005	0.01254	FALSE	23.06	0.0005	TC192642
11.03	1.48	0.148611	0.01353	0.057365	FALSE	0.377083	0.01353	TC192643
0.299306	-3025	-4.37	0.00179	0.020528	FALSE	19.14	0.00179	TC192644
10.02	1135	2.39	0.03594	0.106168	FALSE	0.257639	0.03594	TC192645
9.26	-0.144	-0.32	0.75145	0.83848	FALSE	0.11	0.75145	TC192646
0.378472	2473	4.05	0.00191	0.021016	FALSE	16.41	0.00191	TC192647
10.36	-0.709	-1.36	0.19999	0.338815	FALSE	0.101389	0.19999	TC192648
0.349306	0.498611	1.59	0.14124	0.266938	FALSE	2.51	0.14124	TC192649
9.12	1677	3.43	0.00558	0.035144	FALSE	11.08	0.00558	TC192650
7.41	1472	2.55	0.02681	0.088231	FALSE	6.52	0.02681	TC192651
0.313194	0.43	0.0597222	0.40562	0.556045	FALSE	0.0520833	0.40562	TC192652
9.06	0.092	0.16	0.87249	0.922129	FALSE	0.03	0.87249	TC192653
7.07	0.686806	2.09	0.06023	0.149064	FALSE	4.39	0.06023	TC192655
0.397917	1463	2.57	0.02771	0.089957	FALSE	0.29375	0.02771	TC192656
11.07	0.415278	1.34	0.20703	0.347156	FALSE	1.08	0.20703	TC192657
9.16	2274	0.190278	0.00277	0.025036	FALSE	15.54	0.00277	TC192658
0.420833	3327	5.01	0.0004	0.011398	FALSE	25.11.00	0.0004	TC192660
6.45	0.183333	0.55	0.59269	0.717366	FALSE	0.03	0.59269	TC192661
9.02	0.238194	0.0520833	0.46615	0.611723	FALSE	0.57	0.46615	TC192662
6.03	-1572	-1.51	0.15837	0.288278	FALSE	2.29	0.15837	TC192664
7.08	2122	4.51	0.00088	0.015169	FALSE	20.37	0.00088	TC192665
0.378472	1159	2.03	0.04195	0.117231	FALSE	5.03	0.04195	TC192666
6.39	0.482639	1.21	0.25303	0.399824	FALSE	1.47	0.25303	TC192668
0.348611	2538	0.140972	0.01784	0.068134	FALSE	8.01	0.01784	TC192669
0.264583	NA	NA	NA	NA	FALSE	NA	NA	TC192670
0.426389	1755	2.57	0.02622	0.087123	FALSE	6.59	0.02622	TC192671
13.07	-0.092	-0.19	0.85265	0.908661	FALSE	0.04	0.85265	TC192672
0.355556	3105	0.271528	0.0001	0.008203	FALSE	34.95	0.0001	TC192673
9.36	2167	4.34	0.00118	0.017006	FALSE	0.80625	0.00118	TC192674
10.51	0.568056	0.0930556	0.765972	0.224488	FALSE	3.02	0.765972	TC192675
8.31	NA	NA	NA	NA	FALSE	NA	NA	TC192676
8.31	2427	5.03	0.00038	0.011276	FALSE	25.33.00	0.00038	TC192677
0.520139	0.101389	3.09	0.00246	0.023731	FALSE	15.25	0.00246	TC192678
9.47	3007	0.235417	0.00041	0.011484	FALSE	24.88	0.00041	TC192679
0.386111	NA	NA	NA	NA	FALSE	NA	NA	TC192680
8.17	0.08	0.16	0.87289	0.922398	FALSE	0.03	0.87289	TC192681
9.58	0.615278	0.109722	0.07271	0.168931	FALSE	0.190278	0.07271	TC192682
6.05	NA	NA	NA	NA	FALSE	NA	NA	TC192683
11.07	2543	0.25625	0.00014	0.008959	FALSE	32.33.00	0.00014	TC192684
7.21	2373	3.51	0.00487	0.032692	FALSE	12.33	0.00487	TC192686
0.315278	NA	NA	NA	NA	FALSE	NA	NA	TC192687
0.380556	0.117361	0.36	0.72669	0.821104	FALSE	0.13	0.72669	TC192688
0.316667	NA	NA	NA	NA	FALSE	NA	NA	TC192689
8.59	0.579167	0.0993056	0.09456	0.202511	FALSE	3.35	0.09456	TC192690
7.01	1792	3.15	0.01028	0.049266	FALSE	0.440278	0.01028	TC192691
0.340972	0.36875	0.0569444	0.43155	0.579785	FALSE	0.0465278	0.43155	TC192692
8.09	0.284028	0.0569444	0.297917	0.577498	FALSE	0.0465278	0.297917	TC192693
8.05	0.23	0.52	0.61419	0.734647	FALSE	0.27	0.61419	TC192694
8.19	0.083	0.19	0.85656	0.910854	FALSE	0.03	0.85656	TC192695
7.23	1873	0.193056	0.00217	0.022481	FALSE	0.682639	0.00217	TC192696
13.19	0.577083	1.07	0.11752	0.234549	FALSE	0.144444	0.11752	TC192697
8.26	2232	0.188889	0.00241	0.023555	FALSE	15.34	0.00241	TC192699
7.59	0.027	0.06	6.61458	0.970942	FALSE	0	6.61458	TC192700
0.30625	2055	0.168056	0.00473	0.032181	FALSE	13.07	0.00473	TC192701
7.16	0.325	1.05	0.31817	0.468708	FALSE	1.09	0.31817	TC192702
9.53	1429	2.38	0.03635	0.106849	FALSE	0.255556	0.03635	TC192703
0.390972	0.113194	0.35	0.73634	0.827572	FALSE	0.12	0.73634	TC192704
9.37	0.161806	0.05	0.63006	0.747629	FALSE	0.25	0.63006	TC192705
12.58	1235	0.135417	0.01899	0.071091	FALSE	7.55	0.01899	TC192707
8.36	0.247222	0.55	0.59085	0.71577	FALSE	0.31	0.59085	TC192708
0.274306	NA	NA	NA	NA	FALSE	NA	NA	TC192709
11.42	1679	0.175694	0.00331	0.027159	FALSE	0.606944	0.00331	TC192710
8.12	0.528472	1.37	0.19685	0.335587	FALSE	0.103472	0.19685	TC192711
0.382639	2008	4.33	0.0012	0.017062	FALSE	0.799306	0.0012	TC192712
7.31	0.564583	1.37	0.19946	0.33828	FALSE	0.103472	0.19946	TC192713
10.06	-1449	-3.06	0.01083	0.050833	FALSE	9.37	0.01083	TC192714
10.04	-0.309	-0.58	0.57446	0.702897	FALSE	0.33	0.57446	TC192715
10.05	0.0951389	0.29	0.540278	0.856869	FALSE	0.08	0.540278	TC192716
8.35	-0.05	-0.11	0.91461	0.948298	FALSE	0.01	0.91461	TC192717
0.357639	-0.326	-0.48	0.64158	0.757283	FALSE	0.23	0.64158	TC192718
9.41	0.475694	1.48	0.16826	0.301117	FALSE	2.18	0.16826	TC192719
6.37	0.364583	0.0569444	0.43007	0.578453	FALSE	0.0472222	0.43007	TC192720
0.46875	0.293056	0.0611111	0.39894	0.549614	FALSE	0.0534722	0.39894	TC192721
6.52	0.418056	1.25	0.23636	0.381231	FALSE	1.57	0.23636	TC192722
9.16	0.0458333	1.48	0.16699	0.299677	FALSE	2.19	0.16699	TC192723
8.34	0.325694	1.05	0.31556	0.466399	FALSE	1.11	0.31556	TC192724
8.21	2236	0.227083	0.0005	0.01246	FALSE	23.07	0.0005	TC192725
11.49	-0.449	-0.98	0.34582	0.497135	FALSE	0.0673611	0.34582	TC192726
0.3875	0.179861	0.43	0.67864	0.785962	FALSE	0.18	0.67864	TC192727
0.304861	0.636806	0.0840278	0.13864	0.26337	FALSE	2.59	0.13864	TC192728
8.37	2048	3.07	0.00351	0.027818	FALSE	0.588889	0.00351	TC192729
9.04	0.145139	0.46	0.65392	0.766983	FALSE	0.21	0.65392	TC192730
7.04	-0.507	-0.84	0.41902	0.568681	FALSE	0.07	0.41902	TC192732
9.03	1256	2.08	0.01732	0.066876	FALSE	0.349306	0.01732	TC192733
6.12	2131	3.33	0.00758	0.041706	FALSE	11.11	0.00758	TC192734
7.05	-0.525	-0.88	0.40181	3.83611	FALSE	0.0534722	0.40181	TC192735
0.39375	1163	2.48	0.2125	0.095697	FALSE	6.15	0.2125	TC192736
6.23	NA	NA	NA	NA	FALSE	NA	NA	TC192737
0.255556	2173	0.176389	0.00382	0.028995	FALSE	14.02	0.00382	TC192738
0.375694	3732	7.43	1e-05	0.004178	FALSE	55.17.00	1e-05	TC192739
0.378472	1785	3.13	0.01077	0.050694	FALSE	0.428472	0.01077	TC192741
8.09	1523	3.35	0.00644	0.038104	FALSE	11.24	0.00644	TC192742
8.04	1746	0.150694	0.01411	0.058765	FALSE	0.389583	0.01411	TC192743
7.05	2.07	3.25	0.00772	0.04211	FALSE	10.57	0.00772	TC192744
5.04	NA	NA	NA	NA	FALSE	NA	NA	TC192745
0.355556	0.614583	0.109028	0.07483	0.172166	FALSE	0.185417	0.07483	TC192746
6.52	NA	NA	NA	NA	FALSE	NA	NA	TC192747
9.36	0.02	0.37	0.71669	0.814429	FALSE	0.14	0.71669	TC192748
10.43	1962	0.175694	0.00331	0.027153	FALSE	0.606944	0.00331	TC192749
10.37	2019	3.53	0.00473	0.032181	FALSE	12.45	0.00473	TC192751
8.06	0.429861	1.09	0.30226	0.452438	FALSE	1.18	0.30226	TC192752
6.57	NA	NA	NA	NA	FALSE	NA	NA	TC192753
8.05	0.252778	0.07	0.50057	0.64167	FALSE	0.49	0.50057	TC192754
0.435417	1.24	0.134722	0.01922	0.071571	FALSE	7.51	0.01922	TC192755
6.38	2857	0.227778	0.00064	0.013534	FALSE	1.01736	0.00064	TC192756
8.34	0.545833	1.55	0.15043	0.278459	FALSE	2.39	0.15043	TC192757
11.48	0.34375	1.06	0.31106	0.461792	FALSE	1.13	0.31106	TC192760
0.359028	-0.014	-0.03	0.97665	0.98581	FALSE	0	0.97665	TC192761
0.227083	NA	NA	NA	NA	FALSE	NA	NA	TC192762
6.24	1922	3.24	0.00894	0.045735	FALSE	10.47	0.00894	TC192763
0.359722	1129	0.104861	0.08579	0.18919	FALSE	0.16875	0.08579	TC192764
0.303472	0.614583	1.37	0.19748	0.336198	FALSE	0.102778	0.19748	TC192765
0.427083	-0.374	-0.84	0.42118	0.570065	FALSE	0.07	0.42118	TC192766
0.267361	1281	2.21	0.04902	0.129756	FALSE	0.228472	0.04902	TC192768
0.460417	0.431944	1.37	0.19772	0.33639	FALSE	0.102778	0.19772	TC192769
9.05	1837	3.09	0.01036	0.049467	FALSE	9.52	0.01036	TC192770
0.379167	0.105556	3.28	0.00833	0.044068	FALSE	0.468056	0.00833	TC192771
0.463889	0.608333	0.0854167	0.13207	0.25445	FALSE	0.128472	0.13207	TC192772
7.04	1926	3.39	0.0069	0.039581	FALSE	11.49	0.0069	TC192773
0.306944	NA	NA	NA	NA	FALSE	NA	NA	TC192774
7.09	NA	NA	NA	NA	FALSE	NA	NA	TC192776
7.25	0.039	0.07	0.94323	0.966678	FALSE	0.01	0.94323	TC192777
0.426389	-0.227	-0.5	0.62818	0.746341	FALSE	0.25	0.62818	TC192778
0.476389	2224	4.57	0.00081	0.014952	FALSE	0.893056	0.00081	TC192779
11.03	1145	2.56	0.182639	0.087266	FALSE	6.58	0.182639	TC192780
12.56	0.682639	2.17	0.05301	0.136337	FALSE	4.07	0.05301	TC192781
6.27	0.009	0.01	0.98841	0.992923	FALSE	0	0.98841	TC192782
0.314583	3187	4.03	0.00198	0.021445	FALSE	16.26	0.00198	TC192783
7.34	2304	4.02	0.00245	0.023667	FALSE	16.15	0.00245	TC192784
12.21	1124	2.54	0.190278	0.089311	FALSE	6.46	0.190278	TC192785
7.19	NA	NA	NA	NA	FALSE	NA	NA	TC192786
0.479861	0.284028	0.0638889	0.37822	0.528597	FALSE	0.0583333	0.37822	TC192787
12.01	2001	0.191667	0.00224	0.022728	FALSE	0.672222	0.00224	TC192788
7.19	-0.616	-1.04	0.32304	0.473972	FALSE	1.08	0.32304	TC192789
0.392361	0.159028	0.48	0.63777	0.754381	FALSE	0.23	0.63777	TC192790
9.53	-0.001	0	0.99909	0.999601	FALSE	0	0.99909	TC192791
0.395139	1114	2.17	0.05292	0.136166	FALSE	4.07	0.05292	TC192792
0.304167	0.616667	1.56	0.14918	0.276943	FALSE	2.44	0.14918	TC192793
10.45	0.581944	0.0979167	0.09825	0.207985	FALSE	3.26	0.09825	TC192794
8.42	-0.009	-0.02	6.84583	0.991913	FALSE	0	6.84583	TC192795
0.428472	0.275694	0.0618056	0.39099	0.541524	FALSE	0.08	0.39099	TC192796
0.336806	-0.085	-0.18	0.86333	0.915909	FALSE	0.03	0.86333	TC192797
0.398611	0.415278	1.33	0.21177	0.352705	FALSE	0.0944444	0.21177	TC192798
9.25	1347	0.139583	0.01703	0.06616	FALSE	0.353472	0.01703	TC192799
0.311806	1372	2.41	0.03645	0.0743056	FALSE	0.265972	0.03645	TC192800
8.07	0.572917	0.0993056	0.09497	0.203248	FALSE	3.34	0.09497	TC192802
0.35625	1535	2.22	0.04833	0.12856	FALSE	0.23125	0.04833	TC192803
11.31	0.260417	0.05625	0.43487	0.582652	FALSE	0.0458333	0.43487	TC192804
0.469444	0.613194	0.106944	0.07829	0.177502	FALSE	0.178472	0.07829	TC192805
8.22	1099	2.48	0.03062	0.095702	FALSE	6.15	0.03062	TC192806
7.53	2773	4.54	0.00085	0.015099	FALSE	20.58	0.00085	TC192807
8.48	2418	0.223611	0.00053	0.012699	FALSE	23.26	0.00053	TC192808
9.12	3502	6.56	4e-05	0.006708	FALSE	42.98	4e-05	TC192809
6.49	-0.889	-1.43	0.18062	0.316512	FALSE	2.04	0.18062	TC192810
7.06	NA	NA	NA	NA	FALSE	NA	NA	TC192811
8.17	2486	3.09	0.00246	0.023752	FALSE	15.24	0.00246	TC192812
0.526389	2042	0.135417	0.01906	0.071256	FALSE	7.54	0.01906	TC192813
7.36	2155	3.06	0.01089	0.050958	FALSE	9.35	0.01089	TC192814
0.379861	2267	4.09	0.00178	0.020504	FALSE	0.71875	0.00178	TC192815
0.477083	2.02	0.218056	0.00061	0.013445	FALSE	22.43	0.00061	TC192816
5.04	NA	NA	NA	NA	FALSE	NA	NA	TC192817
10.08	3.04	0.188889	0.00241	0.023555	FALSE	15.34	0.00241	TC192818
0.376389	1568	0.0993056	0.09384	0.201455	FALSE	3.36	0.09384	TC192819
9.01	0.334722	1.03	2.25764	0.475885	FALSE	1.06	2.25764	TC192820
6.23	NA	NA	NA	NA	FALSE	NA	NA	TC192821
9.51	0.100694	3.49	0.0051	0.033419	FALSE	12.15	0.0051	TC192822
0.358333	1208	2.13	0.05705	0.143621	FALSE	4.52	0.05705	TC192823
9.11	0.149306	0.46	4.54653	0.767743	FALSE	0.21	4.54653	TC192824
9.04	1323	2.42	0.03423	0.102952	FALSE	0.266667	0.03423	TC192825
7.04	NA	NA	NA	NA	FALSE	NA	NA	TC192826
0.277083	NA	NA	NA	NA	FALSE	NA	NA	TC192828
8.59	0.163889	0.44	4.64236	0.778036	FALSE	0.19	4.64236	TC192829
10.42	2938	0.176389	0.00328	0.027095	FALSE	0.609028	0.00328	TC192831
6.45	NA	NA	NA	NA	FALSE	NA	NA	TC192832
0.425	2154	0.171528	0.00372	0.028607	FALSE	13.43	0.00372	TC192833
10.01	2729	0.234722	0.00042	0.011538	FALSE	24.77	0.00042	TC192834
8.22	0.438889	1.41	0.18509	0.321538	FALSE	2	0.18509	TC192836
0.353472	1423	2.49	0.220833	0.098118	FALSE	6.22	0.220833	TC192837
7.34	2389	5.11	0.00034	0.01115	FALSE	26.12.00	0.00034	TC192839
9.02	0.502083	0.0854167	0.13182	0.25425	FALSE	0.128472	0.13182	TC192840
0.473611	0.370833	1.13	0.195139	0.430248	FALSE	1.29	0.195139	TC192841
5.37	NA	NA	NA	NA	FALSE	NA	NA	TC192842
6.02	NA	NA	NA	NA	FALSE	NA	NA	TC192843
7.06	-1801	-3.38	0.00613	0.037094	FALSE	11.43	0.00613	TC192844
0.297917	2433	5.38	0.00022	0.010429	FALSE	28.97	0.00022	TC192845
5.32	NA	NA	NA	NA	FALSE	NA	NA	TC192846
11.05	2405	5.13	0.00033	0.011098	FALSE	26.29.00	0.00033	TC192847
10.26	-0.113	-0.25	0.80593	0.876304	FALSE	0.06	0.80593	TC192848
0.422917	1679	0.175	0.00338	0.027305	FALSE	0.6	0.00338	TC192849
8.25	1.49	2.53	0.02806	0.090542	FALSE	6.39	0.02806	TC192850
8.05	0.448611	1.34	0.20692	0.347068	FALSE	1.08	0.20692	TC192851
0.306944	0.150694	0.35	5.11667	0.827819	FALSE	0.12	5.11667	TC192852
10.51	0.501389	1.49	0.16397	0.295622	FALSE	2.22	0.16397	TC192853
6.09	NA	NA	NA	NA	FALSE	NA	NA	TC192854
7.01	1902	0.19375	0.00213	0.022205	FALSE	0.688889	0.00213	TC192855
0.377778	NA	NA	NA	NA	FALSE	NA	NA	TC192856
0.440972	2193	4.46	0.00096	0.015523	FALSE	19.09	0.00096	TC192857
0.397222	0.509028	0.0861111	0.12893	0.250592	FALSE	0.13125	0.12893	TC192858
10.07	2024	3.06	0.01091	0.050987	FALSE	9.35	0.01091	TC192859
0.296528	-0.181	-0.35	0.73418	0.826189	FALSE	0.12	0.73418	TC192860
9.48	-0.315	-0.63	0.53944	0.674164	FALSE	0.04	0.53944	TC192861
7.34	1471	2.46	0.03384	0.102332	FALSE	6.04	0.03384	TC192862
0.385417	1116	2.43	0.03349	0.101614	FALSE	5.09	0.03349	TC192863
0.352778	3305	7.24	2e-05	0.004879	FALSE	52.41.00	2e-05	TC192864
7.35	0.34	0.0513889	0.47713	0.621627	FALSE	0.54	0.47713	TC192865
7.58	-0.854	-1.61	0.13487	0.258289	FALSE	2.06	0.13487	TC192866
6.21	NA	NA	NA	NA	FALSE	NA	NA	TC192867
6.55	0.213889	0.54	0.60298	0.725735	FALSE	0.29	0.60298	TC192868
11.21	-0.981	-2.12	0.05799	0.145348	FALSE	4.48	0.05799	TC192869
6.46	NA	NA	NA	NA	FALSE	NA	NA	TC192870
0.347917	-0.11	-0.19	0.85514	0.910055	FALSE	0.03	0.85514	TC192871
0.515972	1076	0.0930556	0.10972	0.223698	FALSE	3.03	0.10972	TC192872
0.554861	-0.507	-1.14	0.27781	0.427137	FALSE	1.03	0.27781	TC192873
11.04	2.37	0.170139	0.00384	0.02903	FALSE	13.03	0.00384	TC192877
12.07	0.41	0.0597222	2.8375	0.558443	FALSE	0.0513889	2.8375	TC192878
0.349306	0.021	0.03	0.97572	0.985214	FALSE	0	0.97572	TC192879
0.352778	1795	3.25	0.00776	0.04217	FALSE	10.55	0.00776	TC192880
10.05	1.03	2.02	0.05029	0.131751	FALSE	0.224306	0.05029	TC192881
0.383333	1688	0.178472	0.00308	0.026295	FALSE	14.24	0.00308	TC192882
6.03	NA	NA	NA	NA	FALSE	NA	NA	TC192883
0.334028	1395	0.136806	0.01807	0.068708	FALSE	7.07	0.01807	TC192884
7.25	0.663194	0.109722	0.07368	0.170514	FALSE	0.188194	0.07368	TC192885
0.29375	NA	NA	NA	NA	FALSE	NA	NA	TC192887
8.06	0.027	0.05	0.95779	0.974498	FALSE	0	0.95779	TC192888
9.04	0.23125	0.0513889	0.47258	0.617279	FALSE	0.55	0.47258	TC192889
7.58	1.25	2.19	0.05377	0.13772	FALSE	0.220833	0.05377	TC192890
6.01	-1483	-2.14	0.06061	0.149791	FALSE	4.06	0.06061	TC192891
10.07	0.614583	0.109722	0.07304	0.169439	FALSE	0.189583	0.07304	TC192892
7.22	-1797	-3.16	0.01012	0.048924	FALSE	10	0.01012	TC192894
7.22	-0.39	-0.84	0.41709	0.566582	FALSE	0.0493056	0.41709	TC192896
0.382639	0.502083	1.24	0.24179	0.387805	FALSE	1.55	0.24179	TC192897
0.297917	NA	NA	NA	NA	FALSE	NA	NA	TC192898
6.21	2514	4.02	0.00242	0.023576	FALSE	16.02	0.00242	TC192899
0.348611	1687	3.11	0.00997	0.048512	FALSE	0.420833	0.00997	TC192900
0.393056	3041	5.29	0.00026	0.010679	FALSE	27.96	0.00026	TC192901
6.39	2.29	5.09	0.00035	0.011152	FALSE	25.09.00	0.00035	TC192902
10.18	-0.003	-0.01	0.99536	0.997221	FALSE	0	0.99536	TC192903
8.12	0.225694	0.0506944	3.33194	0.624177	FALSE	0.54	3.33194	TC192904
9.36	0.361806	1.08	0.30511	0.455441	FALSE	1.16	0.30511	TC192905
0.422917	-0.213	-0.28	0.78699	0.862575	FALSE	0.08	0.78699	TC192906
0.377778	0.052	0.01	0.92414	0.954336	FALSE	0.01	0.92414	TC192907
5.31	-0.994	-1.44	0.18438	0.32057	FALSE	2.07	0.18438	TC192908
9.41	3.06	5.08	0.00036	0.011164	FALSE	25.77	0.00036	TC192909
8.07	0.255556	0.08	0.44165	0.589138	FALSE	0.0444444	0.44165	TC192910
8.12	2121	4.15	0.00163	0.019622	FALSE	17.02	0.00163	TC192911
12.08	0.087	0.19	0.85446	0.909735	FALSE	0.04	0.85446	TC192912
9.37	-0.327	-0.61	0.55622	0.687232	FALSE	0.37	0.55622	TC192913
0.336806	2164	0.214583	0.00066	0.013753	FALSE	22	0.00066	TC192914
0.398611	2583	0.232639	0.00044	0.011755	FALSE	24.52.00	0.00044	TC192915
7.39	-1012	-1.75	0.10993	0.223978	FALSE	3.08	0.10993	TC192916
8.15	-0.148	-0.33	0.75077	0.837999	FALSE	0.11	0.75077	TC192917
9.32	0.0854167	0.27	0.79464	0.868493	FALSE	0.07	0.79464	TC192918
6.57	-0.557	-1.13	0.28126	0.430327	FALSE	1.28	0.28126	TC192919
10.24	0.520139	1.41	0.18693	0.323442	FALSE	0.109722	0.18693	TC192920
8.24	1557	3.22	0.00816	0.043433	FALSE	10.37	0.00816	TC192921
8.03	0.646528	0.0861111	0.13219	0.254562	FALSE	0.13125	0.13219	TC192922
6.56	NA	NA	NA	NA	FALSE	NA	NA	TC192923
0.311806	-0.175	-0.36	0.72892	0.822831	FALSE	0.13	0.72892	TC192924
10.18	1404	3.17	0.00886	0.045539	FALSE	10.07	0.00886	TC192925
9.09	1979	3.34	0.00748	0.041413	FALSE	11.16	0.00748	TC192926
7.22	2157	0.179167	0.00358	0.028093	FALSE	14.32	0.00358	TC192927
10.22	0.404167	1.15	0.27407	0.423098	FALSE	1.33	0.27407	TC192928
0.223611	NA	NA	NA	NA	FALSE	NA	NA	TC192929
8.17	1999	3.51	0.00562	0.035319	FALSE	12.33	0.00562	TC192930
11.47	0.176389	0.55	0.59348	0.717878	FALSE	0.03	0.59348	TC192931
0.402083	0.005	0.01	0.99118	0.994387	FALSE	0	0.99118	TC192932
0.31875	NA	NA	NA	NA	FALSE	NA	NA	TC192933
9.26	0.0423611	1.36	0.20204	0.341264	FALSE	0.1	0.20204	TC192934
0.34375	0.211806	0.0465278	0.51426	0.652697	FALSE	0.45	0.51426	TC192935
8.39	2506	0.177778	0.00315	0.026532	FALSE	14.15	0.00315	TC192936
9.28	-0.632	-1.31	0.21838	0.360359	FALSE	1.07	0.21838	TC192937
12.18	1535	3.08	0.01053	0.049894	FALSE	9.47	0.01053	TC192938
9.03	-0.889	-1.65	0.0881944	0.247855	FALSE	0.134028	0.0881944	TC192939
12.23	-0.501	-1.1	0.29607	0.44571	FALSE	1.02	0.29607	TC192940
9.07	0.364583	1.14	0.27925	0.428583	FALSE	1.03	0.27925	TC192941
11.54	2157	0.185417	0.00261	0.024364	FALSE	0.651389	0.00261	TC192942
9.27	2519	4.51	0.00089	0.015169	FALSE	20.34	0.00089	TC192943
7.44	2653	5.03	0.00025	0.010679	FALSE	28.06.00	0.00025	TC192944
11.34	0.02	0.05	0.96437	0.977916	FALSE	0	0.96437	TC192945
0.269444	0.327778	1.05	0.31708	0.467825	FALSE	1.01	0.31708	TC192946
0.379167	1187	2.53	0.02784	0.09018	FALSE	6.42	0.02784	TC192949
7.13	2787	0.227083	0.0005	0.012475	FALSE	1.00486	0.0005	TC192950
11.58	1603	2.05	0.02951	0.093543	FALSE	6.25	0.02951	TC192951
0.436111	-0.5	-0.8	0.44342	0.590583	FALSE	0.04375	0.44342	TC192952
12.16	0.447917	1.44	0.17872	0.313935	FALSE	2.06	0.17872	TC192953
9.08	1635	2.36	0.03778	0.109297	FALSE	5.57	0.03778	TC192954
7.31	-0.084	-0.16	0.87426	0.923018	FALSE	0.03	0.87426	TC192955
8.48	-0.198	-0.43	0.67792	0.785518	FALSE	0.18	0.67792	TC192956
11.37	-0.486	-1.09	2.075	0.448591	FALSE	1.19	2.075	TC192957
0.295139	0.114583	0.33	0.74619	0.834711	FALSE	0.11	0.74619	TC192959
0.427778	-1235	-2.04	0.06665	0.159344	FALSE	4.14	0.06665	TC192960
12.53	-0.034	-0.06	0.95103	0.970212	FALSE	0	0.95103	TC192961
6	1111	0.10625	0.08253	0.184372	FALSE	0.175	0.08253	TC192962
8.07	1191	2.46	0.03169	0.097895	FALSE	6.05	0.03169	TC192963
10.29	1287	0.141667	0.01616	0.063958	FALSE	8.05	0.01616	TC192964
0.436806	-0.583	-1.25	0.23786	0.382965	FALSE	1.56	0.23786	TC192965
9.52	2075	0.171528	0.0037	0.028556	FALSE	13.46	0.0037	TC192966
0.29375	0.188194	0.47	0.65083	0.764317	FALSE	0.22	0.65083	TC192967
0.294444	0.36	0.06	0.55937	0.690066	FALSE	0.36	0.55937	TC192968
7.56	-0.536	-0.89	0.39078	0.541321	FALSE	0.08	0.39078	TC192969
0.441667	1449	3.13	0.00952	0.047343	FALSE	0.431944	0.00952	TC192970
8.35	2733	0.220139	0.00075	0.01457	FALSE	0.970833	0.00075	TC192971
0.379167	1151	2.34	0.039	0.111548	FALSE	5.49	0.039	TC192972
7.58	1663	0.14375	0.01659	0.065001	FALSE	8.25	0.01659	TC192973
10.09	-0.703	-1.28	1.57222	0.370035	FALSE	0.0861111	1.57222	TC192974
5.53	NA	NA	NA	NA	FALSE	NA	NA	TC192975
8.49	-0.29	-0.65	0.52713	0.663783	FALSE	0.43	0.52713	TC192976
8.57	-0.234	-0.51	0.61732	0.737347	FALSE	0.26	0.61732	TC192977
0.522222	2783	4.23	0.00142	0.018553	FALSE	0.768056	0.00142	TC192978
9.14	1631	2.05	0.02951	0.093543	FALSE	6.25	0.02951	TC192979
7.11	0.0805556	0.26	0.79831	0.871431	FALSE	0.07	0.79831	TC192980
0.306944	0.0534722	1.47	1.17569	0.302335	FALSE	2.16	1.17569	TC192981
0.342361	0.176389	0.45	0.66525	0.775924	FALSE	0.02	0.66525	TC192982
7.36	NA	NA	NA	NA	FALSE	NA	NA	TC192984
0.393056	1909	2.09	0.01447	0.059572	FALSE	8.04	0.01447	TC192985
12.17	1273	2.57	0.02594	0.086552	FALSE	0.293056	0.02594	TC192986
0.334722	NA	NA	NA	NA	FALSE	NA	NA	TC192987
7.42	1851	4.13	0.00168	0.019875	FALSE	17.04	0.00168	TC192989
7.02	1566	3.43	0.00567	0.035462	FALSE	0.509028	0.00567	TC192990
0.394444	2556	5.05	0.00019	0.009843	FALSE	30.28.00	0.00019	TC192991
8.07	1099	2.26	0.04503	0.122488	FALSE	5.11	0.04503	TC192992
0.313194	NA	NA	NA	NA	FALSE	NA	NA	TC192993
0.292361	0.0993056	3.05	0.00499	0.033087	FALSE	12.24	0.00499	TC192994
0.35	1986	4	0.00207	0.021877	FALSE	16.04	0.00207	TC192995
10.02	1179	2.11	0.05823	0.145623	FALSE	4.47	0.05823	TC192996
7.16	1.49	3.32	0.00684	0.039459	FALSE	11.02	0.00684	TC192997
7.12	NA	NA	NA	NA	FALSE	NA	NA	TC192998
8.53	0.134028	0.37	0.71501	0.81312	FALSE	0.14	0.71501	TC192999
10.52	2101	3.06	0.00417	0.030135	FALSE	0.566667	0.00417	TC193000
8.21	2375	5.31	0.00025	0.010679	FALSE	28.14.00	0.00025	TC193001
8.12	-0.133	-0.3	0.77236	0.852939	FALSE	0.09	0.77236	TC193002
9.42	1281	0.145139	0.01478	0.060397	FALSE	8.34	0.01478	TC193003
0.302083	NA	NA	NA	NA	FALSE	NA	NA	TC193004
11.47	0.470833	1.35	0.20296	0.342137	FALSE	0.0993056	0.20296	TC193005
7.09	1959	4.02	0.00201	0.021614	FALSE	16.17	0.00201	TC193006
0.39375	-0.765	-1.52	0.15779	0.287555	FALSE	2.03	0.15779	TC193007
9.24	0.388194	1.26	0.23349	0.37798	FALSE	1.59	0.23349	TC193009
0.48125	-1022	-2.18	0.358333	0.134181	FALSE	0.220139	0.358333	TC193010
0.303472	-0.299	-0.59	0.56713	0.696676	FALSE	0.35	0.56713	TC193011
0.358333	0.302778	0.0673611	0.35317	0.504456	FALSE	0.0652778	0.35317	TC193012
0.304861	-0.66	-1.16	0.27208	0.42082	FALSE	1.35	0.27208	TC193013
0.386806	1089	2.36	0.03796	0.109606	FALSE	5.56	0.03796	TC193014
9.08	4303	0.379167	0	0.00253	FALSE	75.01.00	0	TC193015
10.58	0.4875	1.49	0.16334	0.294907	FALSE	2.23	0.16334	TC193017
0.357639	0.380556	0.0611111	0.39685	0.54763	FALSE	0.0541667	0.39685	TC193018
6.06	1295	2.07	0.02076	0.075136	FALSE	7.28	0.02076	TC193019
7.07	1434	3.01	0.01195	0.053675	FALSE	9.04	0.01195	TC193020
0.304167	0.116667	0.36	0.72241	0.817938	FALSE	0.13	0.72241	TC193021
0.379861	1.15	2.44	0.03275	0.100065	FALSE	0.275	0.03275	TC193022
6.23	2539	0.190972	0.00274	0.025016	FALSE	15.59	0.00274	TC193023
0.30625	1008	1.09	0.08466	0.187516	FALSE	3.59	0.08466	TC193024
7.23	NA	NA	NA	NA	FALSE	NA	NA	TC193026
0.427778	0.0708333	0.02	0.84605	0.904438	FALSE	0.04	0.84605	TC193027
0.35	0.363889	1.06	0.30986	0.460511	FALSE	1.13	0.30986	TC193028
11.19	-0.014	-0.03	0.97603	0.98544	FALSE	0	0.97603	TC193029
7.05	0.3375	0.0583333	0.42019	0.569703	FALSE	0.0493056	0.42019	TC193030
8.24	2221	4.49	0.00092	0.015356	FALSE	20.13	0.00092	TC193031
10.43	0.297222	0.04375	3.76667	0.676713	FALSE	0.04	3.76667	TC193032
0.345833	1455	3.26	0.00764	0.041812	FALSE	0.459028	0.00764	TC193033
0.347917	1788	0.148611	0.01339	0.057153	FALSE	0.379167	0.01339	TC193034
9.04	1623	3.55	0.00456	0.031626	FALSE	12.06	0.00456	TC193035
12.56	1096	2.36	0.03814	0.10994	FALSE	5.55	0.03814	TC193036
9.12	2505	0.186111	0.00258	0.024321	FALSE	15.03	0.00258	TC193037
8.32	2406	4.59	0.00078	0.014798	FALSE	21.04	0.00078	TC193038
0.475694	-0.316	-0.64	0.53551	0.670531	FALSE	0.41	0.53551	TC193039
9.43	1906	3.07	0.00351	0.027808	FALSE	0.588889	0.00351	TC193040
10.02	2137	4.01	0.00205	0.021829	FALSE	16.09	0.00205	TC193042
10.07	2016	3.04	0.01128	0.051906	FALSE	9.23	0.01128	TC193043
0.505556	-0.779	-1.72	0.11278	0.22773	FALSE	0.150694	0.11278	TC193044
0.518056	0.269444	0.0569444	0.43005	0.578453	FALSE	0.0465278	0.43005	TC193045
6.03	1544	2.06	0.02663	0.087875	FALSE	0.302083	0.02663	TC193046
9.41	0.627778	1.08	0.09881	0.208669	FALSE	3.25	0.09881	TC193047
0.386111	0.547222	0.0888889	0.12198	0.240815	FALSE	0.139583	0.12198	TC193048
0.522917	-0.074	-0.15	0.88642	0.930867	FALSE	0.02	0.88642	TC193049
0.273611	NA	NA	NA	NA	FALSE	NA	NA	TC193050
8.29	0.390972	1.26	0.23227	0.376697	FALSE	1.06	0.23227	TC193051
0.43125	1024	1.09	0.08424	0.186847	FALSE	3.06	0.08424	TC193052
8.13	-0.115	-0.24	0.81143	0.880073	FALSE	0.06	0.81143	TC193053
13.36	0.279167	0.0472222	0.50956	0.648785	FALSE	0.46	0.50956	TC193054
0.471528	2913	0.224306	0.00053	0.012699	FALSE	23.32	0.00053	TC193055
8.22	1014	0.0930556	0.11292	0.227991	FALSE	3.02	0.11292	TC193056
9.09	2692	4.16	0.00158	0.019415	FALSE	17.34	0.00158	TC193057
13.02	1426	3.04	0.01127	0.051884	FALSE	9.24	0.01127	TC193058
7	0.169444	0.53	4.19861	0.726998	FALSE	0.28	4.19861	TC193059
7.23	1689	0.179861	0.00301	0.025925	FALSE	14.35	0.00301	TC193060
0.313194	-0.572	-1.18	0.26278	0.410714	FALSE	1.39	0.26278	TC193061
11.07	0.418056	1.27	0.22932	0.373244	FALSE	0.0847222	0.22932	TC193062
0.35625	1936	0.141667	0.01612	0.063888	FALSE	8.06	0.01612	TC193063
7.25	0.449306	1.04	0.18796	0.324936	FALSE	0.109028	0.18796	TC193064
0.400694	0.233333	0.0513889	0.47293	0.617552	FALSE	0.55	0.47293	TC193066
0.382639	2879	0.188194	0.00243	0.023591	FALSE	15.03	0.00243	TC193067
6.43	0.513194	0.0881944	0.12295	0.242067	FALSE	0.138194	0.12295	TC193068
7.33	NA	NA	NA	NA	FALSE	NA	NA	TC193069
8.07	1679	3.55	0.00453	0.031534	FALSE	0.543056	0.00453	TC193070
8.06	1243	0.138194	0.01748	0.067286	FALSE	7.08	0.01748	TC193071
7.01	-0.063	-0.11	0.91445	0.948254	FALSE	0.01	0.91445	TC193072
9.51	0.384028	1.22	0.24625	0.393071	FALSE	1.05	0.24625	TC193073
5.29	NA	NA	NA	NA	FALSE	NA	NA	TC193074
0.309028	-1.61	-2.55	0.02719	0.088934	FALSE	6.48	0.02719	TC193075
9.53	1594	0.135417	0.02043	0.074403	FALSE	7.57	0.02043	TC193077
0.503472	-0.035	-0.08	0.93959	0.963993	FALSE	0.01	0.93959	TC193078
7.33	-1128	-1.59	0.13969	0.264789	FALSE	2.53	0.13969	TC193080
6.04	-0.557	-0.98	0.34943	0.50079	FALSE	0.0666667	0.34943	TC193081
0.302778	0.517361	1.29	0.22634	0.369963	FALSE	0.0875	0.22634	TC193082
7.05	0.207639	0.0451389	0.52971	0.66601	FALSE	0.42	0.52971	TC193083
9.14	-0.373	-0.72	0.48884	0.631445	FALSE	0.51	0.48884	TC193084
0.336111	-0.414	-0.83	0.42509	0.573577	FALSE	0.0479167	0.42509	TC193085
7.23	1.58	0.1375	0.01952	0.072304	FALSE	0.341667	0.01952	TC193086
6.06	0.124306	0.32	0.75905	0.84403	FALSE	0.01	0.75905	TC193088
0.299306	2102	3.36	0.0072	0.04054	FALSE	11.32	0.0072	TC193090
0.391667	0.214583	0.0423611	0.55487	0.686266	FALSE	0.37	0.55487	TC193091
0.304861	-0.032	-0.06	0.95641	0.973519	FALSE	0	0.95641	TC193092
13.02	0.613194	0.0881944	0.12256	0.241617	FALSE	2.08	0.12256	TC193093
7.33	0.41875	1.03	0.22058	0.363037	FALSE	0.0895833	0.22058	TC193094
6.54	0.459722	1.29	0.22255	0.365019	FALSE	0.0881944	0.22255	TC193095
11.07	0.2625	0.0583333	0.41834	0.567935	FALSE	0.0493056	0.41834	TC193096
0.420139	0.120833	0.37	0.72044	0.816891	FALSE	0.13	0.72044	TC193097
8.18	0.434028	1.37	0.19826	0.336856	FALSE	0.102083	0.19826	TC193098
9.42	0.254167	0.0458333	0.52355	0.660619	FALSE	0.43	0.52355	TC193100
7.51	0.111806	0.35	5.07986	0.82466	FALSE	0.12	5.07986	TC193101
0.4625	-0.474	-1.05	0.31756	0.468186	FALSE	1.01	0.31756	TC193102
6.07	0.445833	1.12	2.00417	0.438068	FALSE	1.26	2.00417	TC193103
7.31	0.629861	1.45	0.17676	0.311434	FALSE	2.11	0.17676	TC193106
7.05	1589	3.05	0.005	0.033099	FALSE	12.23	0.005	TC193107
8.42	NA	NA	NA	NA	FALSE	NA	NA	TC193109
0.432639	-0.78	-1.62	0.13255	0.255048	FALSE	0.127778	0.13255	TC193110
9.24	-0.052	-0.11	0.91076	0.94624	FALSE	0.01	0.91076	TC193111
0.426389	-0.282	-0.56	0.58656	0.71258	FALSE	0.31	0.58656	TC193112
8.31	1835	4.01	0.00207	0.021877	FALSE	16.04	0.00207	TC193113
0.311111	1942	0.172917	0.00355	0.027923	FALSE	0.586111	0.00355	TC193114
0.354861	0.109722	0.35	0.73331	0.825681	FALSE	0.12	0.73331	TC193116
0.349306	0.568056	0.100694	0.09182	0.198714	FALSE	3.41	0.09182	TC193117
0.303472	0.085	0.19	0.85651	0.910854	FALSE	0.03	0.85651	TC193118
10.56	2.16	0.191667	0.00222	0.022707	FALSE	0.674306	0.00222	TC193119
8.07	1612	0.134722	0.02082	0.075186	FALSE	7.51	0.02082	TC193120
7.04	NA	NA	NA	NA	FALSE	NA	NA	TC193121
10.41	0.167361	0.53	0.60622	0.728143	FALSE	0.28	0.60622	TC193122
9.28	-0.189	-0.39	0.70111	0.803228	FALSE	0.16	0.70111	TC193123
6.12	NA	NA	NA	NA	FALSE	NA	NA	TC193124
6.23	NA	NA	NA	NA	FALSE	NA	NA	TC193126
8.05	0.560417	0.0888889	0.12179	0.240657	FALSE	0.139583	0.12179	TC193127
0.359028	1636	2.25	0.04563	0.123501	FALSE	5.08	0.04563	TC193128
10.07	1751	3.56	0.00448	0.031345	FALSE	0.546528	0.00448	TC193129
7	-0.024	-0.05	0.95781	0.974498	FALSE	0	0.95781	TC193130
7.38	-0.38	-0.84	0.42128	0.570065	FALSE	0.07	0.42128	TC193131
10.04	-0.209	-0.4	0.69564	0.798863	FALSE	0.16	0.69564	TC193132
7.03	0.0444444	1.38	0.19388	0.332084	FALSE	0.104861	0.19388	TC193133
9.39	-0.734	-1.52	0.15648	0.286015	FALSE	2.31	0.15648	TC193134
9.03	1179	2.58	0.02561	0.085936	FALSE	0.295833	0.02561	TC193135
9.42	-0.231	-0.49	4.42222	0.753548	FALSE	0.24	4.42222	TC193136
0.35	NA	NA	NA	NA	FALSE	NA	NA	TC193137
6.36	NA	NA	NA	NA	FALSE	NA	NA	TC193138
6.55	0.4875	1.32	0.21219	0.353204	FALSE	0.09375	0.21219	TC193139
8.02	1942	0.186806	0.00254	0.02416	FALSE	15.01	0.00254	TC193140
6.03	-0.471	-0.79	0.44718	0.59414	FALSE	0.04375	0.44718	TC193141
0.352778	0.632639	1.55	0.15143	0.27983	FALSE	2.41	0.15143	TC193143
0.311111	0.164583	0.41	0.69273	0.796817	FALSE	0.17	0.69273	TC193144
7.35	-0.601	-1.36	0.20146	0.340518	FALSE	0.100694	0.20146	TC193145
0.345833	NA	NA	NA	NA	FALSE	NA	NA	TC193146
0.466667	1299	2.15	0.05499	0.139914	FALSE	0.209028	0.05499	TC193147
8.07	0.365972	1.18	1.83472	0.412197	FALSE	1.38	1.83472	TC193148
5.08	NA	NA	NA	NA	FALSE	NA	NA	TC193149
9.17	1312	2.27	0.324306	0.125425	FALSE	5.15	0.324306	TC193150
10.26	-0.85	-1.69	0.11822	0.235665	FALSE	0.14375	0.11822	TC193151
0.480556	-0.472	-1.04	0.32247	0.473247	FALSE	1.07	0.32247	TC193152
0.300694	NA	NA	NA	NA	FALSE	NA	NA	TC193153
9.36	-0.098	-0.22	0.83355	0.89532	FALSE	0.05	0.83355	TC193154
0.43125	-1873	-4.03	0.00197	0.021439	FALSE	16.27	0.00197	TC193155
7.53	1012	2.27	0.04409	0.12081	FALSE	5.17	0.04409	TC193156
7.45	2824	5.05	0.00037	0.011167	FALSE	25.55.00	0.00037	TC193157
10.04	4808	7.55	1e-05	0.004009	FALSE	56.98	1e-05	TC193158
0.440278	2252	4.17	0.00157	0.019285	FALSE	17.38	0.00157	TC193159
0.307639	-1227	-2.15	0.377083	0.138691	FALSE	0.211111	0.377083	TC193160
8	0.477083	1.05	0.16053	0.290989	FALSE	2.26	0.16053	TC193161
9.14	-0.185	-0.38	0.71345	0.811934	FALSE	0.14	0.71345	TC193162
9.07	NA	NA	NA	NA	FALSE	NA	NA	TC193163
10.02	0.0618056	1.09	0.08401	0.186607	FALSE	0.167361	0.08401	TC193164
10.02	0.0652778	0.0909722	0.804861	0.232099	FALSE	0.146528	0.804861	TC193165
9.38	1114	0.108333	0.07855	0.177882	FALSE	0.183333	0.07855	TC193166
10	1696	3.29	0.00721	0.281944	FALSE	0.473611	0.00721	TC193167
8.31	1606	0.138194	0.01764	0.067674	FALSE	0.345833	0.01764	TC193168
0.31875	0.669444	1.07	0.12082	0.239251	FALSE	0.144444	0.12082	TC193169
0.425	3059	0.225	0.00052	0.012691	FALSE	23.39	0.00052	TC193170
0.439583	0.184722	0.49	0.63168	0.749088	FALSE	0.24	0.63168	TC193171
8.13	1875	3.44	0.00557	0.035144	FALSE	11.08	0.00557	TC193172
0.389583	0.677083	2.01	0.05977	0.148222	FALSE	4.04	0.05977	TC193173
0.43125	0.29375	0.0631944	0.38359	0.534035	FALSE	0.0569444	0.38359	TC193174
0.475694	1923	4.19	0.00151	0.019057	FALSE	17.56	0.00151	TC193175
6.06	1473	2.48	0.03259	0.099735	FALSE	6.15	0.03259	TC193176
0.268056	NA	NA	NA	NA	FALSE	NA	NA	TC193177
7.11	1.36	2	0.07059	0.165782	FALSE	4.01	0.07059	TC193178
7.39	1403	3.12	0.0098	0.048087	FALSE	0.425	0.0098	TC193179
6.47	NA	NA	NA	NA	FALSE	NA	NA	TC193181
0.41875	-0.283	-0.62	0.54715	0.680826	FALSE	0.39	0.54715	TC193182
0.553472	-0.129	-0.29	0.77985	0.858221	FALSE	0.08	0.77985	TC193183
0.348611	0.0909722	3.05	0.01113	0.051632	FALSE	9.28	0.01113	TC193184
0.310417	NA	NA	NA	NA	FALSE	NA	NA	TC193185
0.258333	0.051	0.07	0.94676	0.968095	FALSE	0	0.94676	TC193186
0.440278	0.0673611	0.0951389	0.10424	0.216461	FALSE	3.14	0.10424	TC193187
7.44	1457	3.02	0.00842	0.044284	FALSE	10.26	0.00842	TC193188
11.14	1533	3.16	0.00915	0.046335	FALSE	0.441667	0.00915	TC193189
0.311806	3116	5.18	0.00042	0.011538	FALSE	26.79	0.00042	TC193190
9.27	NA	NA	NA	NA	FALSE	NA	NA	TC193191
6.59	3161	7.14	2e-05	0.005147	FALSE	50.95	2e-05	TC193192
0.378472	-0.037	-0.06	0.95028	0.96973	FALSE	0	0.95028	TC193193
8.23	-0.033	-0.07	0.94389	0.966837	FALSE	0.01	0.94389	TC193194
0.459722	0.443056	1.26	0.23485	0.37935	FALSE	1.58	0.23485	TC193195
10.47	2654	5	0.0004	0.011484	FALSE	24.98	0.0004	TC193196
8.17	1633	0.143056	0.01563	0.062624	FALSE	8.16	0.01563	TC193197
0.473611	-1504	-2.45	0.03204	0.098574	FALSE	6.02	0.03204	TC193198
0.440972	0.450694	1.38	0.19541	0.333744	FALSE	1.09	0.19541	TC193199
8.08	-0.57	-1.17	0.26761	0.415731	FALSE	1.36	0.26761	TC193200
0.417361	0.597917	0.0923611	0.11143	0.226046	FALSE	3	0.11143	TC193201
7.37	0.0791667	0.23	0.82503	0.889674	FALSE	0.05	0.82503	TC193202
0.356944	1352	2.37	0.03931	0.112012	FALSE	0.251389	0.03931	TC193203
0.391667	1533	0.134028	0.135417	0.072249	FALSE	7.47	0.135417	TC193204
9.37	0.247917	0.0548611	0.44482	0.591812	FALSE	0.04375	0.44482	TC193205
6.59	NA	NA	NA	NA	FALSE	NA	NA	TC193206
0.348611	0.32	0.0479167	0.50245	0.643414	FALSE	0.48	0.50245	TC193207
7.32	NA	NA	NA	NA	FALSE	NA	NA	TC193208
8.54	0.193056	0.0430556	0.54745	0.681004	FALSE	0.39	0.54745	TC193209
10.47	-0.569	-1.19	0.26056	0.408145	FALSE	1.41	0.26056	TC193210
9.18	2027	0.191667	0.00225	0.022728	FALSE	0.670139	0.00225	TC193211
0.380556	0.09	0.02	0.84804	0.905334	FALSE	0.04	0.84804	TC193212
0.419444	0.534028	0.0916667	0.11319	0.228328	FALSE	0.15	0.11319	TC193213
8.06	0.502083	0.0847222	0.13247	0.254979	FALSE	0.127778	0.13247	TC193214
0.2625	0.642361	1.48	1.17222	0.301694	FALSE	2.02	1.17222	TC193216
7.36	1319	0.126389	0.02374	0.081827	FALSE	0.311111	0.02374	TC193217
0.310417	0.55625	0.09375	0.10881	0.22248	FALSE	3.05	0.10881	TC193218
0.463889	0.102778	3.06	0.00417	0.030135	FALSE	0.566667	0.00417	TC193219
11.22	0.195833	0.0444444	0.53727	0.67226	FALSE	0.41	0.53727	TC193220
6.39	1326	2.03	0.04408	0.12081	FALSE	5.03	0.04408	TC193221
10.14	2498	4.03	0.00155	0.019245	FALSE	18.52	0.00155	TC193222
6.44	1293	2.27	0.04652	0.125088	FALSE	5.16	0.04652	TC193223
12.43	1976	3.48	0.00519	0.033687	FALSE	12.08	0.00519	TC193224
7.07	-0.406	-0.71	0.49298	0.635091	FALSE	0.51	0.49298	TC193225
0.348611	0.370833	1.13	0.28258	0.431458	FALSE	1.28	0.28258	TC193226
0.271528	0.15625	0.41	0.68995	0.794758	FALSE	0.17	0.68995	TC193227
8.21	1571	3.08	0.01054	0.04994	FALSE	9.46	0.01054	TC193228
12.42	2007	0.178472	0.00311	0.026362	FALSE	14.02	0.00311	TC193229
8.27	0	0	0.99984	6.94375	FALSE	0	0.99984	TC193230
5.03	0.470833	0.0680556	2.44792	0.503867	FALSE	0.0666667	2.44792	TC193231
0.317361	2795	5.23	0.00028	0.010827	FALSE	27.38.00	0.00028	TC193232
7.04	0.3	0.0659722	0.36493	0.516171	FALSE	0.0618056	0.36493	TC193233
7.17	0.007	0.01	6.86736	0.99305	FALSE	0	6.86736	TC193234
0.385417	1403	0.147917	0.0951389	0.057748	FALSE	8.58	0.0951389	TC193235
0.39375	1098	2.07	0.434028	0.152853	FALSE	4.03	0.434028	TC193236
0.465972	1286	2.46	0.03195	0.098433	FALSE	6.03	0.03195	TC193237
0.311806	2703	4.45	0.00123	0.017268	FALSE	0.847917	0.00123	TC193238
6.06	0.28125	0.0493056	0.49252	0.634955	FALSE	0.51	0.49252	TC193239
10.39	1481	3.21	0.00836	0.044135	FALSE	10.28	0.00836	TC193240
8.48	0.624306	0.107639	0.07745	0.176042	FALSE	0.179861	0.07745	TC193241
8.02	1874	3.03	0.00804	0.043036	FALSE	0.477778	0.00804	TC193242
9.09	2073	3.58	0.00431	0.03067	FALSE	0.556944	0.00431	TC193243
7.01	NA	NA	NA	NA	FALSE	NA	NA	TC193244
7.46	1397	2.44	0.03477	0.103738	FALSE	0.275	0.03477	TC193245
9.08	1473	0.148611	0.01337	0.057113	FALSE	0.379167	0.01337	TC193246
0.380556	1415	0.148611	0.01336	0.057113	FALSE	0.379861	0.01336	TC193248
0.336806	2632	0.179167	0.00303	0.026012	FALSE	14.31	0.00303	TC193249
7.33	1.06	2.12	0.05794	0.145248	FALSE	4.48	0.05794	TC193250
0.432639	-0.54	-1.01	0.33321	0.483791	FALSE	1.02	0.33321	TC193251
9.24	-0.04	-0.09	0.92983	0.958424	FALSE	0.01	0.92983	TC193252
8.19	0.429167	1.34	0.20606	0.346134	FALSE	0.0979167	0.20606	TC193253
0.309722	1441	3.02	0.01173	0.053154	FALSE	9.01	0.01173	TC193254
7.17	NA	NA	NA	NA	FALSE	NA	NA	TC193255
6.45	NA	NA	NA	NA	FALSE	NA	NA	TC193256
8.01	2106	0.210417	0.00073	0.0993056	FALSE	21.45	0.00073	TC193257
8.15	1232	2.35	0.03857	0.110743	FALSE	5.52	0.03857	TC193258
7.54	0.372222	1	0.34078	0.491797	FALSE	0.06875	0.34078	TC193259
8.12	0.652083	0.0868056	0.12964	0.251425	FALSE	0.134028	0.12964	TC193260
11.09	0.068	0.14	0.88931	0.932683	FALSE	0.02	0.88931	TC193261
10.32	0.3875	1.01	0.29455	0.444368	FALSE	1.21	0.29455	TC193262
0.389583	2034	4.33	0.00119	0.017017	FALSE	0.803472	0.00119	TC193263
7.04	-5382	-9.22	0	0.002546	FALSE	85.05.00	0	TC193264
0.351389	2395	4.18	0.00189	0.020927	FALSE	17.46	0.00189	TC193265
7.54	1.44	3.14	0.00937	0.046882	FALSE	0.436111	0.00937	TC193266
0.379167	-0.05	-0.11	0.91552	0.948534	FALSE	0.01	0.91552	TC193268
8.13	2.24	0.224306	0.00053	0.012691	FALSE	23.36	0.00053	TC193269
8.03	1332	2.54	0.02769	0.089926	FALSE	6.43	0.02769	TC193270
9.55	2557	5.16	0.00031	0.010942	FALSE	26.65	0.00031	TC193271
7.11	2379	0.223611	0.00053	0.012699	FALSE	23.26	0.00053	TC193272
6.09	NA	NA	NA	NA	FALSE	NA	NA	TC193273
0.375694	1127	2.04	0.03541	0.105215	FALSE	0.260417	0.03541	TC193275
8.26	0.190972	0.45	0.65878	0.770613	FALSE	0.21	0.65878	TC193277
6.19	0.340972	0.0548611	0.44624	0.59335	FALSE	0.04375	0.44624	TC193278
8.17	1912	4.28	0.00131	0.017774	FALSE	18.29	0.00131	TC193279
8.49	0.449306	1.23	0.24564	0.392621	FALSE	1.05	0.24564	TC193280
8.33	1.29	0.138194	0.01769	0.067784	FALSE	0.345139	0.01769	TC193281
6.32	-0.449	-0.74	0.47882	0.623186	FALSE	0.54	0.47882	TC193282
8.43	1937	4.17	0.00156	0.019268	FALSE	17.04	0.00156	TC193283
9.45	3928	0.352778	1e-05	0.003199	FALSE	62.09.00	1e-05	TC193284
6.05	-1133	-1.97	0.07669	0.174868	FALSE	3.09	0.07669	TC193285
8.47	0.338194	1.01	0.33245	0.483296	FALSE	1.03	0.33245	TC193286
8.17	1022	2.01	0.06903	0.163183	FALSE	4.06	0.06903	TC193287
0.463194	0.0645833	0.103472	0.08521	0.188378	FALSE	3.58	0.08521	TC193288
11.03	0.515972	0.0881944	0.12362	0.243086	FALSE	0.1375	0.12362	TC193289
8.57	2118	0.216667	0.00063	0.013468	FALSE	22.31	0.00063	TC193290
0.304861	-0.742	-1.3	0.22244	0.364912	FALSE	0.0895833	0.22244	TC193291
7.36	0.35	1.05	0.31456	0.465615	FALSE	1.11	0.31456	TC193292
7.41	NA	NA	NA	NA	FALSE	NA	NA	TC193295
0.435417	0.54375	0.0930556	0.10995	0.223996	FALSE	3.02	0.10995	TC193296
6.14	NA	NA	NA	NA	FALSE	NA	NA	TC193297
6.45	-0.199	-0.35	0.73343	0.825714	FALSE	0.12	0.73343	TC193298
0.472917	-0.283	-0.59	3.95208	0.69826	FALSE	0.34	3.95208	TC193299
12.23	-0.518	-1.15	0.27563	0.424689	FALSE	1.32	0.27563	TC193300
10.49	1683	3.15	0.00917	0.046349	FALSE	0.440972	0.00917	TC193301
9.22	3246	0.271528	0.0001	0.008212	FALSE	34.91	0.0001	TC193302
0.317361	1332	2.34	0.04149	0.116366	FALSE	5.47	0.04149	TC193303
0.376389	1386	0.129167	0.02211	0.078023	FALSE	7.09	0.02211	TC193304
7.08	-0.904	-1.47	0.16846	0.301358	FALSE	2.17	0.16846	TC193305
10.06	0.128472	0.39	0.70183	0.803626	FALSE	0.15	0.70183	TC193306
9.25	-1294	-2.72	0.01981	0.072984	FALSE	7.42	0.01981	TC193307
9.55	0.038	0.08	0.93448	0.961033	FALSE	0.01	0.93448	TC193308
9.32	1917	3.04	0.0777778	0.05174	FALSE	9.26	0.0777778	TC193309
0.393056	3151	0.251389	0.00016	0.009132	FALSE	31.61	0.00016	TC193310
0.3875	-0.354	-0.75	0.46642	0.611763	FALSE	0.57	0.46642	TC193311
0.385417	0.610417	1.47	0.17065	0.304062	FALSE	2.15	0.17065	TC193312
10.31	1033	2.08	0.06133	0.150928	FALSE	4.34	0.06133	TC193313
10.07	1854	3.07	0.00352	0.02783	FALSE	0.588194	0.00352	TC193314
0.436111	2181	0.219444	0.0006	0.013409	FALSE	0.959028	0.0006	TC193315
5.02	NA	NA	NA	NA	FALSE	NA	NA	TC193316
10.55	0.01	0.22	0.82987	0.892766	FALSE	0.05	0.82987	TC193317
6.47	-0.333	-0.66	0.52069	0.658169	FALSE	0.44	0.52069	TC193319
6.34	0.573611	1.45	0.17651	0.311106	FALSE	2.12	0.17651	TC193320
6.07	0.526389	1.58	0.14187	0.267665	FALSE	2.05	0.14187	TC193321
8.13	1.14	2.05	0.02926	0.093074	FALSE	6.27	0.02926	TC193322
0.295139	NA	NA	NA	NA	FALSE	NA	NA	TC193323
11.45	1089	2.04	0.03549	0.105357	FALSE	0.259722	0.03549	TC193324
9.17	2149	4.35	0.00115	0.016843	FALSE	0.815278	0.00115	TC193325
7.05	0.207639	0.04375	0.53849	0.673223	FALSE	0.04	0.53849	TC193326
0.39375	3334	0.304861	3e-05	0.006007	FALSE	46.16.00	3e-05	TC193328
0.335417	-1081	-2.31	0.04114	0.115803	FALSE	5.35	0.04114	TC193329
6.09	3376	0.273611	0.00014	0.008996	FALSE	35.31.00	0.00014	TC193330
9.01	0.425694	1.38	0.19481	0.333105	FALSE	0.104861	0.19481	TC193331
0.345139	2195	0.148611	0.01339	0.057153	FALSE	0.379167	0.01339	TC193332
10.16	0.427083	1.38	0.19512	0.333406	FALSE	1.09	0.19512	TC193333
0.334722	0.45	0.0659722	0.36312	0.514469	FALSE	0.09	0.36312	TC193334
9.48	1805	3	0.01219	0.054192	FALSE	0.400694	0.01219	TC193335
8.34	1115	2.39	0.03565	0.105645	FALSE	0.259028	0.03565	TC193336
8.01	1149	2.02	0.05041	0.131952	FALSE	0.223611	0.05041	TC193337
0.397222	0.359028	1.01	0.29417	0.443944	FALSE	1.21	0.29417	TC193338
9.37	-0.395	-0.88	0.39553	0.546272	FALSE	0.0541667	0.39553	TC193339
11.01	1329	2.19	0.05054	0.132117	FALSE	0.223611	0.05054	TC193340
0.461111	0.110417	0.169444	0.00387	0.202083	FALSE	13.27	0.00387	TC193341
0.377083	-0.155	-0.33	0.74505	0.834173	FALSE	0.11	0.74505	TC193342
8.41	0.564583	1.24	0.24008	0.385724	FALSE	1.54	0.24008	TC193343
0.266667	NA	NA	NA	NA	FALSE	NA	NA	TC193344
0.501389	0.284028	0.0631944	0.38483	0.535408	FALSE	0.0569444	0.38483	TC193345
0.4	1324	2.06	0.02491	0.084389	FALSE	0.301389	0.02491	TC193346
7.58	0.242361	0.0465278	0.51511	0.653304	FALSE	0.45	0.51511	TC193347
6.05	NA	NA	NA	NA	FALSE	NA	NA	TC193348
8.45	-0.888	-1.81	0.674306	0.206481	FALSE	3.29	0.674306	TC193349
0.464583	0.266667	0.0458333	0.52381	0.660742	FALSE	0.43	0.52381	TC193351
0.567361	-0.45	-1.01	0.33457	0.485207	FALSE	1.02	0.33457	TC193352
7.29	1165	0.102778	0.08679	0.190844	FALSE	3.54	0.08679	TC193353
0.427083	1744	3.25	0.00779	0.042241	FALSE	10.54	0.00779	TC193354
5.48	NA	NA	NA	NA	FALSE	NA	NA	TC193355
0.422917	0.447917	1.34	0.20819	0.348509	FALSE	0.0965278	0.20819	TC193356
10.08	3165	4.25	0.00137	0.018165	FALSE	18.04	0.00137	TC193357
0.397222	-0.575	-1.3	0.22185	0.364305	FALSE	0.0888889	0.22185	TC193358
8.39	0.3375	1.02	0.33072	0.481632	FALSE	1.04	0.33072	TC193359
7.06	-1189	-2.09	0.06022	0.149064	FALSE	4.39	0.06022	TC193360
0.314583	0.24	0.41	4.81875	0.797709	FALSE	0.16	4.81875	TC193361
9.54	-0.482	-0.98	0.34744	0.498811	FALSE	0.0666667	0.34744	TC193362
0.43125	2561	3.31	0.00696	0.039751	FALSE	0.483333	0.00696	TC193363
8.47	0.68125	0.0895833	0.12169	0.24056	FALSE	0.143056	0.12169	TC193364
8.15	0.678472	2.08	0.06185	0.151744	FALSE	4.32	0.06185	TC193365
0.429167	0.0944444	0.27	0.79381	0.867796	FALSE	0.07	0.79381	TC193366
8.16	0.21	0.46	4.53194	0.765944	FALSE	0.21	4.53194	TC193367
8.25	2855	5.09	0.00035	0.011161	FALSE	25.87	0.00035	TC193368
0.306944	0.189583	0.0423611	0.55221	0.684188	FALSE	0.38	0.55221	TC193369
6.36	0.406944	1.02	0.33298	0.483645	FALSE	1.03	0.33298	TC193370
0.557639	-0.544	-1.08	0.30277	0.452977	FALSE	1.17	0.30277	TC193371
11.59	1548	3.27	0.00747	0.041389	FALSE	0.464583	0.00747	TC193372
0.393056	2.58	5.12	0.00033	0.01111	FALSE	26.26.00	0.00033	TC193373
0.309722	NA	NA	NA	NA	FALSE	NA	NA	TC193374
6.05	1078	0.103472	0.08849	0.193602	FALSE	3.56	0.08849	TC193376
6.32	NA	NA	NA	NA	FALSE	NA	NA	TC193377
9.59	2307	4.44	0.001	0.015777	FALSE	0.838889	0.001	TC193378
0.359028	1993	4.45	0.00098	0.015611	FALSE	19.08	0.00098	TC193379
9.38	0.627083	1.52	0.15638	1.98542	FALSE	2.31	0.15638	TC193380
6.31	-0.681	-0.86	0.41142	0.561165	FALSE	0.0506944	0.41142	TC193381
8.11	1281	0.10625	0.07977	0.179943	FALSE	0.175694	0.07977	TC193383
8.05	0.154167	0.47	0.64955	0.763215	FALSE	0.22	0.64955	TC193384
8.04	1457	3.16	0.00911	0.04623	FALSE	0.443056	0.00911	TC193385
6.07	NA	NA	NA	NA	FALSE	NA	NA	TC193386
0.336111	0.334722	1.03	0.32473	0.475717	FALSE	1.06	0.32473	TC193387
0.359028	0.476389	1.18	0.26619	0.414308	FALSE	1.39	0.26619	TC193388
7.45	-0.552	-1.1	0.29298	0.44279	FALSE	1.22	0.29298	TC193389
10.37	0.0909722	3.52	0.0048	0.032444	FALSE	12.39	0.0048	TC193390
0.463889	0.0930556	0.03	0.77342	0.853559	FALSE	0.09	0.77342	TC193391
7.27	-0.1	-0.2	0.84762	0.905222	FALSE	0.04	0.84762	TC193392
0.353472	0.688194	2.22	0.04878	0.129372	FALSE	0.229861	0.04878	TC193393
11.37	0.008	0.02	0.98568	0.991913	FALSE	0	0.98568	TC193395
8.34	1718	3.09	0.01027	0.049248	FALSE	9.55	0.01027	TC193396
0.304861	NA	NA	NA	NA	FALSE	NA	NA	TC193397
7.18	2166	0.217361	0.00062	0.013445	FALSE	22.04	0.00062	TC193398
0.440278	-2314	-4.63	0.00073	0.014331	FALSE	21.41	0.00073	TC193399
9.27	0.101389	3.54	0.00462	0.031856	FALSE	12.55	0.00462	TC193400
6.39	0.469444	1.01	2.06111	0.446414	FALSE	1.21	2.06111	TC193401
6.28	NA	NA	NA	NA	FALSE	NA	NA	TC193402
8.29	0.0868056	2.06	0.171528	0.083883	FALSE	0.302778	0.171528	TC193403
7.02	0.609028	1.52	0.15861	0.288544	FALSE	2.32	0.15861	TC193405
6.07	1983	4.09	0.0018	0.020557	FALSE	0.714583	0.0018	TC193406
8.11	1092	0.0993056	0.09731	0.206667	FALSE	3.35	0.09731	TC193407
[truncated: 19,713 more rows]
