# Supplementary material for: Modulation of Tomato Response to Rhizoctonia solani by Trichoderma harzianum and Its Secondary Metabolite Harzianic Acid
Source: Front Microbiol. 2018 Aug 30;9:1966. doi: 10.3389/fmicb.2018.01966 (PMC6127634; doi:10.3389/fmicb.2018.01966)
Supplement: Supplementary file 5 [file Data_Sheet_2.XLSX]

## Sheet: DEGs
Supplemental Dataset 2: Differentially expressed genes (DEGs) of Solanum lycopersicum cv. Micro-Tom infected with the soilborne pathogen Rhizoctonia solani and treated with Trichodema harzianum M10 (Solyc ID of DEGs; pvalue <0.05; -1<-fold change>1)
log2-FC	p,value,adj	ID	annotation ITAG 2.40
8.319	0.003572	Solyc08g082120.2.1	Methanol inducible protein (AHRD V1 ***- D1MAX5_NICBE)
7.576	0.003572	Solyc05g055160.2.1	DNAJ chaperone (AHRD V1 ***- B0W7V8_CULQU)
7.38	0.003572	Solyc08g006890.2.1	Tubulin alpha-3 chain (AHRD V1 ***- B6SPX4_MAIZE)
7.292	0.003572	Solyc04g077020.2.1	Tubulin alpha-3 chain (AHRD V1 ***- B6SPX4_MAIZE)
7.15	0.003572	Solyc01g099670.2.1	40S ribosomal protein S10-like (AHRD V1 ***- Q2XTB2_SOLTU)
7.094	0.003572	Solyc06g036290.2.1	Heat shock protein 90 (Fragment) (AHRD V1 **-- Q00NU9_WHEAT)
6.895	0.003572	Solyc08g081950.2.1	"Ubiquitin-conjugating enzyme E2 10 (AHRD V1 **** UBC10_ARATH)
6.853	0.003572	Solyc07g064130.1.1	GO:0031386,GO:0043008 "Ubiquitin (AHRD V1 ***- Q39257
6.799	0.005675	Solyc10g079820.1.1	Early response to dehydration 15-like protein (Fragment) (AHRD V1 **-- Q5MED0_PSEMZ)
6.795	0.003572	Solyc04g017690.2.1	"Early response to dehydration 15-like protein (Fragment) (AHR
6.761	0.003572	Solyc03g096840.2.1	Seed specific protein Bn15D1B (AHRD V1 ***- B6TIB8_MAIZE)
6.758	0.005496	Solyc03g082570.2.1	"Ubiquitin (AHRD V1 ***- C0SFI2_PARBP)
6.712	0.003572	Solyc11g051210.1.1	"Unknown Protein (AHRD V1)"
6.704	0.003572	Solyc07g056540.2.1	L-lactate dehydrogenase (AHRD V1 ***- C0S8Q7_PARBP)
6.641	0.004618	Solyc03g005760.1.1	Chlorophyll a-b binding protein 3C-like (AHRD V1 **** Q2XTE0_SOLTU)
6.46	0.003572	Solyc08g045710.1.1	GO:0045261,GO:0005524 "ATP synthase subunit alpha, mi
6.387	0.009425	Solyc05g054760.2.1	"Dehydroascorbate reductase (Fragment) (AHRD V1 ***- Q1G0W3_SO
6.383	0.005339	Solyc10g051380.1.1	GO:0008266 "Glycine-rich RNA-binding protein (AHRD V1
6.381	0.003594	Solyc11g011380.1.1	Glutamine synthetase (AHRD V1 ***- Q42950_TOBAC)
6.352	0.003572	Solyc09g014520.2.1	Chlorophyll a-b binding protein 6A, chloroplastic (AHRD V1 **** CB11_SOLLC)
6.335	0.003572	Solyc05g053670.2.1	"60S ribosomal protein L13a-like protein (AHRD V1 ***- Q3HRW1_
6.247	0.003572	Solyc07g040960.1.1	GO:0016042 "Os07g0175100 protein (Fragment) (AHRD V1
6.22	0.003572	Solyc02g084440.2.1	Fructose-bisphosphate aldolase (AHRD V1 ***- Q9SXX4_NICPA)
6.147	0.003572	Solyc09g097770.2.1	Cell wall protein (AHRD V1 ***- Q40142_SOLLC)
6.138	0.003572	Solyc06g074820.2.1	Aquaporin-like protein (AHRD V1 ***- D1M6Z5_CAPAN)
5.998	0.00831	Solyc01g079880.2.1	Asparagine synthetase (AHRD V1 *--- Q9ZST6_ARATH)
5.924	0.003572	Solyc01g099840.2.1	Auxin-repressed protein (AHRD V1 ***- B4FA62_MAIZE
5.804	0.008392	Solyc07g062870.2.1	"30S ribosomal protein S20 (AHRD V1 *-*- RS20_THEEB)
5.779	0.004218	Solyc03g097270.2.1	"Cysteine proteinase inhibitor (AHRD V1 **** Q5Y7Z8_PETHY)
5.77	0.006346	Solyc10g081100.1.1	Unknown Protein (AHRD V1)
5.765	0.003572	Solyc04g025040.1.1	Unknown Protein (AHRD V1)
5.747	0.004558	Solyc12g008720.1.1	GO:0005840 "60S ribosomal protein L31 (AHRD V1 ***- B
5.745	0.003572	Solyc02g080630.2.1	Lactoylglutathione lyase (AHRD V1 ***- D2D330_GOSHI)
5.74	0.004524	Solyc10g006480.1.1	GO:0043008 "Ubiquitin (AHRD V1 ***- Q39257_PEA)
5.736	0.003572	Solyc02g030170.2.1	"FAD linked oxidase domain protein (AHRD V1 **-- D1VPW7_9ACTO)
5.735	0.005203	Solyc06g070980.2.1	Ubiquitin-conjugating enzyme E2 2 (AHRD V1 **** UBC2_MEDSA)
5.715	0.003572	Solyc08g081190.2.1	Aquaporin 1 (AHRD V1 ***- O24662_TOBAC)
5.704	0.006662	Solyc01g104470.2.1	"mRNA turnover protein 4 homolog (AHRD V1 **-- B5X718_SALSA)"
5.682	0.003572	Solyc01g056940.2.1	Ubiquitin (AHRD V1 ***- D3PHG3_9MAXI); contains Interpro domain(s)
5.629	0.009913	Solyc09g082650.2.1	Acireductone dioxygenase (AHRD V1 **** A8UGP3_SOLTU)
5.625	0.004131	Solyc08g013730.2.1	"Aquaporin (AHRD V1 ***- B3GK86_ARATH)
5.614	0.005675	Solyc06g050980.2.1	Ferritin (AHRD V1 ***- Q308A9_SOLTU)
5.601	0.004558	Solyc04g082010.1.1	Plastocyanin (AHRD V1 ***- Q0W9E5_SOLCO)
5.555	0.006167	Solyc03g013620.1.1	GO:0055114 "NADH-quinone oxidoreductase subunit L (AH
5.551	0.004557	Solyc01g111760.2.1	"V-type ATP synthase beta chain (AHRD V1 ***- VATB_PYRHO)
5.55	0.004061	Solyc06g009630.1.1	GO:0005515 "CP12 (AHRD V1 ***- O24136_TOBAC)
5.545	0.00932	Solyc01g103540.2.1	YTH domain family 2 (Predicted) (AHRD V1 *-*- B2GUU1_RAT)
5.528	0.014776	Solyc03g118290.2.1	"Auxin response factor 2 (AHRD V1 **** Q2LAJ3_SOLLC)
5.521	0.006164	Solyc02g084230.1.1	GO:0003700 "GAGA-binding transcriptional activator (A
5.518	0.005203	Solyc02g077750.2.1	Fiber protein Fb2 (AHRD V1 **-- B3TLS9_ELAGV);
5.517	0.004109	Solyc05g055440.1.1	GO:0005515,GO:0003677 "Histone H2B (AHRD V1 ***- Q2XP
5.496	0.00649	Solyc01g007500.2.1	Photosystem II CP47 chlorophyll apoprotein (AHRD V1 ***- D3WBA3_9BORA)
5.461	0.004218	Solyc06g009970.2.1	Elongation factor 1-alpha (AHRD V1 ***- Q8H9C0_SOLTU)
5.446	0.005106	Solyc01g110440.2.1	Arginine decarboxylase (AHRD V1 **** Q9SCF0_DATST)
5.441	0.006837	Solyc04g008460.2.1	Ribosomal protein L15 (AHRD V1 ***- B9GPA1_POPTR)
5.429	0.004524	Solyc04g054980.2.1	Lipoxygenase homology domain-containing protein 1 (AHRD V1 *--- LOXH1_MOUSE)
5.421	0.004605	Solyc10g005670.1.1	"Regulator of ribonuclease activity A (AHRD V1 ***- B6T0A4_MAI
5.393	0.004524	Solyc12g008590.1.1	Profilin (AHRD V1 ***- D6BRE6_9ROSI)
5.39	0.005079	Solyc11g021060.1.1	Proteinase inhibitor (AHRD V1 ***- Q40378_NICAL)
5.386	0.004061	Solyc03g115900.2.1	Chlorophyll a-b binding protein P4, chloroplastic (AHRD V1 ***- CB24_PEA)
5.371	0.011155	Solyc08g062920.2.1	"Elongation factor EF-2 (AHRD V1 **** Q9SGT4_ARATH)
5.365	0.005837	Solyc12g005330.1.1	50S ribosomal protein L2 (AHRD V1 ***- RL2_EDWI9)
5.358	0.004605	Solyc09g008800.2.1	"60S ribosomal protein L24 (AHRD V1 ***- B3TM46_ELAGV)
5.299	0.004558	Solyc03g112150.1.1	GO:0003746 "Elongation factor Tu (AHRD V1 **** D7MFK2
5.294	0.004524	Solyc02g063070.2.1	"14-3-3 protein beta/alpha-1 (AHRD V1 **-- 143B1_DANRE)
5.222	0.004524	Solyc10g078300.1.1	Single-stranded nucleic acid binding R3H protein (Fragment) (AHRD V1 *-*- B3VWW5_POPTN)
5.22	0.004558	Solyc11g012320.1.1	Unknown Protein (AHRD V1)
5.214	0.004558	Solyc02g080370.2.1	Tobamovirus multiplication protein (Fragment) (AHRD V1 ***- B0ZZ80_ARAHY)
5.21	0.014914	Solyc10g008980.2.1	Triose phosphate/phosphate translocator (AHRD V1 **** Q9MSB6_MESCR)
5.205	0.024997	Solyc07g065030.2.1	"Syntaxin-8 (AHRD V1 ***- C1C0H0_9MAXI)
5.145	0.008766	Solyc03g098780.1.1	Kunitz-type protease inhibitor (AHRD V1 **** Q3S488_SOLTU)
5.106	0.005675	Solyc02g070440.2.1	Katanin p60 ATPase-containing subunit A (AHRD V1 **-* D0P3C9_PHYIN)
5.094	0.012193	Solyc04g018110.1.1	GO:0005509 "Calmodulin-like protein 1 (AHRD V1 *-*- B
5.07	0.00491	Solyc09g091750.2.1	26S proteasome regulatory subunit (AHRD V1 ***- O48844_ARATH)
5.067	0.005372	Solyc08g076540.2.1	"Syntaxin-like protein (AHRD V1 ***- Q3HRZ4_SOLTU)
5.051	0.011737	Solyc08g008220.2.1	"Ubiquitin-conjugating enzyme E2 10 (AHRD V1 ***- UBC10_ARATH)
5.033	0.009467	Solyc06g035870.2.1	"Membrane-associated progesterone receptor component 1 (AHRD V
5.02	0.006264	Solyc01g080280.2.1	Glutamine synthetase (AHRD V1 ***- B5LAU9_CAPAN)
4.998	0.005203	Solyc10g005560.2.1	"Bi-ubiquitin (AHRD V1 ***- A8IZZ4_CHLRE)
4.996	0.005079	Solyc02g087240.2.1	"NADH-quinone oxidoreductase F subunit family protein (AHRD V1
4.977	0.005106	Solyc04g076850.2.1	Auxin responsive protein (AHRD V1 *-*- D9IQE6_CATRO)
4.966	0.005732	Solyc02g070800.2.1	Ycf23 protein (AHRD V1 ***- Q7NE74_GLOVI);
4.934	0.006565	Solyc03g006140.2.1	"Neutral ceramidase (AHRD V1 **** A9YFM2_WHEAT)
4.931	0.007748	Solyc08g061100.2.1	Cellulose synthase (AHRD V1 **** B9IKV7_POPTR)
4.918	0.011737	Solyc02g065400.2.1	Oxygen-evolving enhancer protein 1 of photosystem II (AHRD V1 ***- A8J0E4_CHLRE)
4.914	0.006866	Solyc04g078830.2.1	THO complex subunit 5 homolog (AHRD V1 *-*- THOC5_DANRE)
4.903	0.005675	Solyc07g043390.2.1	Cellulose synthase family protein expressed (AHRD V1 **** Q339N6_ORYSJ)
4.901	0.009467	Solyc12g096540.1.1	"40S ribosomal protein S10-like (AHRD V1 ***- Q2XPV4_SOLTU)
4.901	0.006995	Solyc06g009210.2.1	Ribosomal protein L19 (AHRD V1 ***- Q2PYW9_SOLTU)
4.9	0.014914	Solyc06g035970.2.1	"Tubulin beta chain (AHRD V1 ***- B9GKJ5_POPTR)
4.897	0.006264	Solyc01g095200.2.1	Reticulon family protein (AHRD V1 ***- B2WS91_9BRAS)
4.873	0.005203	Solyc04g079970.2.1	Ubiquitin-conjugating enzyme E2 11 (AHRD V1 ***- UBC11_ARATH)
4.844	0.026498	Solyc04g009030.2.1	Glyceraldehyde-3-phosphate dehydrogenase (AHRD V1 **** D7UNZ5_BRARC)
4.829	0.007253	Solyc03g083530.2.1	"40S ribosomal protein S13 (AHRD V1 ***- D7LRU2_ARALY)
4.824	0.008719	Solyc11g069440.1.1	Ribosomal protein L12 (AHRD V1 ***- A8J597_CHLRE)
4.813	0.00831	Solyc03g019780.2.1	"40S ribosomal protein SA (AHRD V1 ***- B6T6X2_MAIZE)
4.811	0.005372	Solyc10g077040.1.1	Magnesium-protoporphyrin IX monomethyl ester (AHRD V1 **** B9SCF8_RICCO)
4.81	0.012034	Solyc03g120470.2.1	Aquaporin (AHRD V1 *-*- O81186_VERFO)
4.788	0.010178	Solyc06g072350.2.1	UPF0497 membrane protein 17 (AHRD V1 ***- U497H_RICCO);
4.788	0.013136	Solyc01g088370.2.1	Eukaryotic translation initiation factor 3 subunit B (AHRD V1 **** B2VZ72_PYRTR)
4.782	0.011091	Solyc01g008950.2.1	Calmodulin 5/6/7/8-like protein (AHRD V1 ***- Q3HVL6_SOLTU)
4.78	0.007159	Solyc01g009170.2.1	"Ethylene insensitive 3 class transcription factor (AHRD V1 **
4.776	0.012382	Solyc12g055800.1.1	V-type ATP synthase alpha chain (AHRD V1 ***- VATA_METTH)
4.769	0.006264	Solyc07g052480.2.1	Isocitrate lyase (AHRD V1 **** Q9FQD2_IPOBA)
4.767	0.006264	Solyc04g071620.2.1	ASR4 (Fragment) (AHRD V1 *-*- Q2QJU1_SOLLC)
4.745	0.014288	Solyc02g078940.2.1	"Zinc-binding dehydrogenase superfamily (Quinone oxidoreductas
4.728	0.006264	Solyc12g044600.2.1	NADP-dependent malic enzyme, chloroplastic (AHRD V1 ***- MAOC_FLAPR)
4.728	0.009467	Solyc06g063310.1.1	"Fiber protein Fb15 (Fragment) (AHRD V1 ***- B4UW72_ARAHY)"
4.714	0.00703	Solyc07g066600.2.1	Phosphoglycerate kinase (AHRD V1 ***- Q2VCK2_SOLTU)
4.697	0.043482	Solyc01g007330.2.1	Ribulose bisphosphate carboxylase large chain (AHRD V1 ***- RBL_SOLLC)
4.697	0.02596	Solyc06g050120.2.1	"Ribosomal protein L7a (AHRD V1 ***- A8J567_CHLRE)
4.696	0.006264	Solyc02g082700.2.1	"High mobility group protein (AHRD V1 **-- O49948_SOLTU)
4.689	0.006995	Solyc08g075890.2.1	Cyclin-dependent kinase F-4 (AHRD V1 **** CDKF4_ORYSJ)
4.641	0.00831	Solyc05g053810.2.1	Serine hydroxymethyltransferase (AHRD V1 **** D2D306_GOSHI)
4.641	0.008085	Solyc02g086930.2.1	"Homeobox-leucine zipper-like protein (AHRD V1 *-*- Q3HRT1_PIC
4.641	0.007887	Solyc07g006280.2.1	Senescence-associated protein (AHRD V1 ***- B3TLS7_ELAGV)
4.621	0.02131	Solyc05g054410.2.1	Telomere binding protein (AHRD V1 **** A0JBS3_SOLLC)
4.618	0.016448	Solyc04g077440.2.1	Squalene monooxygenase (AHRD V1 ***- Q506K3_DATIN)
4.61	0.009198	Solyc06g005360.2.1	"Actin depolymerizing factor 3 (AHRD V1 **** A1XJ46_GOSHI)
4.607	0.018363	Solyc06g076570.1.1	class I heat shock protein (AHRD V1 ***- Q69BI7_CARPA)
4.603	0.009721	Solyc03g096360.2.1	"60S ribosomal protein L33-B (AHRD V1 ***- B6T1L8_MAIZE)
4.562	0.016971	Solyc07g064040.2.1	"Transcription factor (Fragment) (AHRD V1 **-* D6MKL1_9ASPA)
4.552	0.010632	Solyc08g006040.2.1	"40S ribosomal protein S6 (AHRD V1 ***- B6T1H0_MAIZE)
4.552	0.006995	Solyc09g090110.2.1	"Actin depolymerizing factor 6 (AHRD V1 **** Q8H9D5_SOLTU)
4.547	0.011103	Solyc08g082820.2.1	Heat shock protein (AHRD V1 ***- Q84KP8_CYAME)
4.544	0.039504	Solyc10g006230.2.1	Chlorophyll a-b binding protein 7, chloroplastic (AHRD V1 ***- CB12_SOLLC)
4.534	0.009721	Solyc01g096450.2.1	Aspartic proteinase nepenthesin-1 (AHRD V1 **-- B6TDX6_MAIZE)
4.533	0.01158	Solyc06g054260.1.1	Photosystem I reaction center subunit II (AHRD V1 ***- B4FAW3_MAIZE)
4.532	0.007099	Solyc02g080760.1.1	Glycine-rich protein (AHRD V1 *-*- Q41349_SOLLC)
4.528	0.010178	Solyc10g083280.1.1	GO:0005840 "30S ribosomal protein S11 (AHRD V1 ***- R
4.508	0.007421	Solyc07g052980.2.1	"Xyloglucan endotransglucosylase/hydrolase 5 (AHRD V1 **** C0I
4.501	0.008638	Solyc01g009990.2.1	Peptidyl-prolyl cis-trans isomerase (AHRD V1 ***- B9RMA5_RICCO)
4.499	0.006772	Solyc02g080810.2.1	Aminomethyltransferase (AHRD V1 ***- C6TF02_SOYBN)
4.487	0.011304	Solyc10g050860.1.1	GO:0005515 "Polyadenylate-binding protein 4 (AHRD V1
4.475	0.00831	Solyc07g005560.2.1	Eukaryotic translation initiation factor 5A (AHRD V1 ***- D6N3G5_GOSHI)
4.474	0.021342	Solyc04g074040.2.1	"RNA-binding protein (AHRD V1 *--* O96461_SCHJA)
4.468	0.006599	Solyc02g091280.2.1	"ATP-dependent Clp protease proteolytic subunit (AHRD V1 ****
4.454	0.027839	Solyc01g088660.2.1	Os04g0585900 protein (Fragment) (AHRD V1 *-*- Q0JAP2_ORYSJ)
4.44	0.011304	Solyc01g095430.2.1	endopeptidase (AHRD V1 **-- B6TCN7_MAIZE)"
4.427	0.007356	Solyc06g069120.2.1	Unknown Protein (AHRD V1)
4.42	0.013883	Solyc01g107820.2.1	UDP-glucosyltransferase family 1 protein (AHRD V1 **** C6KI43_CITSI)
4.39	0.012725	Solyc10g006900.2.1	"Protochlorophyllide reductase (AHRD V1 ***- Q8LAV9_ARATH)
4.369	0.009711	Solyc01g059930.2.1	"Universal stress protein (AHRD V1 ***- D6BRD7_9ROSI)
4.351	0.008719	Solyc08g079250.2.1	"Lipid transfer protein (AHRD V1 *-** O22110_PICAB)
4.344	0.021342	Solyc10g075100.1.1	Non-specific lipid-transfer protein (AHRD V1 **** Q4A1N1_SOLLC)
4.337	0.00745	Solyc09g083290.2.1	Auxin responsive protein (AHRD V1 ***- D9IQE6_CATRO)
4.336	0.008766	Solyc11g072340.1.1	Arginine/serine-rich splicing factor (AHRD V1 **-- D8L816_9POAL)
4.335	0.010437	Solyc03g123630.2.1	"Pectinesterase (AHRD V1 ***- Q564D7_SOLLC)
4.322	0.010079	Solyc11g070130.1.1	GO:0030036,GO:0015629 "Profilin (AHRD V1 ***- Q8VWR0_
4.316	0.011331	Solyc05g050200.2.1	"Eukaryotic translation initiation factor 1A (AHRD V1 **** Q7Y
4.299	0.014045	Solyc06g083530.2.1	"Vesicle-associated membrane protein 7B (AHRD V1 **-- D7KE74_A
4.292	0.011091	Solyc12g039120.1.1	GO:0005840 "40S ribosomal protein S19-like (AHRD V1 *
4.287	0.011592	Solyc01g109660.2.1	Glycine-rich RNA-binding protein (AHRD V1 *-** B2YKT9_TOBAC)
4.28	0.019598	Solyc05g014470.2.1	Glyceraldehyde 3-phosphate dehydrogenase (AHRD V1 **** Q8LK04_SOLTU)
4.278	0.015428	Solyc01g067710.2.1	Sodium/hydrogen exchanger (AHRD V1 **** Q1JRA3_SOLLC)
4.277	0.008085	Solyc09g011600.2.1	Glutathione S-transferase-like protein (AHRD V1 **** A8DUB0_SOLLC)
4.276	0.009513	Solyc06g074720.2.1	"MKI67 FHA domain-interacting nucleolar phosphoprotein-like (A
4.271	0.007887	Solyc02g089820.2.1	"Proteasome maturation protein (AHRD V1 ***- A5HKJ3_RAT)
4.266	0.00745	Solyc02g092270.2.1	"NADH dehydrogenase (AHRD V1 -**- NDUS4_RAT)
4.259	0.010079	Solyc10g017850.2.1	"Peroxisomal membrane protein 11-1 (AHRD V1 ***- PX111_ORYSJ)
4.252	0.009467	Solyc01g104950.2.1	"Alpha-L-arabinofuranosidase/beta-D-xylosidase (AHRD V1 **** D
4.238	0.018983	Solyc11g006460.1.1	DNAJ chaperone (AHRD V1 ***- B0W7V8_CULQU)
4.232	0.012419	Solyc11g073050.1.1	GO:0015031,GO:0007264,GO:0005525,GO:0007165,GO:0005622 functional_descriptio
4.225	0.02957	Solyc02g062250.2.1	"Peptidyl-prolyl cis-trans isomerase C (AHRD V1 *--* PPIC_ECOL
4.224	0.014875	Solyc05g054350.2.1	Epoxide hydrolase (AHRD V1 **** Q41414_SOLTU)
4.223	0.021904	Solyc10g047930.1.1	GO:0033743,GO:0000318 "Peptide methionine sulfoxide r
4.214	0.009203	Solyc01g110530.2.1	Peptidyl-prolyl cis-trans isomerase C (AHRD V1 *--* PPIC_ECOLI)
4.209	0.011065	Solyc10g083760.1.1	GO:0008152,GO:0006520,GO:0009097 "Threonine dehydrata
4.2	0.008392	Solyc01g100380.2.1	Calreticulin 2 calcium-binding protein (AHRD V1 **** A8HMC0_CHLRE)
4.199	0.008085	Solyc04g072450.2.1	Unknown Protein (AHRD V1)
4.196	0.009721	Solyc08g005800.2.1	"Pectinacetylesterase like protein (Fragment) (AHRD V1 **-- Q5
4.196	0.009467	Solyc11g039980.1.1	GO:0016469 "ATP synthase subunit alpha (AHRD V1 ***-
4.193	0.022951	Solyc03g119700.2.1	"ATP-dependent Clp protease adaptor protein ClpS containing pr
4.164	0.009198	Solyc01g067730.2.1	Acyl carrier protein (AHRD V1 ***- Q9XF20_CAPCH)
4.161	0.011155	Solyc11g066410.1.1	50S ribosomal protein L9 (AHRD V1 ***- B4FU53_MAIZE)
4.147	0.013889	Solyc06g007520.2.1	Ribosomal protein L10 (AHRD V1 ***- A8IZK3_CHLRE)
4.145	0.010178	Solyc04g054910.2.1	"Ethylene-responsive transcription factor 13 (AHRD V1 *-*- ERF
4.142	0.009425	Solyc01g100140.2.1	Protein DEHYDRATION-INDUCED 19 homolog 3 (AHRD V1 **-- DI193_ARATH)
4.135	0.011345	Solyc02g087150.2.1	"Heavy-metal-associated domain-containing protein (AHRD V1 *-*
4.135	0.009594	Solyc04g025650.2.1	"Monooxygenase FAD-binding (AHRD V1 **-- A1TC37_MYCVP)
4.127	0.011559	Solyc01g099900.2.1	Ribosomal protein L18 (AHRD V1 ***- C5X0Q5_SORBI)
4.121	0.026487	Solyc09g059040.2.1	Alcohol dehydrogenase zinc-containing (AHRD V1 *-*- D3UKE0_LISSS)
4.118	0.014181	Solyc10g047630.1.1	Nitrilase/cyanide hydratase and apolipoprotein N-acyltransferase (AHRD V1 **-- C7PTC3_CHIPD)
4.105	0.009721	Solyc10g086330.1.1	GO:0005840,GO:0000166 "60S ribosomal protein L23a (AH
4.103	0.009711	Solyc04g054740.2.1	Inositol-3-phosphate synthase (AHRD V1 ***- C4PW06_ARATH)
4.092	0.033806	Solyc08g023660.2.1	"Major latex-like protein (AHRD V1 **-- B5THI3_PANGI)
4.089	0.017889	Solyc03g025410.2.1	Dehydrogenase/reductase SDR family member 13 (AHRD V1 ***- DHR13_BOVIN)
4.088	0.015377	Solyc05g050800.2.1	Phosphoglycerate mutase family protein (AHRD V1 ***- C3SAD0_BRADI);
4.086	0.047956	Solyc11g008580.1.1	Ariadne-like ubiquitin ligase (AHRD V1 **-- D3AZ84_POLPA)
4.075	0.010079	Solyc06g051400.2.1	Omega-3 fatty acid desaturase (AHRD V1 **** Q7X7I9_SOLLC)
4.074	0.035789	Solyc07g061790.2.1	Heme-binding protein 2 (AHRD V1 **** B6T0C0_MAIZE)
4.069	0.017866	Solyc01g099690.2.1	ATP-dependent Clp protease proteolytic subunit (AHRD V1 ***- B9RFA9_RICCO)
4.066	0.009247	Solyc03g082590.2.1	TBC1 domain family member 15 (AHRD V1 *--- Q6P4X9_XENTR)
4.063	0.009526	Solyc10g018300.1.1	Transketolase 1 (AHRD V1 **** O78327_CAPAN)
4.062	0.008734	Solyc07g006150.2.1	Transmembrane protein 208 (AHRD V1 ***- C1C182_9MAXI)
4.051	0.010632	Solyc08g083360.2.1	"Ferredoxin (AHRD V1 *-*- D8FXV1_9CYAN)
4.05	0.00977	Solyc07g063040.2.1	Enolase-phosphatase E-1 (AHRD V1 *-*- A8UQN2_9AQUI)
4.048	0.011559	Solyc01g006900.2.1	Phosphatidylglycerol/phosphatidylinositol transfer protein (AHRD V1 -**- C5M4H0_CANTT)
4.045	0.009913	Solyc08g079830.2.1	Cu/Zn-superoxide dismutase copper chaperone (AHRD V1 **** Q9BBU5_SOYBN)
4.04	0.015515	Solyc01g007380.1.1	GO:0031361 "Apocytochrome f (AHRD V1 ***- D3WBH0_9AQU
4.039	0.012348	Solyc12g006470.1.1	Aminotransferase-like protein (AHRD V1 ***- Q9LIE2_ARATH)
4.031	0.010531	Solyc06g072490.2.1	"40S ribosomal protein S1 (AHRD V1 ***- RS3A_LACBS)
4.03	0.018363	Solyc01g067660.2.1	Beta-amylase (AHRD V1 **** Q5F304_SOYBN)
4.028	0.010324	Solyc04g056390.2.1	Isopentenyl-diphosphate delta-isomerase (AHRD V1 **** Q84RZ8_9GENT)
4.026	0.017519	Solyc02g077040.2.1	"Cathepsin B-like cysteine proteinase 5 (AHRD V1 **-* CPR5_CAE
4	0.028563	Solyc11g069090.1.1	ATP-binding cassette protein (AHRD V1 ***- C0NDN3_AJECG)
3.977	0.025009	Solyc03g118130.2.1	"Rubredoxin-like protein (AHRD V1 *--- A8JGB1_CHLRE)
3.976	0.009892	Solyc01g021640.2.1	DDB1- and CUL4-associated factor 4 (AHRD V1 **-- DCAF4_BOVIN)
3.961	0.009467	Solyc09g092380.2.1	"Adenosylhomocysteinase (AHRD V1 **** Q2XTD0_SOLTU)
3.96	0.015423	Solyc05g005490.2.1	Carbonic anhydrase (AHRD V1 ***- Q5NE21_SOLLC)
3.958	0.014603	Solyc03g123720.2.1	Protein-O-fucosyltransferase-like protein (AHRD V1 ***- D8RI05_SELML)
3.958	0.029291	Solyc01g011000.2.1	"Eukaryotic translation initiation factor 5A (AHRD V1 **** D6N
3.941	0.016485	Solyc02g071210.2.1	Cold acclimation protein COR413-like (AHRD V1 *-*- A6YDU6_LOLTE)
3.935	0.013248	Solyc10g075150.1.1	Non-specific lipid-transfer protein (AHRD V1 **** Q9ZPI9_CAPAN)
3.934	0.010531	Solyc06g083010.1.1	"Unknown Protein (AHRD V1)"
3.922	0.017721	Solyc02g084410.2.1	"Glyoxalase (AHRD V1 ***- B4ERW1_WHEAT)
3.919	0.012725	Solyc02g092440.2.1	Mitochondrial porin (Voltage-dependent anion channel) outer membrane protein (AHRD V1 **** C4R1Z2_PICPG)
3.908	0.011013	Solyc08g074630.1.1	GO:0008152,GO:0055114 "Polyphenol oxidase (AHRD V1 **
3.898	0.011461	Solyc07g049450.2.1	"Thioredoxin/protein disulfide isomerase (AHRD V1 **-* D3TLX2_
3.895	0.01092	Solyc10g007350.2.1	Multiprotein bridging factor 1 (AHRD V1 ***- Q9LL86_SOLTU)
3.886	0.021014	Solyc01g107590.2.1	"Cinnamyl alcohol dehydrogenase (AHRD V1 **** C1IC55_GOSHI)
3.876	0.0216	Solyc11g065100.1.1	GO:0005488 "Mitochondria fission 1 protein (AHRD V1 *
3.87	0.020056	Solyc12g098150.1.1	GO:0055085,GO:0055114 "Voltage-gated potassium channe
3.867	0.010437	Solyc05g047690.2.1	"Histone deacetylase complex subunit SAP18 (AHRD V1 ***- B4FIB
3.857	0.010531	Solyc01g067740.2.1	"Superoxide dismutase (AHRD V1 **** B1Q475_CAPCH)
3.856	0.014427	Solyc02g086240.2.1	"50S ribosomal protein L5 (AHRD V1 ***- RL5_XANP2)
3.856	0.011316	Solyc07g045240.2.1	"RNA-binding protein-like (AHRD V1 *--* Q8L779_ARATH)
3.852	0.014914	Solyc01g100500.2.1	Microfibrillar-associated protein 1 (AHRD V1 *-*- C1BVS1_9MAXI)
3.851	0.011331	Solyc05g012160.2.1	Nitrilase associated protein-like (Fragment) (AHRD V1 *--- Q1HEA6_MUSAC)
3.849	0.011331	Solyc03g115820.2.1	Ribulose-5-phosphate-3-epimerase (AHRD V1 ***- Q8S4X2_PEA)
3.849	0.028514	Solyc10g075070.1.1	Non-specific lipid-transfer protein (AHRD V1 ***- A7UGG9_SOLTU)
3.846	0.027195	Solyc01g106210.2.1	Chaperone DnaK (AHRD V1 ***- A2Q199_MEDTR)
3.846	0.010437	Solyc03g082380.2.1	"Arginine/serine-rich splicing factor (AHRD V1 ***- B0WP07_CUL
3.846	0.014875	Solyc04g053080.2.1	"OTU domain-containing protein 6B (AHRD V1 ***- B6TYC6_MAIZE)
3.845	0.020638	Solyc02g068430.2.1	Choline-phosphate cytidylyltransferase B (AHRD V1 **** B4F7T8_MAIZE)
3.843	0.044308	Solyc01g097290.2.1	Auxin responsive protein (AHRD V1 ***- D9IQE6_CATRO)
3.837	0.01086	Solyc06g060290.2.1	Protein disulfide isomerase (AHRD V1 **** B1Q2X4_SOYBN)
3.823	0.012725	Solyc08g066800.2.1	"Phospholipase D (AHRD V1 **** Q9FR61_SOLLC)
3.816	0.019858	Solyc03g063290.2.1	Homology to unknown gene (AHRD V1 ***- Q00YC2_OSTTA)
3.813	0.014207	Solyc08g016180.2.1	"60S ribosomal protein L18a (AHRD V1 ***- D2D962_9ROSI)
3.807	0.015167	Solyc04g080740.1.1	GO:0046982 "BZIP transcription factor family protein
3.792	0.014045	Solyc01g108500.2.1	Polyadenylate-binding protein (AHRD V1 **-* PABP_DROME)
3.787	0.017721	Solyc09g009020.2.1	Enolase (AHRD V1 ***- C5J0G6_TOBAC)
3.78	0.018363	Solyc01g100320.2.1	Thioredoxin/protein disulfide isomerase (AHRD V1 **** Q2U681_ASPOR)
3.774	0.029887	Solyc01g010580.2.1	Ribosomal protein (AHRD V1 ***- B3TM27_ELAGV); contains Interpro domain(s)
3.772	0.021093	Solyc05g006520.2.1	"Pyruvate dehydrogenase E1 component alpha subunit (AHRD V1 **
3.771	0.018277	Solyc04g071340.2.1	"Fructose-1 6-bisphosphatase class 1 (AHRD V1 **** D3PE46_DEFD
3.758	0.012725	Solyc07g047800.2.1	"Short-chain dehydrogenase/reductase family protein (AHRD V1 *
3.758	0.011065	Solyc11g068420.1.1	GO:0032183,GO:0003735 "Ribosomal protein (AHRD V1 ***
3.745	0.012804	Solyc11g005680.1.1	40S ribosomal protein S18 (AHRD V1 ***- B4G286_MAIZE)
3.73	0.017972	Solyc01g111710.2.1	26S proteasome non-ATPase regulatory subunit 3 (AHRD V1 ***- B6TBG8_MAIZE)
3.728	0.015167	Solyc04g082480.2.1	Nodule inception protein (Fragment) (AHRD V1 *-*- A9DME9_MEDTR)
3.727	0.020072	Solyc10g048030.1.1	Major latex-like protein (AHRD V1 **-- B5THI3_PANGI)
3.723	0.011617	Solyc02g069370.2.1	"Ras-related protein Rab-5C (AHRD V1 ***- C1C0G6_9MAXI)
3.72	0.014318	Solyc02g085790.2.1	T-complex protein 1 subunit zeta (AHRD V1 ***- B6U118_MAIZE)
3.715	0.011559	Solyc10g078690.1.1	GO:0005743 "Mitochondrial protein translocase family
3.712	0.011461	Solyc02g067420.2.1	"Ubiquitin-conjugating enzyme E2 2 (AHRD V1 ***- UBC2_WHEAT)
3.702	0.040779	Solyc01g009780.2.1	LITAF-domain-containing protein (AHRD V1 ***- Q4U6G1_PEA)
3.701	0.035227	Solyc09g065370.1.1	GO:0005515 "Unknown Protein (AHRD V1)"
3.701	0.014327	Solyc01g049890.2.1	Unknown Protein (AHRD V1)
3.694	0.014766	Solyc10g083360.1.1	"Calmodulin binding protein (AHRD V1 ***- B6SL12_MAIZE)"
3.693	0.011559	Solyc01g079820.2.1	Redoxin domain protein (AHRD V1 **-- A1WHD5_VEREI)
3.693	0.02443	Solyc05g054810.2.1	"60S ribosomal protein L35 (AHRD V1 ***- D7M7V2_ARALY)
3.685	0.023448	Solyc09g061310.2.1	PPPDE peptidase domain containing 2a (AHRD V1 *--- Q6PC81_DANRE)
3.683	0.035173	Solyc04g005700.2.1	Major latex-like protein (AHRD V1 **-- B5THI3_PANGI)
3.677	0.013329	Solyc01g106680.2.1	Unknown Protein (AHRD V1)
3.675	0.014198	Solyc11g013110.1.1	Anthocyanidin synthase (AHRD V1 **** B2M0X8_GINBI)
3.674	0.018812	Solyc06g071870.2.1	"60S ribosomal protein L17 (AHRD V1 ***- D7KV33_ARALY)
3.667	0.025689	Solyc04g082140.2.1	Laccase-22 (AHRD V1 **-- LAC22_ORYSJ)
3.665	0.014065	Solyc12g095960.1.1	GO:0051010 "Insulin-like growth factor 2 mRNA-binding
3.664	0.034571	Solyc06g073720.1.1	Ethylene insensitive 3 class transcription factor (AHRD V1 **** D5L146_MALDO)
3.663	0.015569	Solyc09g010690.2.1	Ankyrin repeat domain-containing protein 28 (AHRD V1 ***- B6TJ47_MAIZE)
3.661	0.022545	Solyc03g083520.2.1	"Calmodulin (AHRD V1 ***- B6T4U8_MAIZE)
3.659	0.017708	Solyc03g120010.2.1	Eukaryotic translation initiation factor 3 subunit 2 (AHRD V1 **-- B6SSB6_MAIZE)
3.655	0.025072	Solyc00g082150.2.1	Kinesin light chain (AHRD V1 **-- B6SKU4_MAIZE)
3.652	0.024899	Solyc02g036350.2.1	1-aminocyclopropane-1-carboxylate oxidase (AHRD V1 ***- A4ZYQ6_SOLLC)
3.647	0.014914	Solyc03g115940.2.1	"Dof zinc finger protein (AHRD V1 ***- C4B6D7_IPOBA)
3.638	0.033821	Solyc02g086880.2.1	"Formate dehydrogenase (AHRD V1 **** Q5NE18_SOLLC)
3.634	0.031807	Solyc06g060490.2.1	"BZIP transcription factor family protein (AHRD V1 *-*- D7LF63
3.629	0.018363	Solyc09g025270.2.1	"U-box domain-containing protein 3 (AHRD V1 **-- PUB3_ARATH)
3.628	0.029887	Solyc09g075020.2.1	"Multidrug resistance protein ABC transporter family (AHRD V1
3.623	0.014431	Solyc11g005450.1.1	Transcription elongation factor A protein 3 (AHRD V1 *--- TCEA3_BOVIN)
3.618	0.042248	Solyc03g111700.2.1	Inactivated Zn-dependent hydrolase of the beta-lactamase fold (AHRD V1 ***- B5ILK8_9CHRO)
3.617	0.020191	Solyc08g080920.2.1	"Phosphopantothenoylcysteine decarboxylase (AHRD V1 **-* B4FCR
3.609	0.030232	Solyc03g097950.2.1	"50S ribosomal protein L29 (AHRD V1 ***- B6TS58_MAIZE)
3.605	0.014776	Solyc12g099200.1.1	Invertase inhibitor (AHRD V1 **** O49908_TOBAC)
3.601	0.015731	Solyc12g098850.1.1	Soluble diacylglycerol acyltransferase (AHRD V1 *-*- B9S020_RICCO)
3.599	0.026252	Solyc10g077120.1.1	Photosystem II core complex proteins psbY (AHRD V1 *-*- B6SR26_MAIZE)
3.59	0.012828	Solyc03g116780.2.1	domain containing protein (AHRD V1 **-- B6TCB4_MAIZE)
3.589	0.0252	Solyc01g006940.2.1	Poly(U)-binding-splicing factor PUF60 (AHRD V1 *--* PUF60_BOVIN)
3.587	0.017487	Solyc09g082630.2.1	"Acireductone dioxygenase (AHRD V1 **** Q08G57_PLAMJ)
3.583	0.014914	Solyc12g042900.1.1	GO:0005740 "Cytochrome c oxidase subunit Vb (AHRD V1
3.583	0.014318	Solyc03g119210.1.1	GO:0006869 "Lipid transfer protein (AHRD V1 ***- Q421
3.578	0.016242	Solyc05g005880.2.1	30S ribosomal protein S13 (AHRD V1 ***- B6TG65_MAIZE)
3.576	0.017708	Solyc10g076360.1.1	Prenylated rab acceptor PRA1 (AHRD V1 ***- A2Q469_MEDTR)
3.57	0.017972	Solyc01g104020.2.1	Embryo-specific 3 (AHRD V1 ***- Q2HUA9_MEDTR);
3.569	0.019869	Solyc03g121310.2.1	"RWD domain-containing protein (AHRD V1 ***- Q38HU0_SOLTU)
3.565	0.013939	Solyc10g039360.1.1	Unknown Protein (AHRD V1)
3.562	0.03119	Solyc11g006770.1.1	GO:0005515 "AMMECR1 family (AHRD V1 **-- D7LBR0_ARALY
3.549	0.035845	Solyc04g005680.2.1	"Ribosomal protein (AHRD V1 ***- B3TM27_ELAGV)
3.539	0.017513	Solyc01g094690.2.1	Aquaporin (AHRD V1 ***- Q40266_MESCR)
3.532	0.014914	Solyc01g111440.2.1	Senescence-associated protein 12 (AHRD V1 *-*- O81657_HEMSP)
3.528	0.026396	Solyc11g008270.1.1	"Genomic DNA chromosome 3 P1 clone MSJ11 (AHRD V1 **-- Q9LW02_
3.525	0.015508	Solyc12g056250.1.1	Glutathione S-transferase (AHRD V1 ***- Q9M558_EUPES)
3.516	0.035769	Solyc11g069330.1.1	"Arabidopsis thaliana genomic DNA chromosome 5 P1 clone MOK16
3.513	0.026701	Solyc01g096660.2.1	Genomic DNA chromosome 5 P1 clone MOJ9 (AHRD V1 ***- Q9FL44_ARATH)
3.509	0.022982	Solyc04g012120.2.1	"14-3-3 protein beta/alpha-1 (AHRD V1 **-- 143B1_ONCMY)
3.507	0.016696	Solyc02g079500.2.1	"Peroxidase (AHRD V1 **** Q50LG4_TOBAC)
3.507	0.037768	Solyc07g062700.2.1	Sodium/calcium exchanger family protein (AHRD V1 ***- D7KKF3_ARALY)
3.505	0.015167	Solyc02g094130.2.1	Genomic DNA chromosome 5 P1 clone MJC20 (AHRD V1 *--- Q9FHX9_ARATH)
3.503	0.019987	Solyc10g005730.2.1	WD-40 repeat family protein (AHRD V1 **-- D7L1D2_ARALY)
3.502	0.020632	Solyc04g054810.2.1	allergen Phl p 11 (AHRD V1 ***- B6T2Z8_MAIZE)
3.496	0.018522	Solyc01g008550.2.1	Cinnamoyl CoA reductase-like protein (AHRD V1 ***- B9HNY0_POPTR);
3.496	0.014427	Solyc09g066490.2.1	Adaptin ear-binding coat-associated protein 2 (AHRD V1 **** B4FAZ6_MAIZE)
3.49	0.044519	Solyc01g100350.2.1	ADP-ribosylation factor-like protein 3 (AHRD V1 **-- ARL3_CAEEL)
3.487	0.014318	Solyc01g060470.2.1	Importin alpha-1b subunit (AHRD V1 ***- B6T451_MAIZE)
3.486	0.017263	Solyc01g021670.2.1	POT family domain containing protein expressed (AHRD V1 ***- D8L9H8_WHEAT)
3.485	0.033675	Solyc03g005120.2.1	Cystine transporter Cystinosin (AHRD V1 **** Q2URL9_ASPOR)
3.484	0.029167	Solyc08g078070.2.1	"Ras-related protein Rab-1A (AHRD V1 ***- B6RB23_HALDI)
3.48	0.01607	Solyc09g083380.2.1	"Histone H1 (AHRD V1 *-*- B6TC95_MAIZE)
3.477	0.036034	Solyc09g007920.2.1	Phenylalanine ammonia-lyase (AHRD V1 **** B5LAW0_CAPAN)
3.475	0.026711	Solyc10g049710.1.1	GO:0006508 "ATP-dependent Clp protease proteolytic su
3.473	0.014288	Solyc10g054560.1.1	GO:0046961 "V-type proton ATPase 16 kDa proteolipid s
3.472	0.017972	Solyc01g107380.2.1	Seed maturation protein PM23 (Fragment) (AHRD V1 ***- Q9SEL1_SOYBN)
3.465	0.027696	Solyc03g120090.1.1	Pyridoxal biosynthesis lyase pdxS (AHRD V1 ***- Q2RMJ0_MOOTA)
3.449	0.029531	Solyc12g015860.1.1	GO:0008299 "Farnesyl pyrophosphate synthase (AHRD V1
3.439	0.029754	Solyc03g121360.1.1	GO:0042802,GO:0019904 "Charged multivesicular body pr
3.435	0.016765	Solyc04g082200.2.1	Dehydrin (AHRD V1 *-*- Q1A4H3_COFCA)
3.432	0.024152	Solyc03g031700.2.1	"ABC transporter FeS assembly protein SufB (AHRD V1 ***- C7JBP
3.431	0.026507	Solyc04g073990.2.1	Annexin (AHRD V1 ***- Q42657_CAPAN)
3.429	0.026676	Solyc05g006580.2.1	Unknown Protein (AHRD V1)
3.424	0.030543	Solyc01g101240.2.1	"Aspartic proteinase (AHRD V1 **** ASPRX_ORYSJ)
3.424	0.015515	Solyc07g056500.2.1	Glutathione transferase (AHRD V1 **** O49821_CARPA)
3.423	0.029106	Solyc04g050920.2.1	"Os02g0504100 protein (Fragment) (AHRD V1 *-*- Q0E114_ORYSJ)"
3.422	0.025182	Solyc03g062680.2.1	Unknown Protein (AHRD V1); contains Interpro domain(s)
3.42	0.028815	Solyc12g095990.1.1	ATP-dependent RNA helicase eIF4A (AHRD V1 ***- A8PG49_COPC7)
3.417	0.023448	Solyc02g089160.2.1	Cytochrome P450 GO:0020037,GO:0055114 GO:0004497 GO:0004497,GO:0020037,GO:0055114
3.412	0.019869	Solyc01g098780.2.1	Signal peptidase complex subunit 3 (AHRD V1 **** B0XD98_CULQU)
3.409	0.035436	Solyc06g083040.2.1	"Serine carboxypeptidase 1 (AHRD V1 ***- B6TDA5_MAIZE)
3.402	0.024046	Solyc12g009140.1.1	Proteasome subunit alpha type (AHRD V1 ***- D2D307_GOSHI)
3.397	0.016945	Solyc08g074620.1.1	Polyphenol oxidase (AHRD V1 ***- Q41428_SOLTU)
3.393	0.02349	Solyc05g055940.2.1	Myb family transcription factor (AHRD V1 **-* D7M706_ARALY)
3.389	0.031807	Solyc08g060920.2.1	and polytropic retrovirus receptor (AHRD V1 **-- B2GU54_XENTR)
3.387	0.045896	Solyc11g007170.1.1	Vacuolar sorting protein 4b (AHRD V1 **-- B6TLN7_MAIZE)
3.383	0.022405	Solyc02g077410.2.1	heat-and acid-stable phosphoprotein (AHRD V1 *-*- B5X267_SALSA);
3.379	0.029149	Solyc01g104740.2.1	Multiprotein bridging factor 1 (AHRD V1 ***- C8C4P8_WHEAT)
3.376	0.015992	Solyc10g086400.1.1	GO:0003676,GO:0000166 "THO complex subunit 4 (AHRD V1
3.376	0.015569	Solyc05g053300.2.1	"Dihydrolipoyl dehydrogenase (AHRD V1 ***- Q8GT30_SOLLC)
3.374	0.016001	Solyc01g066590.2.1	Dynein light chain 2 cytoplasmic (AHRD V1 ***- B5XH01_SALSA)
3.371	0.016957	Solyc01g111150.2.1	"Translocon-associated protein alpha subunit (AHRD V1 ***- B6S
3.355	0.017196	Solyc12g062860.1.1	Universal stress protein family protein (AHRD V1 **-- D7M6L9_ARALY)
3.348	0.01883	Solyc07g016150.2.1	"Elongation factor 1-beta (AHRD V1 ***- D7KES3_ARALY)
3.344	0.017721	Solyc02g079400.2.1	"Nitric oxide synthase interacting protein (AHRD V1 ***- B6TCA
3.342	0.017721	Solyc01g108910.2.1	COSII_At2g15890 (Fragment) (AHRD V1 *-*- C0KFD9_9SOLN)
3.338	0.02675	Solyc06g074260.2.1	Genomic DNA chromosome 5 P1 clone MWD9 (AHRD V1 *-*- Q9FMQ8_ARATH)
3.334	0.016561	Solyc08g006090.2.1	"Peptidyl-prolyl cis-trans isomerase (AHRD V1 ***- Q9LPC7_ARAT
3.328	0.032541	Solyc05g054580.2.1	60S acidic ribosomal protein P0 (AHRD V1 ***- D7L9V8_ARALY)
3.321	0.034527	Solyc04g015830.2.1	Actin-binding protein gelsolin (AHRD V1 **-* D8UJD7_VOLCA)
3.317	0.017932	Solyc07g055250.2.1	Cell wall-associated hydrolase (AHRD V1 ---- Q04CK3_LACDB)
3.316	0.029489	Solyc02g087300.1.1	GO:0005515 "Protein transport SEC13-like protein (AHR
3.313	0.016696	Solyc02g077880.2.1	Auxin-repressed protein (AHRD V1 ***- Q6PXE1_9SOLN)
3.306	0.017513	Solyc10g080740.1.1	Smg-7 homolog nonsense mediated mRNA decay factor (C. elegans) (Fragment) (AHRD V1 *--- B1ALB4_HUMAN)
3.3	0.036011	Solyc02g078120.1.1	Eukaryotic translation initiation factor 3 subunit 7 (AHRD V1 ***- Q9FKV6_ARATH)
3.299	0.019948	Solyc02g062620.2.1	Nuclear cap-binding protein subunit 2 (AHRD V1 **** B6SNB6_MAIZE)
3.291	0.035477	Solyc11g005600.1.1	GO:0003743 "Translation initiation factor 2B (AHRD V1
3.274	0.03176	Solyc06g076430.2.1	Serine/threonine-protein phosphatase (AHRD V1 **** Q9SPE2_MALDO)
3.271	0.017213	Solyc07g049720.2.1	DNA topoisomerase I (AHRD V1 **** Q9XGL1_DAUCA)
3.269	0.019388	Solyc04g071560.2.1	"Thioredoxin y (AHRD V1 ***- B9GTH5_POPTR)
3.267	0.020065	Solyc03g044150.2.1	"Subtilisin-like protease (AHRD V1 ***- A9XG40_TOBAC)
3.266	0.024216	Solyc06g072080.2.1	Sumo activating enzyme 1b (AHRD V1 **** D7MQ99_ARALY)
3.263	0.0352	Solyc10g083970.1.1	S-adenosylmethionine synthase (AHRD V1 ***- B5LAW6_CAPAN)
3.262	0.017708	Solyc04g076670.2.1	"TRAF type zinc finger domain containing 1 (AHRD V1 **-- B6T8M
3.257	0.017565	Solyc08g066070.1.1	Exocyst complex protein EXO70 (AHRD V1 *--- EXO70_KLULA)
3.254	0.017526	Solyc03g114470.2.1	Heat shock protein DnaJ domain protein (AHRD V1 **-- D7DZS3_NOSA0)
3.247	0.041287	Solyc06g067880.2.1	"V-type proton ATPase proteolipid subunit (AHRD V1 **** D3PI45
3.244	0.025405	Solyc01g109870.2.1	SEC14-like protein (AHRD V1 **-- Q9T026_ARATH)
3.243	0.023361	Solyc04g058060.1.1	GO:0005515 "30S ribosomal protein S8P (AHRD V1 *-*- R
3.24	0.047763	Solyc02g077670.2.1	"Chaperone protein dnaJ 2 (AHRD V1 ***- DNAJ2_ARATH)
3.239	0.021393	Solyc02g078380.2.1	Aluminum-induced protein-like protein (AHRD V1 **-- Q8S2R9_THEHA)
3.235	0.033761	Solyc01g105970.2.1	"Magnesium-dependent phosphatase-1 family protein expressed (A
3.235	0.018774	Solyc05g053470.2.1	chaperonin (AHRD V1 ***- D2LE93_RHOVA)
3.229	0.020296	Solyc02g080590.2.1	"Autophagy-related protein 8 (AHRD V1 **-- C1EJ88_9CHLO)
3.225	0.025541	Solyc02g083320.2.1	"RNA-binding protein (AHRD V1 *--* B6JZH8_SCHJY)
3.222	0.020072	Solyc12g055720.1.1	Receptor like kinase, RLK GO:0005515,GO:0006468 GO:0005515,GO:0006468
3.222	0.043328	Solyc05g005190.2.1	"ADP-ribosylation factor (AHRD V1 ***- Q76ME3_WHEAT)
3.218	0.041963	Solyc02g081700.1.1	GO:0019773,GO:0005839 "Proteasome subunit alpha type
3.211	0.02131	Solyc08g078820.2.1	"Autophagy-related protein 8 (AHRD V1 **-- C1EJ88_9CHLO)
3.207	0.018774	Solyc11g005080.1.1	Protein tolB (AHRD V1 *-*- D5MJZ0_9BACT)
3.205	0.023862	Solyc10g081570.1.1	KED (AHRD V1 *-*- Q9LW95_TOBAC)
3.199	0.018158	Solyc01g109520.2.1	"Ras-related protein Rab-7 (AHRD V1 ***- C1BJT6_OSMMO)
3.199	0.020296	Solyc09g005580.2.1	"SelT-like protein (AHRD V1 ***- SELT_ARATH)
3.199	0.018366	Solyc11g006990.1.1	Os06g0207500 protein (Fragment) (AHRD V1 **-- Q0DDQ9_ORYSJ)
3.192	0.018497	Solyc06g066030.2.1	Os02g0200800 protein (Fragment) (AHRD V1 *-*- Q0E303_ORYSJ)
3.19	0.033275	Solyc10g080500.1.1	GO:0005515,GO:0005524 "Actin (AHRD V1 ***- B5M4V6_TOB
3.188	0.022249	Solyc01g111660.2.1	Aquaporin-like protein (AHRD V1 ***- Q8W1A8_PETHY)
3.184	0.028361	Solyc08g077980.2.1	"Bax inhibitor (AHRD V1 ***- Q6U1L7_SOLLC)
3.183	0.047273	Solyc04g082790.2.1	"Atp-dependent RNA helicase (AHRD V1 ***- B8BXP3_THAPS)
3.181	0.024093	Solyc10g076740.1.1	Isoamyl acetate-hydrolyzing esterase (AHRD V1 **-- B6T5T9_MAIZE)
3.181	0.045019	Solyc02g077480.1.1	Histone H3 (AHRD V1 ***- D8L9K7_WHEAT)
3.176	0.043016	Solyc10g005100.2.1	Salt stress root protein RS1 (AHRD V1 **-- SRS1_ORYSJ)
3.175	0.036125	Solyc03g007740.2.1	"Reticulon family protein (AHRD V1 ***- B2WS91_9BRAS)
3.169	0.021258	Solyc03g113910.2.1	Gibberellin-regulated protein 2 (AHRD V1 *--- B6SKV6_MAIZE);
3.168	0.023342	Solyc02g084990.2.1	Mannan endo-1 4-beta-mannosidase (AHRD V1 ***- A8FDC6_BACP2)
3.159	0.018961	Solyc05g007560.2.1	"60S ribosomal protein L34 (AHRD V1 ***- B6UH15_MAIZE)
3.152	0.046588	Solyc04g071070.2.1	Unknown Protein (AHRD V1)
3.148	0.041879	Solyc04g081870.2.1	Expansin (AHRD V1 ***- Q9FVH0_SOLLC)
3.146	0.025009	Solyc03g007230.2.1	Protein phosphatase 2C (AHRD V1 ***- B1B5N6_PHYPA)
3.141	0.035173	Solyc12g009250.1.1	chaperonin (AHRD V1 *-*- D1U6H2_9DELT)
3.141	0.028942	Solyc08g079070.2.1	"Transaldolase (AHRD V1 **** D6N3G8_GOSHI)
3.137	0.0252	Solyc06g067940.2.1	Cytochrome c oxidase subunit Vb (AHRD V1 ***- Q0KKQ8_PEA)
3.135	0.048899	Solyc10g086220.1.1	Flavin oxidoreductase/NADH oxidase (AHRD V1 **-- A0YMI2_LYNSP)
3.133	0.020296	Solyc09g020000.2.1	F21O3.28 protein (Fragment) (AHRD V1 *-*- Q9SRQ9_ARATH)
3.132	0.029526	Solyc03g113240.2.1	Unknown Protein (AHRD V1);
3.129	0.021875	Solyc11g012790.1.1	"SEC14-like protein 1 (AHRD V1 **-- B6TAH4_MAIZE)
3.122	0.022405	Solyc10g047130.1.1	RNA-binding protein RZ-1 (AHRD V1 **** D0V0M9_CAPAN)
3.118	0.022567	Solyc07g045300.2.1	Unknown Protein (AHRD V1)
3.114	0.03566	Solyc07g006640.2.1	"ADP-ribosylation factor 3 (AHRD V1 ***- B4FM64_MAIZE)
3.111	0.026297	Solyc04g055170.2.1	Annexin 2 (AHRD V1 ***- A9X4R2_BRAJU)
3.108	0.0252	Solyc04g074550.2.1	"Cytochrome c oxidase subunit VIb (AHRD V1 *-*- B4R7T3_DROSI)
3.107	0.023207	Solyc12g014400.1.1	Cell differentiation protein rcd1 (AHRD V1 ***- B6TRX0_MAIZE)
3.094	0.031348	Solyc06g006000.2.1	Unknown Protein (AHRD V1)
3.093	0.029388	Solyc10g011870.2.1	Reticulon family protein (AHRD V1 ***- B2WS91_9BRAS)
3.092	0.031259	Solyc02g067460.2.1	Porin/voltage-dependent anion-selective channel protein (AHRD V1 **** A9P802_POPTR)
3.092	0.029887	Solyc01g109770.2.1	RER1 protein (AHRD V1 ***- Q9P0H9_HUMAN)
3.09	0.029981	Solyc06g067920.2.1	"Cytochrome c1 (AHRD V1 **** Q9FKS5_ARATH)
3.086	0.021816	Solyc11g007020.1.1	GO:0016310,GO:0008299 "Diphosphomevalonate decarboxyl
3.081	0.026427	Solyc06g049050.2.1	"Expansin (AHRD V1 ***- O82625_SOLLC)
3.07	0.028311	Solyc04g079200.2.1	"26S proteasome regulatory subunit (AHRD V1 **** A8HPA0_CHLRE)
3.068	0.029887	Solyc07g008370.2.1	"60S ribosomal protein L7 (AHRD V1 ***- D7MY49_ARALY)
3.066	0.021904	Solyc06g076670.2.1	"Nuclear SR-like RNA binding protein (AHRD V1 *--- A8JAT7_CHLR
3.064	0.036954	Solyc02g083250.2.1	Cellular retinaldehyde-binding/triple function C-terminal (AHRD V1 **-- B6SN40_MAIZE)
3.061	0.03176	Solyc01g008780.2.1	Phospholipase A22 (AHRD V1 ***- B9SJ74_RICCO)
3.06	0.032722	Solyc06g072040.1.1	GO:0016563,GO:0003700 "Nuclear transcription factor Y
3.06	0.032487	Solyc01g104700.2.1	"GTP-binding nuclear protein Ran-A1 (AHRD V1 **-- B3TM31_ELAGV
3.058	0.023456	Solyc06g064830.2.1	"WD-40 repeat protein (AHRD V1 **-- Q94IP9_SOLLC)
3.055	0.033967	Solyc02g091920.2.1	"Xyloglucan endotransglucosylase/hydrolase 2 (AHRD V1 **** Q2M
3.047	0.03401	Solyc01g103410.2.1	Nucleic acid binding protein (AHRD V1 **-* B6T8Q7_MAIZE)
3.043	0.030232	Solyc01g087540.2.1	Os01g0611000 protein (Fragment) (AHRD V1 ***- Q0JLB5_ORYSJ)
3.04	0.022885	Solyc02g081980.2.1	Ectonucleoside triphosphate diphosphohydrolase 6 (AHRD V1 **-- Q6YHK4_CAVPO)
3.037	0.031429	Solyc03g031600.2.1	"Peroxisomal membrane protein PMP22 (AHRD V1 ***- B6TFH7_MAIZE
3.032	0.041816	Solyc07g063430.2.1	Mpv17 protein (AHRD V1 *--- B0WWR6_CULQU)
3.031	0.027389	Solyc01g102300.2.1	BHLH transcription factor (AHRD V1 *-** B6TXR4_MAIZE)
3.03	0.021904	Solyc12g038980.1.1	"50S ribosomal protein L7Ae (AHRD V1 *--- RL7A_NANEQ)
3.028	0.021512	Solyc09g020130.2.1	60S ribosomal protein L5-1 (AHRD V1 ***- B6THG9_MAIZE)
3.026	0.026897	Solyc03g121960.2.1	"Phospholipid diacylglycerol acyltransferase (AHRD V1 **** C5M
3.023	0.047763	Solyc12g095860.1.1	Cell division protein kinase 2 (AHRD V1 **** B5X1T4_SALSA)
3.022	0.0247	Solyc11g005330.1.1	Actin (AHRD V1 ***- Q7XZK0_GOSHI)
3.019	0.03002	Solyc03g019950.2.1	DNA chromosome 5 P1 clone MAC12 (AHRD V1 **-- Q9FFX3_ARATH)
3.014	0.027421	Solyc02g081730.2.1	"Sterol-4-alpha-carboxylate 3-dehydrogenase decarboxylating (A
3.014	0.032722	Solyc07g052670.2.1	"Transcription factor (Fragment) (AHRD V1 **** D6MKL1_9ASPA)
3.011	0.02521	Solyc02g069450.2.1	Photosystem I reaction center subunit III (AHRD V1 ***- Q9XQB4_PHAAU)
3.001	0.024141	Solyc02g084920.2.1	"Proteasome subunit beta type (AHRD V1 ***- C6SY64_SOYBN)
2.997	0.027956	Solyc09g083020.1.1	GO:0005529 "Myrosinase-binding protein-like protein (
2.993	0.027421	Solyc01g005250.2.1	Aspartate-semialdehyde dehydrogenase (AHRD V1 ***- B6TWW1_MAIZE)
2.988	0.046273	Solyc10g083120.1.1	GO:0043687 "Ubiquitin-conjugating enzyme family prote
2.987	0.028997	Solyc04g009540.1.1	50S ribosomal protein L10 (AHRD V1 ***- B6SUJ0_MAIZE)
2.985	0.022405	Solyc07g053260.2.1	14-3-3 protein sigma gamma zeta beta/alpha (AHRD V1 **-- Q16QZ7_AEDAE)
2.984	0.024009	Solyc08g006650.2.1	Transmembrane protein 85 (AHRD V1 **-- B2W047_PYRTR)
2.982	0.042625	Solyc12g056780.1.1	GO:0051082,GO:0051087 "Prostaglandin E synthase 3 (AH
2.981	0.038863	Solyc06g072470.2.1	"50S ribosomal protein L29 (AHRD V1 ***- B6TS58_MAIZE)
2.978	0.025009	Solyc07g041490.1.1	Stress responsive alpha-beta barrel domain protein (AHRD V1 *-*- C7QRA6_CYAP0)
2.975	0.022885	Solyc06g073460.2.1	"Glutathione peroxidase (AHRD V1 ***- Q7XZS6_SOLLC)
2.97	0.039959	Solyc01g094950.2.1	Protein BPS1, chloroplastic (AHRD V1 **-- BPS1_ARATH)
2.97	0.024009	Solyc06g084470.2.1	Unknown Protein (AHRD V1)
2.961	0.029754	Solyc11g069910.1.1	GO:0006350 "DNA-directed RNA polymerase II subunit J
2.96	0.038257	Solyc05g056540.2.1	"Alcohol dehydrogenase-like protein (AHRD V1 **** Q8LDF7_ARATH
2.955	0.029572	Solyc12g044880.1.1	GO:0005515 "Beta-galactosidase (AHRD V1 ***- Q546T5_S
2.955	0.04772	Solyc09g007180.2.1	"Adenylate kinase (AHRD V1 **** B6SLP1_MAIZE)
2.947	0.025182	Solyc04g010240.2.1	"60S ribosomal protein L35 (AHRD V1 ***- D7M7V2_ARALY)
2.943	0.028968	Solyc03g082580.2.1	"Glucosamine-6-phosphate deaminase (AHRD V1 ***- NAGB_ACHLI)
2.939	0.038297	Solyc10g078590.1.1	Unknown Protein (AHRD V1)
2.933	0.028968	Solyc03g032090.1.1	GO:0015187 "Amino acid transporter family protein (AH
2.932	0.041963	Solyc03g095490.2.1	Receptor like kinase, RLK GO:0005515,GO:0006468 GO:0004674,GO:0005515 GO:0004674,GO:0005515,GO:0006468
2.93	0.026693	Solyc04g074480.2.1	"3-deoxy-7-phosphoheptulonate synthase (Phospho-2-dehydro-3-de
2.928	0.024719	Solyc02g071180.2.1	TA9 protein (Fragment) (AHRD V1 *--- Q70KT1_ORYSJ)
2.926	0.02539	Solyc12g014380.1.1	GO:0004347 "Glucose-6-phosphate isomerase 1"
2.922	0.031331	Solyc07g007120.2.1	Homeobox protein knotted-1-like 3 (AHRD V1 *-*- B6T3D1_MAIZE)
2.919	0.037717	Solyc02g083500.2.1	"Genomic DNA chromosome 5 TAC clone K2A18 (AHRD V1 ***- Q9FKX3
2.918	0.02446	Solyc11g066720.1.1	Bifunctional polymyxin resistance arnA protein (AHRD V1 ***- B6TQB1_MAIZE)
2.913	0.025009	Solyc03g045090.2.1	clone 001-043-A08 full insert sequence (AHRD V1 **-- B7E741_ORYSJ)"
2.901	0.026611	Solyc03g080090.2.1	"NAC domain protein IPR003441 (AHRD V1 *-*- B9IDH0_POPTR)
2.899	0.026506	Solyc07g055200.2.1	"Kinase family protein (AHRD V1 ***- D7M6L5_ARALY)
2.895	0.037717	Solyc06g074030.1.1	CCR4-NOT transcription complex subunit 7 (AHRD V1 ***- B4FG48_MAIZE)
2.89	0.030474	Solyc12g011010.1.1	"Meiosis 5 (AHRD V1 *-*- B6T5X0_MAIZE)"
2.889	0.038297	Solyc06g065560.1.1	GO:0009922 "Fatty acid elongase 3-ketoacyl-CoA syntha
2.888	0.025182	Solyc01g096580.2.1	30S ribosomal protein S10 (AHRD V1 ***- RS10_CAMFF)
2.88	0.031933	Solyc05g009690.2.1	Predicted membrane protein (Fragment) (AHRD V1 **-- B9HJ03_POPTR)
2.879	0.028229	Solyc03g025340.1.1	C2 domain-containing protein (AHRD V1 *--- Q5DVL6_HORVD)
2.877	0.029506	Solyc09g075890.2.1	Pyrimidine 5&apos-nucleotidase (AHRD V1 **** B4WF69_9CAUL)
2.875	0.039272	Solyc04g005480.1.1	Unknown Protein (AHRD V1)
2.872	0.031807	Solyc06g076520.1.1	GO:0051082 "class I heat shock protein (AHRD V1 ***-
2.87	0.039756	Solyc01g096590.2.1	30S ribosomal protein S10 (AHRD V1 ***- RS10_CAMFF)
2.869	0.02675	Solyc05g013530.2.1	Octicosapeptide/Phox/Bem1p domain-containing protein (AHRD V1 *--- D7LRK8_ARALY)
2.866	0.041554	Solyc06g073800.2.1	"40S ribosomal protein S11 (AHRD V1 ***- D7MBM0_ARALY)
2.863	0.045492	Solyc09g082060.2.1	"Cysteine synthase (AHRD V1 **** Q3LAG5_TOBAC)
2.855	0.027637	Solyc03g005220.2.1	"Histone H2A (AHRD V1 ***- B9MZP0_POPTR)
2.842	0.041424	Solyc04g007820.2.1	"Major latex-like protein (AHRD V1 **-- Q9AXU0_PRUPE)
2.839	0.026872	Solyc12g006700.1.1	Os07g0419800 protein (Fragment) (AHRD V1 *--- Q0D6Y1_ORYSJ)
2.836	0.043761	Solyc12g095910.1.1	Vacuolar processing enzyme-3 (AHRD V1 **-- Q852T0_TOBAC)
2.835	0.029754	Solyc06g008700.2.1	"tRNA (Guanine-N7-)-methyltransferase subunit Trm82 (AHRD V1 *
2.83	0.027685	Solyc02g081190.2.1	"1-aminocyclopropane-1-carboxylate oxidase (AHRD V1 ***- Q9ZWP
2.83	0.026427	Solyc02g014150.2.1	Photosystem II stability/assembly factor Ycf48-like protein (AHRD V1 **-- B0C6T3_ACAM1);
2.828	0.027385	Solyc12g005080.1.1	Dihydrolipoyllysine-residue succinyltransferase component of 2-oxoglutarate dehydrogenase complex (AHRD V1 **** B6TFG5_MAIZE)
2.828	0.031594	Solyc04g051800.2.1	ABC transporter ATP-binding protein (AHRD V1 ***- D4ZPJ5_SPIPL)
2.823	0.042507	Solyc06g083780.2.1	50S ribosomal protein L14 (AHRD V1 ***- RL14_DEHE1)
2.816	0.029149	Solyc02g078400.2.1	"Allantoinase (AHRD V1 **** Q6S4R9_ROBPS)
2.806	0.028968	Solyc02g069100.2.1	Cathepsin B (AHRD V1 ***- Q1HER6_NICBE)
2.804	0.046588	Solyc04g078380.1.1	GO:0005515 "MFP1 attachment factor 1 (AHRD V1 **-- Q9
2.786	0.036011	Solyc04g079180.2.1	Unknown Protein (AHRD V1)
2.785	0.030085	Solyc06g053820.2.1	"30S ribosomal protein S19 (AHRD V1 *-*- RS19_SHEAM)
2.78	0.028042	Solyc04g076110.2.1	Genomic DNA chromosome 5 TAC clone K2I5 (AHRD V1 **-- Q9LTA1_ARATH)
2.778	0.029106	Solyc01g097350.2.1	EF hand family protein (AHRD V1 ***- D7M6Y9_ARALY)"
2.769	0.03401	Solyc06g069730.2.1	Chlorophyll a-b binding protein 4, chloroplastic (AHRD V1 ***- CA4_ARATH)
2.767	0.031382	Solyc04g054190.2.1	ABC-1 domain protein (AHRD V1 **-- D7E596_NOSA0)
2.766	0.03087	Solyc04g078600.2.1	Genomic DNA chromosome 5 P1 clone MCA23 (AHRD V1 **-- Q9FIJ8_ARATH)
2.766	0.047956	Solyc03g110910.2.1	"Histone acetyltransferase ELP3 family protein (AHRD V1 **-- Q
2.763	0.036583	Solyc11g071260.1.1	GO:0043687 "Ubiquitin-conjugating enzyme E2 (AHRD V1
2.762	0.031885	Solyc09g064630.2.1	"TPR domain protein (AHRD V1 *--- B6U810_MAIZE)
2.761	0.037423	Solyc07g065650.2.1	"Transmembrane emp24 domain-containing protein 3 (AHRD V1 ***-
2.759	0.029212	Solyc03g082890.2.1	"Pentapeptide repeat protein (AHRD V1 *-*- B4WQI2_9SYNE)
2.753	0.032791	Solyc02g021470.2.1	"Cullin 4 (AHRD V1 ***- A9LK40_SOLLC)
2.751	0.039199	Solyc07g061800.2.1	Heme-binding protein 2 (AHRD V1 **** B6T0C0_MAIZE)
2.749	0.037812	Solyc01g095990.2.1	Phosphatidylinositol kinase family-like protein (Fragment) (AHRD V1 *--- C3SA88_BRADI)
2.746	0.034163	Solyc03g083030.2.1	Protein ABIL1 (AHRD V1 **-- B6TQN2_MAIZE)
2.745	0.032804	Solyc07g040990.2.1	"Protein phosphatase 2C (AHRD V1 ***- A5A6P8_WHEAT)
2.743	0.034739	Solyc08g079240.2.1	Homology to unknown gene (AHRD V1 *-*- Q01GV2_OSTTA)
2.742	0.038112	Solyc06g081980.1.1	GO:0046982,GO:0042803 "Pyridoxal biosynthesis lyase p
2.74	0.038142	Solyc04g082890.2.1	"BZIP transcription factor protein (AHRD V1 **** B2CM16_SOLCH)
2.737	0.038876	Solyc03g120940.2.1	Os06g0483900 protein (Fragment) (AHRD V1 *-*- Q0DC52_ORYSJ)
2.736	0.032856	Solyc06g084020.2.1	Histone H1 (AHRD V1 *-*- O65820_SOLLC)
2.736	0.033858	Solyc05g008900.2.1	"COSII_At1g13380 (Fragment) (AHRD V1 *-*- C0KEY4_DATIN)
2.729	0.039741	Solyc12g009930.1.1	GO:0008152 "UDP-glucuronosyltransferase 1-6 (AHRD V1
2.728	0.031807	Solyc04g014670.2.1	Short-chain dehydrogenase/reductase SDR (AHRD V1 **** C0BIG4_9BACT)
2.72	0.034597	Solyc02g079880.2.1	Translation initiation factor-related (AHRD V1 ***- D3YBD7_TRIRP)
2.719	0.033675	Solyc03g032160.2.1	Ubiquilin-1 (AHRD V1 *--- B6T584_MAIZE)
2.719	0.048033	Solyc12g015880.1.1	Heat shock protein 90 (AHRD V1 ***- Q14TB1_TOBAC)
2.718	0.031405	Solyc06g082270.1.1	Mitochondrial import inner membrane translocase subunit Tim17 (AHRD V1 ***- B6TP97_MAIZE)
2.714	0.041787	Solyc11g018580.1.1	Long-chain-fatty-acid--CoA ligase 4 (AHRD V1 ***- C0HA93_SALSA)
2.713	0.042625	Solyc09g074400.2.1	"WD repeat protein 39 (AHRD V1 **-- C1BHI0_ONCMY)
2.713	0.036011	Solyc04g071540.2.1	Sterol 3-beta-glucosyltransferase (AHRD V1 **** B6SKE1_MAIZE)
2.709	0.040644	Solyc03g114000.2.1	"LIM domain protein (AHRD V1 **-- Q306K1_BRANA)
2.705	0.049008	Solyc11g072160.1.1	"Ubiquitin-associated /TS-N domain-containing protein (AHRD V1
2.704	0.032091	Solyc02g068420.2.1	Glioma tumor suppressor candidate region gene 2 (AHRD V1 **-- Q6QLN3_RAT)
2.701	0.031455	Solyc10g007870.2.1	Tumor-related protein (AHRD V1 ***- Q40447_9SOLA)
2.7	0.031933	Solyc08g076210.2.1	Secretory carrier-associated membrane protein 2 (AHRD V1 ***- B7X6S6_TOBAC)
2.69	0.031382	Solyc12g036200.1.1	Peptidyl-prolyl cis-trans isomerase (AHRD V1 *-*- Q2F670_BOMMO)
2.688	0.033824	Solyc01g096810.2.1	"Ethylene insensitive 3 class transcription factor (AHRD V1 **
2.684	0.036206	Solyc01g097010.2.1	Nucleic acid binding protein (AHRD V1 **-* B6U2B4_MAIZE)
2.679	0.04159	Solyc06g066600.2.1	Solute carrier family 2, facilitated glucose transporter member 3 (AHRD V1 **** GTR3_CANFA)
2.672	0.037574	Solyc02g089870.1.1	GO:0008270 "RING finger protein 5 (AHRD V1 **-- B6TLS
2.669	0.046416	Solyc05g015420.2.1	MYND finger family protein expressed (AHRD V1 ***- Q2R448_ORYSJ)
2.665	0.036915	Solyc02g078570.2.1	Epoxide hydrolase 3 (AHRD V1 **** D8L7V9_PRUPE)
2.664	0.039639	Solyc04g025300.2.1	Protein SUPPRESSOR OF GENE SILENCING 3 (AHRD V1 ***-
2.662	0.035937	Solyc06g007340.2.1	Gamma-interferon-inducible lysosomal thiol reductase (AHRD V1 ***- B6U3P7_MAIZE)
2.662	0.032392	Solyc03g119690.1.1	Aspartic proteinase nepenthesin-1 (AHRD V1 **-- C0JAA3_9ORYZ)
2.659	0.040439	Solyc02g062240.2.1	"Small nuclear ribonucleoprotein Sm D3 (AHRD V1 ***- B6UDW2_MA
2.655	0.048033	Solyc04g072220.2.1	"NAC-domain transcription factor (AHRD V1 *-** D3WFN5_WHEAT)
2.649	0.046202	Solyc12g099030.1.1	GO:0005840 "Ubiquitin (AHRD V1 ***- D3PHG3_9MAXI)
2.635	0.03228	Solyc01g079680.2.1	"Ran GTPase activating protein (Fragment) (AHRD V1 **-* A7M8K5
2.635	0.049962	Solyc03g114950.2.1	Lipid a export ATP-binding/permease protein msba (AHRD V1 ***- Q17P67_AEDAE)
2.632	0.04159	Solyc08g006430.2.1	"N-methyl-L-tryptophan oxidase (AHRD V1 *-*- D2ZAX1_9ENTR)
2.631	0.031933	Solyc08g016670.2.1	Calcyclin-binding protein (AHRD V1 ***- B4FGY0_MAIZE)
2.628	0.04317	Solyc01g091260.2.1	AT2G45380 protein (Fragment) (AHRD V1 *-*- B9DGW8_ARATH)
2.627	0.039349	Solyc04g081730.2.1	Unknown Protein (AHRD V1)
2.624	0.034183	Solyc10g079860.1.1	GO:0005515,GO:0008810 "Beta-1 3-glucanase (AHRD V1 **
2.617	0.043262	Solyc06g073280.2.1	LL-diaminopimelate aminotransferase (AHRD V1 **** A8IW39_CHLRE)
2.611	0.045463	Solyc02g081120.2.1	Knotted-1-like homeobox protein H1 (AHRD V1 ***- Q8GUS6_TOBAC)
2.61	0.035173	Solyc06g053590.2.1	Unknown Protein (AHRD V1)
2.608	0.033275	Solyc08g069000.2.1	Zinc transport protein zntB (AHRD V1 *-*- C4U8N0_YERAL)
2.608	0.034527	Solyc01g095410.2.1	Eukaryotic translation initiation factor 1A (AHRD V1 **** Q7Y1V3_ORYSJ)
2.606	0.045343	Solyc05g023830.1.1	"Unknown Protein (AHRD V1)"
2.605	0.047266	Solyc01g100650.2.1	NHL repeat containing 2 (AHRD V1 *--- B2RR26_MOUSE)
2.603	0.035173	Solyc05g051290.2.1	High mobility group family (AHRD V1 *--- B9H3A3_POPTR)
2.596	0.042586	Solyc07g005210.2.1	Outer membrane lipoprotein blc (AHRD V1 **-- D0RZG9_ACICA)
2.595	0.042574	Solyc12g098940.1.1	GO:0005840 "Ubiquitin (AHRD V1 ***- D3PHG3_9MAXI)
2.593	0.035173	Solyc10g018600.1.1	GO:0005289 "Amino acid transporter (AHRD V1 **** B7GL
2.587	0.037931	Solyc11g069700.1.1	GO:0005525,GO:0005737 "Elongation factor 1-alpha (AHR
2.576	0.042586	Solyc10g085020.1.1	GO:0005874,GO:0043234 "Tubulin beta chain (AHRD V1 **
2.574	0.04	Solyc05g015640.2.1	Unknown Protein (AHRD V1)
2.573	0.037515	Solyc10g084320.1.1	Subtilisin-like protease (AHRD V1 **-- O82777_SOLLC)
2.572	0.041741	Solyc09g097830.2.1	TPR repeat protein (AHRD V1 **-- B0JK10_MICAN)
2.569	0.034357	Solyc03g083970.2.1	IQ calmodulin-binding motif family protein (AHRD V1 **** B6TKK9_MAIZE) GO:0005516 GO:0005516
2.565	0.038027	Solyc01g005550.2.1	Carboxyl-terminal peptidase (AHRD V1 ***- B6U8T6_MAIZE)
2.564	0.037931	Solyc10g078550.1.1	Glutamate dehydrogenase (AHRD V1 **** Q8L6A0_TOBAC)
2.564	0.048125	Solyc06g083810.2.1	"Glycolipid transfer protein domain-containing protein 1 (AHRD
2.562	0.03998	Solyc05g013220.2.1	Fatty acid elongase 3-ketoacyl-CoA synthase (AHRD V1 **** Q6DUV6_BRANA)
2.554	0.044942	Solyc10g018250.1.1	40S ribosomal protein S13 (AHRD V1 ***- D7LRU2_ARALY)
2.554	0.042262	Solyc09g083370.2.1	"30S ribosomal protein S19 (AHRD V1 *-*- RS19_MYCHJ)
2.547	0.037768	Solyc10g006390.2.1	Smad nuclear interacting protein 1 (AHRD V1 *--- B1ASC5_MOUSE)
2.543	0.041755	Solyc08g078020.1.1	"Methionine rich arabinogalactan (AHRD V1 *-*- Q52QJ6_SOLLC)"
2.534	0.042068	Solyc01g103930.2.1	"Transmembrane 9 superfamily protein member 3 (AHRD V1 ***- B6
2.534	0.037586	Solyc04g078820.2.1	Annexin (AHRD V1 ***- B3TLL7_ELAGV)
2.534	0.04909	Solyc02g080430.2.1	Mediator of RNA polymerase II transcription subunit 21 (AHRD V1 ***- MED21_CAEEL)
2.522	0.041364	Solyc11g012730.1.1	GO:0048487 "Thioredoxin domain-containing protein 9 (
2.52	0.046624	Solyc02g021560.2.1	Heterogeneous nuclear ribonucleoprotein A3-like protein 2 (AHRD V1 **-- B6TV58_MAIZE)
2.518	0.046537	Solyc11g009090.1.1	GO:0003676,GO:0000166 "Polyadenylate-binding protein
2.512	0.045621	Solyc03g120230.2.1	MAR-binding filament-like protein 1 (AHRD V1 **** MFP1_SOLLC)
2.509	0.046107	Solyc06g076280.1.1	GRAS family transcription factor (AHRD V1 **-* B9HPF8_POPTR)
2.498	0.042625	Solyc06g051420.2.1	PHD finger family protein (AHRD V1 **-- D7LYZ0_ARALY)
2.496	0.043223	Solyc03g034180.2.1	"14-3-3 protein beta/alpha-1 (AHRD V1 **-- 143B1_DANRE)
2.496	0.043328	Solyc07g007650.1.1	"Translocase of chloroplast 90, chloroplastic (AHRD V1 ***- TO
2.495	0.047504	Solyc10g005060.2.1	"O-methyltransferase-like protein (AHRD V1 **** D3JZ18_PRUMU)
2.488	0.039945	Solyc01g091550.2.1	Thioesterase family protein (AHRD V1 **** B6UFY3_MAIZE)
2.476	0.045427	Solyc02g068920.2.1	"Lecithin cholesterol acyltransferase (AHRD V1 ***- A2Q294_MED
2.457	0.043328	Solyc10g081720.1.1	Fasciclin-like arabinogalactan protein 14 (AHRD V1 ***- A9XTL9_GOSHI)
2.455	0.046768	Solyc02g079770.2.1	DAG protein (AHRD V1 ***- B6TYI4_MAIZE)
2.433	0.046303	Solyc03g123900.2.1	Mannosyl-oligosaccharide 1 2-alpha-mannosidase (AHRD V1 **** Q9SEH8_SOYBN)
2.426	0.045427	Solyc03g062890.2.1	"Superoxide dismutase (AHRD V1 **** B6ZBR0_POPTN)
2.426	0.040451	Solyc12g088730.1.1	50S ribosomal protein L4 (AHRD V1 ***- Q8LE97_ARATH)
2.423	0.042231	Solyc03g119090.2.1	WD repeat-containing protein 1 (AHRD V1 ***- B5X1Z0_SALSA)
2.419	0.04694	Solyc04g011510.2.1	"Triosephosphate isomerase (AHRD V1 **** Q38JI4_SOLTU)
2.416	0.042574	Solyc09g072870.2.1	"50S ribosomal protein L14 (AHRD V1 ***- RL14_DEHE1)
2.406	0.043695	Solyc07g043580.2.1	"BHLH transcription factor (AHRD V1 *-** B6TXR4_MAIZE)
2.393	0.048698	Solyc06g063230.2.1	Unknown Protein (AHRD V1)
2.389	0.046624	Solyc11g067010.1.1	GO:0005634 "BUD31 homolog (AHRD V1 **-- C1BSC6_9MAXI)
2.385	0.04927	Solyc11g072690.1.1	GO:0008152,GO:0009058,GO:0005737 "2-dehydro-3-deoxyph
2.383	0.048744	Solyc02g091960.2.1	Nuclear matrix constituent protein 2 (AHRD V1 ***- D2YZU6_APIGR)
2.377	0.048744	Solyc03g025880.2.1	"Cleavage and polyadenylation specificity factor subunit 5 (AH
2.374	0.04909	Solyc01g096570.2.1	Exonuclease family protein expressed (AHRD V1 **-- Q2R3D7_ORYSJ)
2.374	0.043116	Solyc04g079380.1.1	GO:0003735,GO:0005515 "30S ribosomal protein S14 (AHR
2.373	0.044355	Solyc06g053310.2.1	"Hydroxyacylglutathione hydrolase 2 (AHRD V1 **** B6T9Z9_MAIZE
2.372	0.044967	Solyc01g102660.2.1	"Maleylacetoacetate isomerase / glutathione S-transferase (AHR
2.347	0.046588	Solyc02g090090.2.1	TPR domain containing protein (AHRD V1 ***- B6TDD9_MAIZE)
2.346	0.04772	Solyc01g079590.2.1	Transmembrane protein 205 (AHRD V1 ***- B9EN72_SALSA)
2.342	0.045476	Solyc02g077240.2.1	"Pyruvate decarboxylase (AHRD V1 **** Q1I1D9_CITSI)
2.328	0.046284	Solyc10g008740.2.1	"Magnesium chelatase ATPase subunit I (AHRD V1 **** Q53RM0_ORY
2.314	0.049245	Solyc01g103160.2.1	Pentatricopeptide repeat-containing protein (AHRD V1 *-*- D7LST4_ARALY)
2.306	0.048018	Solyc05g053540.2.1	"Dihydroxy-acid dehydratase (AHRD V1 **** A6C1E8_9PLAN)
2.263	0.048967	Solyc08g041770.2.1	Os04g0226400 protein (Fragment) (AHRD V1 *-*- C7J118_ORYSJ)
-2.296	0.049682	Solyc05g009600.2.1	Phosphatase 2A regulatory A subunit (AHRD V1 **** Q9S7C5_ORYSA)
-2.299	0.048158	Solyc06g069360.2.1	"PHD-finger family protein (AHRD V1 *-*- B6U0S2_MAIZE)
-2.304	0.047232	Solyc02g080650.2.1	Copper transport protein 86 (AHRD V1 *--- B2G4S5_ZYGRO)
-2.315	0.04927	Solyc03g111180.2.1	Aspartyl aminopeptidase-like protein (AHRD V1 ***- Q8LF32_ARATH)
-2.316	0.046202	Solyc09g011480.2.1	Rop guanine nucleotide exchange factor 1 (AHRD V1 ***- ROGF1_ARATH)
-2.328	0.04587	Solyc10g005860.2.1	Unknown Protein (AHRD V1)
-2.337	0.046789	Solyc05g054370.2.1	Acyl-CoA dehydrogenase (AHRD V1 *-** A3JBQ6_9ALTE)
-2.34	0.04606	Solyc03g117440.2.1	ATP dependent RNA helicase (AHRD V1 **** B3LNW9_YEAS1)
-2.344	0.047956	Solyc07g065290.2.1	Zinc finger CCCH domain-containing protein 18 (AHRD V1 ***- C3H18_ARATH)
-2.356	0.046588	Solyc08g007240.2.1	Hydrolase NUDIX family protein (AHRD V1 **-- Q2A9R5_BRAOL)
-2.357	0.04725	Solyc01g111160.2.1	Unknown Protein (AHRD V1)
-2.358	0.045056	Solyc08g005970.2.1	Protein arginine N-methyltransferase (AHRD V1 **** A9T4F9_PHYPA)
-2.363	0.049586	Solyc09g050030.1.1	go_terms:GO:0005840 "30S ribosomal protein S14 (AHRD V1 ***- A
-2.367	0.044962	Solyc06g072720.2.1	Zinc finger CCCH domain-containing protein 56 (AHRD V1 ***- C3H56_ORYSJ)
-2.378	0.04361	Solyc11g062130.1.1	GO:0016020,GO:0005743 "Mitochondrial ADP/ATP carrier
-2.381	0.043803	Solyc05g032660.2.1	Dehydrogenase/ reductase 3 (AHRD V1 *--* Q3INM6_NATPD)
-2.396	0.04361	Solyc07g053060.2.1	Pentatricopeptide repeat (AHRD V1 ***- Q2HRN6_MEDTR)
-2.397	0.044249	Solyc05g050230.2.1	Ubiquitin-conjugating enzyme E2 10 (AHRD V1 **** UBC10_ARATH)
-2.401	0.042632	Solyc02g067120.2.1	Genomic DNA chromosome 5 P1 clone MUL8 (AHRD V1 ***- Q9FLY2_ARATH)
-2.403	0.044962	Solyc02g092920.2.1	Cadmium-transporting ATPase (AHRD V1 ***- Q5WLE3_BACSK)
-2.404	0.045343	Solyc02g083560.2.1	Vacuolar protein sorting 35 (AHRD V1 ***- B6U2K5_MAIZE)
-2.409	0.045343	Solyc03g112640.2.1	"CRAL/TRIO domain containing protein (AHRD V1 **-- B6UD95_MAIZ
-2.413	0.047318	Solyc03g115110.2.1	ATP synthase gamma chain (AHRD V1 ***- B9SZS3_RICCO)
-2.419	0.044777	Solyc08g081310.2.1	Os10g0358600 protein (Fragment) (AHRD V1 ***- Q0IY80_ORYSJ)
-2.42	0.043695	Solyc06g008310.2.1	Elongator complex protein 2 (AHRD V1 **-- B0X467_CULQU)
-2.426	0.040316	Solyc08g077730.2.1	1-phosphatidylinositol-4-phosphate 5-kinase-like protein (AHRD V1 *--- Q67UY9_ORYSJ)
-2.43	0.041899	Solyc11g017140.1.1	C2-H2 zinc finger protein (AHRD V1 ***- B0YR09_SOYBN)
-2.445	0.041119	Solyc07g053670.2.1	Unknown Protein (AHRD V1)
-2.445	0.047318	Solyc01g098230.2.1	Mitochondrial import inner membrane translocase subunit TIM44 (AHRD V1 ***- D7L3P3_ARALY)
-2.447	0.041816	Solyc06g036130.2.1	Multidrug resistance protein mdtK (AHRD V1 **-- MDTK_YERP3)
-2.448	0.04706	Solyc03g097680.2.1	"Pyruvate dehydrogenase E1 component subunit beta (AHRD V1 **-
-2.451	0.042574	Solyc04g082060.2.1	F-box family protein (AHRD V1 ***- B9H1M6_POPTR)
-2.461	0.042581	Solyc01g087680.2.1	Uncharacterized membrane protein (AHRD V1 ***- A5GLU3_SYNPW)
-2.465	0.044469	Solyc09g092390.2.1	"Adenosylhomocysteinase (AHRD V1 **** Q2XTD0_SOLTU)
-2.472	0.039089	Solyc11g007070.1.1	Mitochondrial substrate carrier family protein (AHRD V1 ***- D7MB92_ARALY)
-2.475	0.048277	Solyc06g051210.2.1	Bromodomain-containing protein (AHRD V1 ***- B9R8P3_RICCO)
-2.478	0.047956	Solyc02g087460.1.1	Receptor like kinase, RLK GO:0005515,GO:0006468 GO:0004675,GO:0042802 GO:0004675,GO:0005515,GO:0006468,GO:0042802
-2.484	0.042586	Solyc06g072580.2.1	Pyruvate dehydrogenase E1 component subunit beta (AHRD V1 **-* B6T6H3_MAIZE)
-2.484	0.037411	Solyc03g043760.2.1	Expressed protein (Fragment) (AHRD V1 *-*- Q53MP6_ORYSJ)
-2.485	0.049763	Solyc06g065840.2.1	Trafficking protein particle complex subunit 9 (AHRD V1 **-- TPPC9_BOVIN)
-2.496	0.039067	Solyc11g064920.1.1	go_terms:GO:0004157 "Dihydropyrimidinase (AHRD V1 **-* D7M4H1_
-2.5	0.038297	Solyc10g005200.2.1	Novel protein (AHRD V1 *-*- B8JM89_DANRE)
-2.501	0.037219	Solyc07g051850.2.1	Aspartic proteinase (AHRD V1 **-* Q96383_CENCA)
-2.502	0.038112	Solyc03g082660.2.1	facilitator superfamily domain containing protein 5 (AHRD V1 ***- B2W8V3_PYRTR)
-2.517	0.041963	Solyc02g068080.2.1	Voltage-gated chloride channel (AHRD V1 **** Q96325_ARATH)
-2.522	0.035789	Solyc01g097270.2.1	Chitinase (Fragment) (AHRD V1 *--- Q38777_ALLSA)
-2.522	0.039541	Solyc03g007170.2.1	"FK506-binding protein 4 (EC 5.2.1.8)(Peptidyl-prolyl cis-tran
-2.532	0.046223	Solyc03g058450.2.1	"Glucan endo-1 3-beta-glucosidase 5 (AHRD V1 ***- B6SXV6_MAIZE
-2.537	0.042206	Solyc09g075130.2.1	"Small nuclear ribonucleoprotein-like protein (AHRD V1 ***- Q8
-2.537	0.038101	Solyc11g071320.1.1	GO:0005840 "50S ribosomal protein L27 (AHRD V1 ***- B
-2.537	0.043328	Solyc02g077700.1.1	polypeptide feature inferred from GFF3 feature
-2.541	0.043695	Solyc01g007150.2.1	Coatomer subunit beta-1 (AHRD V1 ***- D7MB61_ARALY)
-2.542	0.04343	Solyc10g061960.1.1	MORN repeat-containing protein (AHRD V1 *--- A4WSX3_RHOS5)
-2.545	0.041534	Solyc08g077290.1.1	DnaJ homolog subfamily C member 2 (AHRD V1 *--- DNJC2_MACFA)
-2.548	0.047312	Solyc02g087900.2.1	Cullin C (AHRD V1 ***- D3BHJ6_POLPA)
-2.548	0.046166	Solyc01g102760.2.1	finger family protein (AHRD V1 ***- D7KBK9_ARALY)"
-2.549	0.034987	Solyc01g080110.2.1	SNARE associated Golgi protein (AHRD V1 **-- C7LQY4_DESBD)
-2.551	0.042248	Solyc12g014220.1.1	Homology to unknown gene (Fragment) (AHRD V1 *--- Q01G44_OSTTA)
-2.553	0.042586	Solyc09g098070.2.1	Necrotic spotted lesions 1 (Fragment) (AHRD V1 *-*- B6ZA22_HELAN)
-2.559	0.035383	Solyc10g050840.1.1	Peptidase S9 prolyl oligopeptidase active site domain protein (AHRD V1 **** B7K7L2_CYAP7)
-2.559	0.034349	Solyc02g082470.2.1	Serine threonine-protein kinase (AHRD V1 *-*- Q16QF5_AEDAE)
-2.564	0.039557	Solyc09g075440.2.1	Ethylene receptor (AHRD V1 **** Q41341_SOLLC)
-2.564	0.034397	Solyc09g060100.2.1	Unknown Protein (AHRD V1)
-2.565	0.045494	Solyc03g044060.2.1	Formin 3 (AHRD V1 *-*- D0QAN4_ARATH)
-2.567	0.045019	Solyc06g075610.1.1	go_terms:GO:0005515 "Exocyst complex component 7 (AHRD V1 *---
-2.567	0.037978	Solyc06g069770.2.1	DNA-directed RNA polymerase (AHRD V1 *--- B9GKP9_POPTR)
-2.572	0.040316	Solyc06g076610.2.1	Zinc finger family protein (Fragment) (AHRD V1 *--- D7M766_ARALY)
-2.572	0.043116	Solyc10g044630.1.1	DUF803 domain membrane protein (AHRD V1 **-- C1GHB7_PARBD)
-2.573	0.046002	Solyc09g082540.2.1	"Tetratricopeptide repeat protein 28 (AHRD V1 *--- TTC28_HUMAN
-2.575	0.037574	Solyc04g077290.1.1	YEATS domain-containing protein (AHRD V1 **-- C1EEG0_9CHLO)
-2.581	0.033821	Solyc11g006690.1.1	GO:0005840 "40S ribosomal protein S17-like protein (A
-2.588	0.040738	Solyc02g067520.2.1	Unknown Protein (AHRD V1)
-2.595	0.047273	Solyc11g019910.1.1	go_terms:GO:0030599 "Pectinesterase (AHRD V1 ***- B9T3X5_RICCO
-2.596	0.04256	Solyc08g079740.2.1	"Receptor like kinase, RLK"
-2.599	0.035912	Solyc04g009940.2.1	Heat shock protein binding protein (AHRD V1 **-- D7KIU0_ARALY)
-2.607	0.033612	Solyc11g021210.1.1	go_terms:GO:0016020 "Cytochrome c biogenesis protein ccsA (AHR
-2.612	0.034508	Solyc02g085870.2.1	Fatty acid elongase 3-ketoacyl-CoA synthase (AHRD V1 **** Q6DUV5_BRANA)
-2.618	0.032729	Solyc06g063250.2.1	Cation diffusion facilitator family transporter (AHRD V1 **** D0LPV3_HALO1)
-2.618	0.045019	Solyc10g047640.1.1	GATA transcription factor 25 (AHRD V1 **-- B6T4L5_MAIZE)
-2.625	0.035423	Solyc05g006950.2.1	Conserved oligomeric Golgi complex subunit 7 (AHRD V1 ***- COG7_MOUSE)
-2.644	0.042213	Solyc08g075020.2.1	Pectinacetylesterase like protein (Fragment) (AHRD V1 *--- Q56WP8_ARATH)
-2.65	0.035978	Solyc12g042540.1.1	"Unknown Protein (AHRD V1)"
-2.654	0.031813	Solyc02g088780.2.1	Ribosome biogenesis protein ytm1 (AHRD V1 **-- C8V8H1_EMENI)
-2.654	0.031929	Solyc08g061140.2.1	Homeobox transcription factor (ISS) (AHRD V1 *-*- Q018M5_OSTTA)
-2.656	0.033892	Solyc06g074240.1.1	GO:0016117 "Chromoplast-specific lycopene beta-cyclas
-2.658	0.035134	Solyc10g083640.1.1	Splicing factor U2af subunit (AHRD V1 *-*- B6T3Q5_MAIZE)
-2.659	0.03087	Solyc09g015930.2.1	ATP-dependent RNA helicase (AHRD V1 **** D3TRA6_GLOMM)
-2.662	0.045315	Solyc07g065260.2.1	WRKY transcription factor 78 (AHRD V1 ***- Q5HZ67_ORYSA)
-2.663	0.031222	Solyc01g005130.2.1	Zinc finger protein 7 (AHRD V1 ***- B6U8J3_MAIZE)
-2.668	0.033505	Solyc09g065900.2.1	Glutathione reductase (AHRD V1 ***- B9IED0_POPTR)
-2.672	0.039131	Solyc02g083810.2.1	Ferredoxin--NADP reductase (AHRD V1 ***- D7MN04_ARALY)
-2.672	0.031606	Solyc08g028990.1.1	SRC2-like protein (AHRD V1 ***- A4K8J6_NICBE)
-2.673	0.047621	Solyc01g110030.2.1	WD-40 repeat protein (AHRD V1 **-- B2IVX2_NOSP7)
-2.675	0.033697	Solyc11g011040.1.1	GO:0015031,GO:0005525,GO:0005622 "ADP-ribosylation fa
-2.701	0.048286	Solyc03g005170.2.1	"PHD finger family protein (AHRD V1 *--- D7MI23_ARALY)
-2.703	0.038027	Solyc05g052050.1.1	Ethylene responsive transcription factor 1a (AHRD V1 **** D1MWZ3_CITLA)
-2.714	0.031808	Solyc05g012610.2.1	processing enzyme domain protein (AHRD V1 *--- Q73R59_TREDE)
-2.716	0.035134	Solyc12g006180.1.1	Heterogeneous nuclear ribonucleoprotein A3 (AHRD V1 *--- B6TGB9_MAIZE)
-2.716	0.035383	Solyc04g076060.2.1	14-3-3 protein beta/alpha-B (AHRD V1 **-- 143BB_XENLA)
-2.717	0.043033	Solyc12g049410.1.1	go_terms:GO:0005643 "Nuclear pore complex protein Nup107 (AHRD
-2.718	0.029897	Solyc01g068460.2.1	Pathogen-induced calmodulin-binding protein (Fragment) (AHRD V1 *-*- Q8H6W8_PHAVU)
-2.719	0.033082	Solyc01g111330.2.1	Thaumatin-like protein (AHRD V1 ***- Q9STX6_ARATH)
-2.722	0.033181	Solyc07g005570.2.1	APO protein 2, chloroplastic (AHRD V1 ***- APO2_ARATH)
-2.726	0.030871	Solyc08g075520.2.1	Binding protein (AHRD V1 ***- D7MGU4_ARALY)
-2.727	0.031933	Solyc06g068760.2.1	CRUMPLED LEAF (AHRD V1 ***- Q9FI46_ARATH);
-2.727	0.04343	Solyc01g106820.2.1	Peptidase M50 family (AHRD V1 ***- B6UET0_MAIZE)
-2.729	0.0437	Solyc03g083730.1.1	Pectinesterase (AHRD V1 ***- C0PST8_PICSI)
-2.729	0.028968	Solyc03g005010.2.1	Uncharacterized RNA methyltransferase (AHRD V1 ***- C3BFC5_9BACI)
-2.733	0.030871	Solyc04g005450.2.1	Purple acid phosphatase (AHRD V1 *-** B0WRM8_CULQU)
-2.739	0.04416	Solyc12g014620.1.1	GO:0006869 "Cortical cell-delineating protein (AHRD V
-2.745	0.046844	Solyc10g074930.1.1	Protein kinase 2 (AHRD V1 ***- D3BIR2_POLPA)
-2.748	0.035383	Solyc01g095080.2.1	1-aminocyclopropane-1-carboxylate synthase (AHRD V1 **** O65209_NICGU)
-2.755	0.031841	Solyc03g123680.1.1	Ring H2 finger protein (AHRD V1 *-*- D9ZHD8_HYPPE)
-2.759	0.029908	Solyc10g084140.1.1	GO:0006783 "Ferrochelatase (AHRD V1 ***- B9RRU8_RICCO
-2.76	0.041448	Solyc01g079840.2.1	NEDD8-activating enzyme E1 catalytic subunit (AHRD V1 **** B6TJH0_MAIZE)
-2.762	0.030568	Solyc05g007060.2.1	Bifunctional N-succinyldiaminopimelate-aminotransferase/acetylornithine transaminase protein (AHRD V1 **-- A8T8Q5_9VIBR)
-2.773	0.029106	Solyc04g008840.2.1	ABI3-interacting protein 2 (Fragment) (AHRD V1 *-*- A7Y4K9_PINSY)
-2.774	0.032198	Solyc06g073620.2.1	"Molybdopterin synthase catalytic subunit (AHRD V1 **** MOC2B_
-2.775	0.043556	Solyc09g009940.2.1	Signal recognition particle protein (AHRD V1 ***- B0CBK0_ACAM1)
-2.779	0.029842	Solyc09g009040.2.1	Delta14-sterol reductase (AHRD V1 **** E1AQY4_SOLLC)
-2.783	0.028968	Solyc01g010870.2.1	Dehydration-responsive family protein (AHRD V1 ***- D7KPN7_ARALY)
-2.784	0.040889	Solyc01g058530.2.1	30S ribosomal protein S18 family (AHRD V1 *-*- D7KH00_ARALY)
-2.788	0.028244	Solyc02g089620.2.1	"Proline dehydrogenase (AHRD V1 **** A1E289_ACTDE)
-2.792	0.032925	Solyc05g005980.2.1	Solute carrier family 15 member 4 (AHRD V1 **-- S15A4_XENLA)
-2.797	0.034571	Solyc11g010590.1.1	"Protein-tyrosine phosphatase-like member A (AHRD V1 ***- PTPL
-2.801	0.045589	Solyc06g053370.1.1	GO:0016021 "Rhomboid domain-containing protein (AHRD
-2.803	0.049458	Solyc09g011160.2.1	Regulator of chromosome condensation RCC1 (AHRD V1 *--- B8FLG8_DESAA)
-2.806	0.035854	Solyc08g076230.1.1	GO:0003700 "GAGA-binding transcriptional activator (A
-2.806	0.035173	Solyc01g079760.2.1	Mitochondrial carrier protein (AHRD V1 ***- C5P0Z3_COCP7)
-2.807	0.033516	Solyc02g090340.2.1	"Cytochrome P450"
-2.817	0.02681	Solyc03g025740.2.1	"CCHC zinc finger protein (AHRD V1 *--- Q9GRG8_9TRYP)
-2.817	0.047232	Solyc09g014350.2.1	"Glycerol-3-phosphate acyltransferase 6 (AHRD V1 **** D7LKT2_A
-2.82	0.026427	Solyc04g076050.2.1	Divalent cation tolerance protein CutA (AHRD V1 *-*- Q3Z664_DEHE1)
-2.821	0.026427	Solyc06g007150.2.1	GTP-binding protein engB (AHRD V1 *-*- ENGB_CAUCR)
-2.828	0.031807	Solyc04g064490.2.1	Glycosyltransferase (AHRD V1 ***- B9N4D7_POPTR)
-2.829	0.029033	Solyc04g079540.2.1	Genomic DNA chromosome 5 P1 clone MUB3 (AHRD V1 *-*- Q9FLG7_ARATH)
-2.83	0.02883	Solyc04g011650.2.1	Telomere repeat-binding protein 4 (AHRD V1 **** TRP4_ARATH)
-2.833	0.042068	Solyc11g006410.1.1	Genomic DNA chromosome 5 P1 clone MUK11 (AHRD V1 ***- Q9FMC4_ARATH)
-2.835	0.027255	Solyc11g066840.1.1	Histone deacetylase-like protein (AHRD V1 *-*- Q3HVL4_SOLTU)
-2.836	0.02607	Solyc08g065990.2.1	Cytosolic Fe-S cluster assembly factor NAR1 (AHRD V1 ***- NAR1_YARLI)
-2.836	0.029825	Solyc02g082830.1.1	Phosphoserine aminotransferase (AHRD V1 **** B9H657_POPTR)
-2.839	0.029842	Solyc10g005590.2.1	Nuclear cap-binding protein subunit 2 (AHRD V1 *--- NCBP2_CHICK)
-2.841	0.025973	Solyc05g056010.2.1	Serine/threonine-protein phosphatase (Fragment) (AHRD V1 **-- D7U0L7_VITVI)
-2.842	0.028229	Solyc07g014650.2.1	"ADP-ribosylation factor (AHRD V1 ***- B6TBI1_MAIZE)
-2.844	0.049654	Solyc05g050940.2.1	"O-sialoglycoprotein endopeptidase (AHRD V1 ***- B6SU43_MAIZE)
-2.855	0.026297	Solyc03g112630.2.1	Fas-associated factor 1-like protein (AHRD V1 *--- Q5DJU1_CAPAN)
-2.859	0.042418	Solyc09g059340.1.1	"Unknown Protein (AHRD V1)"
-2.868	0.031567	Solyc08g078640.1.1	Pectinesterase (AHRD V1 **** D7MP41_ARALY)
-2.87	0.028929	Solyc06g083350.2.1	Forkhead box K1 (AHRD V1 *--- C1K2Z9_ORYLA)
-2.875	0.036011	Solyc12g017510.1.1	Os03g0425000 protein (Fragment) (AHRD V1 ***- Q0DR24_ORYSJ)
-2.877	0.030673	Solyc04g010220.2.1	Unknown Protein (AHRD V1)
-2.877	0.029106	Solyc07g020790.2.1	D-xylose-proton symporter (D-xylose transporter) (AHRD V1 **** B5CJI7_SALET)
-2.88	0.031429	Solyc03g121920.2.1	"Mitochondrial carrier-like protein (AHRD V1 ***- Q8L9F8_ARATH
-2.885	0.025675	Solyc07g063620.2.1	Uncharacterized secreted protein (AHRD V1 **-- B6TUX2_MAIZE)
-2.891	0.027421	Solyc08g006740.2.1	Decarboxylase family protein (AHRD V1 ***- B1ILJ6_CLOBK)
-2.891	0.029754	Solyc07g055700.2.1	Solute carrier family 35 member C2 (Fragment) (AHRD V1 *--- Q5GMH1_MOUSE)
-2.891	0.027846	Solyc07g062140.2.1	Alpha alpha-trehalose-phosphate synthase (AHRD V1 **** D0NRZ0_PHYIN)
-2.892	0.044249	Solyc02g079590.2.1	Serine/threonine kinase receptor (AHRD V1 **** Q7DMS5_BRANA)
-2.893	0.032722	Solyc05g056220.2.1	Methyltransferase like 3 (AHRD V1 *-** Q28H22_XENTR)
-2.897	0.029106	Solyc08g007950.2.1	30S ribosomal protein S1 (AHRD V1 *-*- B9CNP3_9ACTN)
-2.899	0.026827	Solyc02g078580.1.1	Paf1/RNA polymerase II complex (AHRD V1 **-- Q2U0F7_ASPOR)
-2.899	0.024899	Solyc07g024020.1.1	Protein phosphatase 2C containing protein expressed (AHRD V1 ***- Q94LH3_ORYSJ)
-2.907	0.024997	Solyc02g092240.2.1	Os10g0352000 protein (Fragment) (AHRD V1 *-*- Q0IY85_ORYSJ)
-2.909	0.026006	Solyc03g098280.2.1	ARGONAUTE 1 (AHRD V1 ***- D6RUV9_TOBAC)
-2.911	0.029106	Solyc11g008250.1.1	Single-stranded nucleic acid binding R3H domain protein (AHRD V1 **-- B4B323_9CHRO)
-2.912	0.024292	Solyc04g076770.2.1	Peroxidase (AHRD V1 ***- Q94IQ0_TOBAC)
-2.917	0.028704	Solyc05g006590.2.1	"Serine/threonine-protein phosphatase (AHRD V1 **** Q6VUQ6_SOL
-2.92	0.025541	Solyc07g049560.2.1	"Tyrosine phosphatase family protein (AHRD V1 **** B8N9Z8_ASPF
-2.923	0.038027	Solyc10g006990.2.1	Poly(A) RNA polymerase protein 1 (AHRD V1 **-- TRF5_YEAST)
-2.934	0.030729	Solyc01g008970.2.1	Heterogeneous nuclear ribonucleoprotein A3-like protein 2 (AHRD V1 *--- B6TV58_MAIZE);
-2.937	0.024997	Solyc11g039950.1.1	GO:0003676,GO:0000166 "Splicing factor 3B subunit 4 (
-2.939	0.024497	Solyc03g111730.2.1	Cathepsin B-like cysteine proteinase (AHRD V1 **-* CYSP_SCHMA)
-2.942	0.029149	Solyc03g082960.2.1	Serine/threonine phosphatase family protein (AHRD V1 **** C1E0J1_9CHLO)
-2.943	0.045974	Solyc07g044860.2.1	Oxygen-evolving enhancer protein 2, chloroplastic (AHRD V1 ***- PSBP_SOLLC)
-2.945	0.031537	Solyc06g071310.2.1	LIM domain protein (AHRD V1 **-- Q306K1_BRANA);
-2.952	0.036011	Solyc04g051200.1.1	Alpha-1 4-glucan-protein synthase (AHRD V1 **-- B9RFU2_RICCO)
-2.963	0.026215	Solyc00g053440.2.1	Transmembrane BAX inhibitor motif-containing protein 4 (AHRD V1 **-- B6T5N6_MAIZE)
-2.967	0.033119	Solyc04g045580.2.1	Os04g0386500 protein (Fragment) (AHRD V1 ***- Q0JDQ2_ORYSJ)
-2.968	0.025001	Solyc08g075540.2.1	Alternative oxidase (AHRD V1 **** Q84V47_SOLLC)
-2.97	0.039132	Solyc02g094410.2.1	glycoprotein family protein (AHRD V1 ***- D7LGA9_ARALY)"
-2.971	0.031373	Solyc03g097440.2.1	"11-beta-hydroxysteroid dehydrogenase-like (AHRD V1 **** Q9LUF
-2.975	0.033858	Solyc08g016010.2.1	Ectonucleoside triphosphate diphosphohydrolase 5 (AHRD V1 **-- A1L4C5_HUMAN)
-2.982	0.041879	Solyc12g096490.1.1	GDU1 (AHRD V1 *-*- B6TY22_MAIZE)
-2.989	0.023628	Solyc12g019860.1.1	CCR4-NOT transcription complex subunit 3 (AHRD V1 *-*- Q7ZVL4_DANRE)
-2.994	0.022685	Solyc09g075260.2.1	POT family domain containing protein expressed (AHRD V1 ***- D8L9H8_WHEAT)
-2.997	0.026818	Solyc01g010660.2.1	Receptor-like protein kinase At3g21340 (AHRD V1 **** RLK6_ARATH)
-2.998	0.02675	Solyc02g076710.2.1	"Cathepsin B-like cysteine proteinase (AHRD V1 *--* CYSP_SCHMA
-2.999	0.033119	Solyc04g071750.2.1	Tubby-like F-box protein 5 (AHRD V1 ***- TLP5_ORYSJ)
-2.999	0.022457	Solyc10g054880.1.1	Translocon-associated protein alpha subunit (AHRD V1 ***- B6SRQ1_MAIZE)
-3.013	0.024997	Solyc12g011030.1.1	GO:0005975,GO:0048046 "Xyloglucan endotransglucosylas
-3.014	0.037593	Solyc07g009170.2.1	Nudix hydrolase 24 (AHRD V1 ***- B6TUU0_MAIZE)
-3.015	0.034527	Solyc01g098920.2.1	Mitochondrial Rho GTPase 1 (AHRD V1 **** B2WA10_PYRTR)
-3.016	0.027871	Solyc10g009230.1.1	Unknown Protein (AHRD V1)
-3.017	0.02607	Solyc10g084400.1.1	"Glutathione S-transferase (AHRD V1 ***- Q76KW1_PEA)
-3.024	0.025449	Solyc11g044610.1.1	"Cell wall-associated hydrolase (AHRD V1 *-*- D5GZ87_LACCS)
-3.026	0.048744	Solyc07g062450.2.1	RAB3 GTPase activating protein subunit 2 (Non-catalytic) (AHRD V1 ***- A6H8V0_HUMAN)
-3.029	0.049025	Solyc01g059880.2.1	ATP citrate lyase a-subunit (AHRD V1 **** Q93YH4_LUPAL)
-3.029	0.025009	Solyc04g026100.1.1	GO:0032183,GO:0003723 "30S ribosomal protein S9 (AHRD
-3.035	0.025009	Solyc10g081470.1.1	GO:0006508 "Peptidase M50 family protein (AHRD V1 ***
-3.039	0.021512	Solyc06g050900.2.1	Peptide transporter (AHRD V1 **-* O22305_LOTJA)
-3.042	0.048445	Solyc12g010380.1.1	Adenylate kinase-like protein (AHRD V1 ***- Q8VYL1_ARATH)
-3.046	0.024152	Solyc11g044320.1.1	Single myb histone (AHRD V1 ***- B9HN09_POPTR)
-3.047	0.043512	Solyc08g079750.2.1	"1-aminocyclopropane-1-carboxylate synthase (AHRD V1 **** Q6U5
-3.048	0.022405	Solyc01g100740.2.1	Xaa-pro dipeptidase (AHRD V1 ***- C1GRT5_PARBA)
-3.053	0.0216	Solyc02g062650.2.1	Laccase (AHRD V1 ***- Q9AUI0_PINTA)
-3.057	0.037411	Solyc12g098740.1.1	"Epsin-1 (AHRD V1 *-*- C0HAA4_SALSA)
-3.057	0.048341	Solyc08g062450.1.1	GO:0051082 "class II heat shock protein (AHRD V1 ***-
-3.057	0.048222	Solyc11g010840.1.1	Poly(RC) binding protein 3 (AHRD V1 *--- Q5MJP6_HUMAN)
-3.064	0.036247	Solyc04g007460.2.1	Octicosapeptide/Phox/Bem1p domain-containing protein (AHRD V1 *--- D7L8F8_ARALY)
-3.065	0.033182	Solyc11g011880.1.1	RLK, Receptor like protein, putative resistance protein with an antifungal domain GO:0006468 GO:0004702 GO:0004702,GO:0006468
-3.067	0.046995	Solyc02g043860.2.1	Insulin degrading enzyme (AHRD V1 **-- Q8CGB9_MOUSE);
-3.069	0.046884	Solyc08g066690.2.1	Exostosin family protein (AHRD V1 ***- D7M9P2_ARALY)
-3.071	0.026595	Solyc12g096060.1.1	Mps one binder kinase activator-like 1A (AHRD V1 **** B6U9F2_MAIZE)
-3.072	0.023456	Solyc02g078480.2.1	CBS domain containing protein (AHRD V1 ***- B6SWR6_MAIZE)
-3.074	0.025541	Solyc04g080730.2.1	Mitogen-activated protein kinase 9 (AHRD V1 **** D9J1Y9_SOLLC)
-3.076	0.021512	Solyc10g078660.1.1	go_terms:GO:0005840 "60S ribosomal protein L24 (AHRD V1 ***- Q
-3.078	0.04693	Solyc01g091120.2.1	Os03g0825600 protein (Fragment) (AHRD V1 ***- Q0DM67_ORYSJ)
-3.082	0.026261	Solyc01g007340.2.1	"Acetyl-coenzyme A carboxylase carboxyl transferase subunit be
-3.086	0.022567	Solyc07g065950.2.1	Enhancer of mRNA-decapping protein 4 (AHRD V1 *--- EDC4_DANRE)
-3.087	0.023902	Solyc04g005420.2.1	Glucan endo-1 3-beta-glucosidase 3 (AHRD V1 *-*- B6UAN6_MAIZE)
-3.091	0.021512	Solyc03g112140.2.1	Serine/threonine protein kinase (AHRD V1 *-** D0NNA3_PHYIN)
-3.098	0.046322	Solyc01g056350.1.1	Unknown Protein (AHRD V1)
-3.102	0.020039	Solyc08g066870.2.1	Serine/threonine kinase (AHRD V1 **** D8UCQ6_VOLCA)
-3.103	0.035415	Solyc03g114920.1.1	Pentatricopeptide repeat-containing protein (AHRD V1 ***- D7MUF9_ARALY)
-3.104	0.031991	Solyc02g021760.2.1	mRNA 3&apos-end-processing protein yth1 (AHRD V1 *--- B2WC08_PYRTR)
-3.106	0.040889	Solyc09g074210.2.1	family protein (AHRD V1 ***- D7LHF0_ARALY)
-3.112	0.020714	Solyc01g081450.2.1	Unknown Protein (AHRD V1)
-3.113	0.046588	Solyc06g008300.2.1	polypeptide feature inferred from GFF3 feature
-3.116	0.046807	Solyc01g080540.2.1	"Histidine-containing phosphotransfer protein (AHRD V1 **** Q9
-3.12	0.020714	Solyc01g107250.2.1	LRR receptor-like serine/threonine-protein kinase, RLP GO:0005515 GO:0004675 GO:0004675,GO:0005515
-3.12	0.040316	Solyc09g075000.2.1	WD repeat protein (AHRD V1 **-- B8M2Y5_TALSN)
-3.123	0.031382	Solyc10g055640.1.1	GO:0005515 "Pre-mRNA-splicing factor syf2 (AHRD V1 **
-3.127	0.047266	Solyc11g007410.1.1	"Receptor-like protein kinase (AHRD V1 *-*- Q9M575_ORYSA)"
-3.128	0.044519	Solyc01g095320.2.1	"BCL-2-associated athanogene 6 (AHRD V1 *-*- D7LDX9_ARALY)
-3.132	0.041963	Solyc04g049690.2.1	Adenylate kinase (AHRD V1 **** B6SLP1_MAIZE)
-3.136	0.041787	Solyc04g076230.2.1	AP-2 complex subunit mu (AHRD V1 ***- D0N5Q6_PHYIN)
-3.142	0.045718	Solyc01g101170.2.1	Alpha-humulene/(-)-(E)-beta-caryophyllene synthase (AHRD V1 **** HUMS_ARATH)
-3.142	0.020196	Solyc09g014430.1.1	Unknown Protein (AHRD V1)
-3.142	0.04415	Solyc02g093730.2.1	"Phosphoribosylformimino-5-aminoimidazole carboxamide ribotide
-3.147	0.049553	Solyc02g094510.2.1	Ring finger protein 10 (AHRD V1 *-*- Q6P1V6_XENTR)
-3.156	0.02131	Solyc02g077470.2.1	atrophy 3 protein homolog (AHRD V1 **-- OPA3_DANRE)
-3.158	0.04535	Solyc11g013480.1.1	Auxin response factor 3 (AHRD V1 ***- A4L9W4_GOSHI)
-3.158	0.038297	Solyc12g055790.1.1	Heterogeneous nuclear ribonucleoprotein K (AHRD V1 *--- Q6P363_XENTR)
-3.16	0.043328	Solyc02g065550.2.1	Coiled-coil domain-containing protein 109A (AHRD V1 *--- C109A_MOUSE)
-3.16	0.04343	Solyc12g098490.1.1	Serine hydroxymethyltransferase (AHRD V1 **** D2D306_GOSHI)
-3.163	0.021237	Solyc04g078420.1.1	MYB transcription factor (AHRD V1 *-*- A3F8D7_CAPAN)
-3.169	0.04477	Solyc02g062640.2.1	Pantetheine-phosphate adenylyltransferase (AHRD V1 **** A8NED5_COPC7)
-3.171	0.04317	Solyc05g008460.2.1	ATP synthase subunit beta (AHRD V1 ***- O82722_NICSY)
-3.177	0.018546	Solyc02g093340.2.1	"Heterogeneous nuclear ribonucleoprotein A3 (AHRD V1 *--- B6TG
-3.188	0.046113	Solyc09g031530.1.1	"Unknown Protein (AHRD V1)"
-3.189	0.022429	Solyc05g009840.2.1	"NAC domain transcription factor (AHRD V1 *-** Q4U0D5_WHEAT)
-3.193	0.043695	Solyc03g112230.2.1	ZZ type zinc finger domain-containing protein (Fragment) (AHRD V1 *--- C1GFD2_PARBD)
-3.195	0.01883	Solyc06g006100.2.1	Anthranilate synthase component I family protein expressed (AHRD V1 **** Q10B97_ORYSJ)
-3.198	0.042095	Solyc02g067870.2.1	Chalcone isomerase (AHRD V1 ***- Q0G877_CAMSI)
-3.198	0.043328	Solyc06g084010.2.1	Os03g0627500 protein (Fragment) (AHRD V1 *--- Q0DQ67_ORYSJ)
-3.199	0.028997	Solyc10g017530.2.1	"ATP-dependent RNA Helicase (AHRD V1 **** Q7PDT0_PLAYO)
-3.201	0.034339	Solyc07g043600.2.1	repeat-containing protein (AHRD V1 ***- D7LWA0_ARALY)
-3.204	0.020011	Solyc04g005650.1.1	GO:0005515,GO:0051724 "Mitochondrial carrier family (
-3.208	0.033062	Solyc11g065530.1.1	Lipase (Fragment) (AHRD V1 ***- Q9ZTW1_DIACA)
-3.224	0.041171	Solyc12g008410.1.1	RNA-dependent RNA polymerase family protein (AHRD V1 ***- D7L6F2_ARALY)
-3.225	0.042016	Solyc07g054190.2.1	"Riboflavin synthase alpha subunit (AHRD V1 **** A5URX5_ROSS1)
-3.231	0.020011	Solyc01g028900.2.1	1-deoxy-D-xylulose-5-phosphate synthase (AHRD V1 **-- DXS_DESAP)
-3.236	0.017886	Solyc01g009520.2.1	Ribosomal protein (AHRD V1 ***- Q6ER67_ORYSJ)
-3.244	0.034087	Solyc10g009050.2.1	Os11g0198100 protein (Fragment) (AHRD V1 *--- Q0IU20_ORYSJ)
-3.247	0.040316	Solyc03g112080.1.1	Manganese-dependent ADP-ribose/CDP-alcohol diphosphatase (AHRD V1 **-- ADPRM_BOVIN)
-3.256	0.040033	Solyc06g052070.2.1	WD-40 repeat family protein (AHRD V1 ***- D7MSZ0_ARALY)
-3.261	0.019943	Solyc03g116890.2.1	"WRKY transcription factor 2 (AHRD V1 **** C0L2R9_SOLLC)
-3.265	0.01822	Solyc02g077330.2.1	GDSL esterase/lipase At5g45950 (AHRD V1 ***- GDL85_ARATH)
-3.266	0.039639	Solyc02g078990.2.1	"Mercaptopyruvate sulfurtransferase-like protein (AHRD V1 ****
-3.272	0.02675	Solyc06g053560.2.1	Serine/threonine kinase (AHRD V1 **** D8UCQ6_VOLCA)
-3.273	0.045019	Solyc01g096180.2.1	Arginine/serine-rich splicing factor 31 (AHRD V1 **-- D7LSQ1_ARALY)
-3.274	0.018983	Solyc01g008710.2.1	Mannan endo-1 4-beta-mannosidase (AHRD V1 ***- D2S259_HALTV)
-3.274	0.028311	Solyc08g007860.2.1	Lysophospholipid acyltransferase (AHRD V1 **** B6K7S6_SCHJY)
-3.275	0.020093	Solyc10g083610.1.1	GO:0006468 "Protein kinase (AHRD V1 *-*- Q1SMZ9_MEDTR
-3.276	0.048304	Solyc04g071990.2.1	Tomato GIGANTEA 1 GO:0005515 GO:0005515
-3.286	0.043695	Solyc06g076050.2.1	"Ankyrin repeat domain-containing protein 28 (AHRD V1 ***- B6T
-3.287	0.016805	Solyc04g080570.2.1	"2,3,4,5-tetrahydropyridine-2,6-dicarboxylate N-acetyltransfer
-3.294	0.040072	Solyc07g066200.2.1	Genomic DNA chromosome 5 TAC clone K24C1 (AHRD V1 *-*- Q9FH15_ARATH)
-3.298	0.047526	Solyc02g083760.2.1	Thaumatin-like protein (AHRD V1 ***- Q9STX6_ARATH)
-3.303	0.017192	Solyc08g075700.2.1	60S ribosomal protein L13 (AHRD V1 ***- Q3HRY7_SOLTU)
-3.304	0.038425	Solyc06g074650.2.1	AP-2 complex subunit alpha (AHRD V1 ***- C0NYN0_AJECG)
-3.312	0.044777	Solyc02g089840.2.1	Transcription factor (AHRD V1 **-- D7MBD5_ARALY)
-3.33	0.0216	Solyc08g068150.2.1	BURP domain-containing protein (AHRD V1 **-- B2ZPK7_SOLLC)
-3.333	0.019196	Solyc05g015250.2.1	"Alpha-glucosidase I (AHRD V1 *-*- Q940D4_ARATH)
-3.335	0.043205	Solyc01g097030.2.1	Mutator-like transposase (AHRD V1 ***- Q9SR14_ARATH)
-3.335	0.04	Solyc03g098250.2.1	DNA polymerase epsilon subunit 2 (AHRD V1 **** B6SKK3_MAIZE)
-3.337	0.037278	Solyc06g069690.2.1	Pseudo response regulator (AHRD V1 **** B9N4C8_POPTR)
-3.34	0.038428	Solyc03g063890.1.1	&aposchromo&apos domain containing protein (AHRD V1 *-*- Q6L3Q3_SOLDE)
-3.341	0.020425	Solyc03g007090.1.1	At5g51670-like protein (Fragment) (AHRD V1 *-*- C0JEX1_9BRAS)
-3.341	0.039007	Solyc10g007550.2.1	ATP-dependent RNA helicase (AHRD V1 ***- A8B7Q7_GIALA)
-3.342	0.037059	Solyc06g082040.1.1	Agenet domain-containing protein (AHRD V1 *-*- D7KJP0_ARALY)
-3.344	0.019667	Solyc06g083370.2.1	Os01g0917200 protein (Fragment) (AHRD V1 ***- Q0JGL5_ORYSJ)
-3.345	0.04	Solyc03g007670.2.1	SGT1 (AHRD V1 **-- Q2HPC2_SOLTU)
-3.345	0.017092	Solyc07g017230.2.1	Receptor like kinase, RLK GO:0005515,GO:0006468 GO:0004674 GO:0004674,GO:0005515,GO:0006468
-3.345	0.040967	Solyc02g091630.1.1	"Unknown Protein (AHRD V1)"
-3.346	0.037004	Solyc06g009220.2.1	Glycogen debranching enzyme (AHRD V1 ***- B1R1G0_CLOBU)
-3.357	0.016728	Solyc04g009850.2.1	1-aminocyclopropane-1-carboxylate oxidase-like protein (AHRD V1 **-* Q9LTH8_ARATH)
-3.36	0.015569	Solyc04g077670.2.1	Serine carboxypeptidase 1 (AHRD V1 ***- B6TC80_MAIZE)
-3.362	0.018774	Solyc09g010330.2.1	"Nascent polypeptide-associated complex subunit beta (AHRD V1
-3.368	0.045019	Solyc01g006740.2.1	Sucrose phosphate phosphatase (AHRD V1 ***- Q5J3P0_MALDO)
-3.372	0.028229	Solyc02g085670.2.1	Major facilitator superfamily MFS_1 (AHRD V1 **-- A4FJQ9_SACEN)
-3.374	0.035912	Solyc04g049490.2.1	Vacuolar protein sorting-associated protein 53 (AHRD V1 **-- D0NTZ4_PHYIN)
-3.375	0.01552	Solyc01g068150.2.1	Chromosome 11 contig 1 DNA sequence (AHRD V1 *-*- Q00YQ7_OSTTA)
-3.376	0.020492	Solyc06g061030.2.1	Two-component response regulator ARR11 (AHRD V1 *-*- B6UC09_MAIZE)
-3.384	0.042507	Solyc07g042700.2.1	"RNA-binding region RNP-1 (RNA recognition motif) Pyridoxal-de
-3.386	0.01626	Solyc02g085210.1.1	UPF0567 protein C13orf39 homolog (AHRD V1 *--- CM039_MOUSE)
-3.394	0.018774	Solyc07g064930.2.1	"Protein grpE (AHRD V1 *-*- Q1QRU3_NITHX)
-3.394	0.039293	Solyc01g011510.2.1	Aldehyde dehydrogenase (AHRD V1 ***- Q71LY7_ORYSI)
-3.395	0.046269	Solyc09g074530.2.1	"MTN3 (AHRD V1 **-- B6T9U6_MAIZE)
-3.395	0.039704	Solyc05g008530.2.1	"Sec-independent protein translocase TatC (AHRD V1 ***- Q3MG73
-3.398	0.017487	Solyc02g078610.2.1	Splicing factor 3b subunit 2 (AHRD V1 **-- Q80W39_MOUSE)
-3.398	0.035916	Solyc02g086210.2.1	Receptor-like protein kinase (AHRD V1 ***- D3G6F0_CAPAN)
-3.403	0.029149	Solyc07g052230.2.1	Laccase-22 (AHRD V1 **-- LAC22_ORYSJ)
-3.403	0.039199	Solyc01g087820.2.1	Subtilisin-like protease (AHRD V1 **-- O82777_SOLLC);
-3.413	0.016311	Solyc04g054820.2.1	2 3-bisphosphoglycerate-dependent phosphoglycerate mutase (AHRD V1 **** D1R850_9CHLA)
-3.415	0.015167	Solyc03g078520.2.1	Receptor like kinase, RLK GO:0005515,GO:0006468 GO:0001653,GO:0004675 GO:0001653,GO:0004675,GO:0005515,GO:0006468
-3.416	0.017972	Solyc06g050520.1.1	polypeptide feature inferred from GFF3 feature
-3.435	0.018088	Solyc02g037550.2.1	Auxin efflux carrier family protein (AHRD V1 **** D7KJ74_ARALY)
-3.441	0.025689	Solyc06g051800.2.1	Expansin (AHRD V1 ***- O04359_SOLLC)
-3.443	0.035134	Solyc09g064740.2.1	RNA exonuclease 4 (AHRD V1 ***- B6T4V3_MAIZE)
-3.443	0.017708	Solyc03g078120.2.1	NAC-domain transcription factor (AHRD V1 **** D3WFN5_WHEAT)
-3.445	0.035383	Solyc03g116740.2.1	Genomic DNA chromosome 3 P1 clone MSJ11 (AHRD V1 ***- Q9LVZ7_ARATH) GO:0004142 GO:0004142
-3.456	0.046114	Solyc06g076130.2.1	Unknown Protein (AHRD V1) GO:0005975 GO:0005975
-3.461	0.038332	Solyc00g171810.2.1	ATP synthase subunit a (AHRD V1 ***- Q45KQ5_CAPAN)
-3.466	0.04415	Solyc01g005160.2.1	U-box domain-containing protein (AHRD V1 ***- D7MID4_ARALY)
-3.468	0.015469	Solyc05g054440.2.1	Glucan endo-1 3-beta-glucosidase (AHRD V1 ***- B6TY63_MAIZE)
-3.468	0.041245	Solyc09g005980.2.1	Splicing factor arginine/serine-rich 6 (AHRD V1 *--- B6T453_MAIZE)
-3.473	0.037574	Solyc08g074560.2.1	Uncharacterized aarF domain-containing protein kinase 1 (AHRD V1 *--- ADCK1_CHICK)
-3.474	0.015111	Solyc07g042510.2.1	Transmembrane BAX inhibitor motif-containing protein 4 (AHRD V1 **-- B6TGH7_MAIZE)
-3.48	0.014427	Solyc01g104920.2.1	26S protease regulatory subunit 8 homolog (AHRD V1 *--- PRS8_ENCCU)
-3.495	0.025449	Solyc05g017990.2.1	tRNA/rRNA methyltransferase (AHRD V1 *-** D9V4V2_9ACTO)
-3.497	0.033826	Solyc10g074650.1.1	Glycosyl transferase family 8 (AHRD V1 **-- A2Q3W2_MEDTR)
-3.522	0.043328	Solyc01g086640.2.1	protein (Fragment) (AHRD V1 ***- Q0DUS7_ORYSJ)
-3.525	0.014914	Solyc03g118030.2.1	Glutamyl-tRNA(Gln) amidotransferase subunit A (AHRD V1 ***- Q2S207_SALRD)
-3.525	0.034482	Solyc08g082070.2.1	TOX high mobility group box family member 4 (AHRD V1 *--- TOX4_PONAB)
-3.528	0.017558	Solyc03g115740.1.1	Alpha-1 6-xylosyltransferase (AHRD V1 **-* Q5TIN5_VITVI)
-3.528	0.015992	Solyc12g005980.1.1	Zinc ion binding protein (AHRD V1 *--- C6HA87_AJECH)
-3.53	0.029842	Solyc03g082540.2.1	Protein (AHRD V1)"
-3.532	0.014065	Solyc05g055090.2.1	Ubiquitin carboxyl-terminal hydrolase family protein expressed (AHRD V1 **** Q2R2A3_ORYSJ)
-3.54	0.019464	Solyc01g104350.2.1	Unknown Protein (AHRD V1)
-3.541	0.032722	Solyc09g009560.1.1	SELF PRUNING 9D GO:0008429 GO:0008429
-3.545	0.031807	Solyc12g006830.1.1	GO:0032183 "Histone H2A (AHRD V1 ***- C6T0M0_SOYBN)
-3.554	0.041448	Solyc02g091460.2.1	"DsRNA-binding protein (AHRD V1 *-*- Q8GUP9_BRAOB)
-3.558	0.034597	Solyc11g005460.1.1	go_terms:GO:0008565 "VHS domain-containing protein (AHRD V1 **
-3.559	0.013566	Solyc07g007810.2.1	N-alpha-acetyltransferase 35, NatC auxiliary subunit (AHRD V1 **** NAA35_CHICK)
-3.56	0.032856	Solyc09g056360.2.1	Membrane protein (AHRD V1 **-- B6ST21_MAIZE)
-3.565	0.015167	Solyc07g066410.2.1	WD repeat protein (AHRD V1 ***- B6QUX1_PENMQ)
-3.588	0.04	Solyc01g091510.2.1	Ankyrin repeat and zinc finger domain containing protein 1 (AHRD V1 ***- B2WH31_PYRTR);
-3.591	0.031543	Solyc04g007160.1.1	Alpha-glucosidase (AHRD V1 ***- Q9LEC9_SOLTU)
-3.595	0.015167	Solyc01g098430.2.1	Breast carcinoma amplified sequence 3 (Fragment) (AHRD V1 *--- B1AR77_MOUSE)
-3.609	0.014045	Solyc01g111320.2.1	Thaumatin-like protein (AHRD V1 **-- Q9ZQY9_ARATH)
-3.611	0.031852	Solyc04g008900.2.1	Fgenesh protein 60 (AHRD V1 **-- Q1ZY19_BETVU);
-3.625	0.012398	Solyc02g030100.2.1	Vacuolar protein sorting-associated protein 54 (AHRD V1 ***- B0CS25_LACBS)
-3.628	0.029935	Solyc10g086260.1.1	MYB transcription factor (AHRD V1 **-- A9YY82_SOLTU)
-3.632	0.029664	Solyc10g079250.1.1	Protein recA (AHRD V1 ***- Q0F3T6_9PROT)
-3.634	0.012398	Solyc03g115840.2.1	DnaJ homolog subfamily C member 10 (AHRD V1 *-*- DJC10_RAT)
-3.634	0.030871	Solyc01g006930.2.1	Nuclear transcription factor Y subunit A-2 (AHRD V1 **** B6SM21_MAIZE)
-3.639	0.029754	Solyc04g071520.2.1	Os11g0166800 protein (Fragment) (AHRD V1 *--- Q0IUD4_ORYSJ)
-3.649	0.034134	Solyc11g066440.1.1	Pheophorbide a oxygenase (Fragment) (AHRD V1 *--- D1MWF5_BRAOL)
-3.654	0.034517	Solyc12g056790.1.1	NAC domain protein IPR003441 (AHRD V1 ***- B9GT49_POPTR)
-3.655	0.014207	Solyc11g062290.1.1	Unknown Protein (AHRD V1)
-3.656	0.035134	Solyc06g071290.2.1	Betaine aldehyde dehydrogenase (AHRD V1 **** D2DEK8_LYCBA)
-3.66	0.035789	Solyc10g074710.1.1	ATP binding / serine-threonine kinase (AHRD V1 **** C5DB71_VITVI)
-3.668	0.035784	Solyc03g097060.2.1	Exostosin family protein (AHRD V1 **-- D7M892_ARALY)
-3.671	0.03592	Solyc09g074410.2.1	Short-chain dehydrogenase/reductase family protein (AHRD V1 **-- D7LR91_ARALY)
-3.672	0.015216	Solyc01g005690.2.1	Unknown Protein (AHRD V1) GO:0005509 GO:0005509
-3.675	0.029887	Solyc05g054570.2.1	CRAL/TRIO domain containing protein expressed (AHRD V1 **-- Q84TA5_ORYSJ)
-3.677	0.015569	Solyc07g041970.2.1	Subtilisin-like protease (AHRD V1 **-- B6SZ82_MAIZE)
-3.681	0.012041	Solyc03g098240.2.1	Glutamate decarboxylase (AHRD V1 **** B6TV07_MAIZE)
-3.688	0.017344	Solyc07g056000.2.1	"Xyloglucan endotransglucosylase/hydrolase 7 (AHRD V1 **** C0I
-3.702	0.04	Solyc06g062550.2.1	"Phosphatase (AHRD V1 ***- D2V497_NAEGR)
-3.704	0.012041	Solyc12g088660.1.1	Mannose-P-dolichol utilization defect 1 protein (AHRD V1 ***- B6TBT4_MAIZE)
-3.707	0.011461	Solyc02g088560.2.1	Cyclic nucleotide gated channel (AHRD V1 **** A9CRE4_MALDO)
-3.714	0.028997	Solyc02g086790.2.1	Serine/threonine protein kinase (AHRD V1 *-*- Q16PN5_AEDAE)
-3.718	0.029754	Solyc08g079080.2.1	"Acid beta-fructofuranosidase (AHRD V1 **-- Q575T1_WHEAT)
-3.721	0.011157	Solyc01g010910.1.1	MYB transcription factor (AHRD V1 *-*- Q6R098_ARATH)
-3.73	0.029291	Solyc09g008610.2.1	KIAA0090 homolog (AHRD V1 **-- B5X182_SALSA)
-3.73	0.012681	Solyc11g006760.1.1	"Multiple myeloma tumor-associated protein 2 homolog (AHRD V1
-3.735	0.027765	Solyc11g030920.1.1	"Uncharacterized mitochondrial protein AtMg01110 (AHRD V1 *-*-
-3.738	0.028229	Solyc04g079270.2.1	"Sorting and assembly machinery component 50 homolog (AHRD V1
-3.749	0.029207	Solyc01g007610.2.1	30S ribosomal protein S3 chloroplastic (AHRD V1 ***- D3WBD9_9BORA);
-3.753	0.029499	Solyc05g018790.1.1	"Maturase (Fragment) (AHRD V1 *-*- O79414_SOLTU)"
-3.773	0.029291	Solyc03g114760.2.1	TMV-MP30 binding protein 2C (AHRD V1 **-* Q8S556_TOBAC) GO:0005515 GO:0005515
-3.773	0.011526	Solyc06g005710.2.1	cDNA clone 002-143-C11 full insert sequence (AHRD V1 *--- B7F1B2_ORYSJ)
-3.775	0.014181	Solyc06g075110.2.1	Lysine ketoglutarate reductase trans-splicing related 1 (AHRD V1 ***- B6TPP1_MAIZE)
-3.778	0.026162	Solyc01g080360.2.1	MHD domain-containing death-inducing protein (AHRD V1 *--- MUDEN_HUMAN)
-3.781	0.027009	Solyc03g044330.1.1	Acetolactate synthase (AHRD V1 **** D7RPJ7_SOLTU)
-3.787	0.027902	Solyc01g098570.2.1	Unknown Protein (AHRD V1)
-3.787	0.012725	Solyc04g045470.2.1	Os01g0841200 protein (Fragment) (AHRD V1 ***- Q0JHU9_ORYSJ)
-3.789	0.029033	Solyc06g008030.2.1	"BHLH transcription factor (AHRD V1 *-** B6TXR4_MAIZE)
-3.795	0.029212	Solyc08g079860.1.1	Subtilisin-like protease (AHRD V1 **-- Q9LWA3_SOLLC)
-3.797	0.02675	Solyc04g040200.2.1	Cellular retinaldehyde-binding/triple function C-terminal (AHRD V1 **-- Q2HW59_MEDTR)
-3.797	0.014914	Solyc08g079440.1.1	UDP-D-glucuronate 4-epimerase 2 (AHRD V1 **** D7KP52_ARALY)
-3.803	0.016119	Solyc05g049950.2.1	Small nuclear ribonucleoprotein-associated protein B (AHRD V1 *-*- B6T3Z9_MAIZE)
-3.815	0.011737	Solyc06g065440.1.1	Zinc finger family protein (AHRD V1 ***- D7KK61_ARALY)
-3.818	0.028968	Solyc02g082070.2.1	Cytochrome P450 GO:0020037,GO:0055114 GO:0019825 GO:0019825,GO:0020037,GO:0055114
-3.825	0.013136	Solyc07g062030.2.1	Chalcone--flavonone isomerase (AHRD V1 ***- B6SK22_MAIZE)
-3.826	0.026427	Solyc09g089580.2.1	1-aminocyclopropane-1-carboxylate oxidase-like protein (AHRD V1 **-* Q9LTH8_ARATH)
-3.826	0.026511	Solyc02g082900.2.1	Strictosidine synthase family protein (AHRD V1 **-- D7LTU8_ARALY)
-3.831	0.013248	Solyc03g082710.2.1	"U2 small nuclear ribonucleoprotein B (AHRD V1 *--- A8QKB2_MUS
-3.836	0.026297	Solyc01g103040.2.1	Mitotic checkpoint protein MAD1 (AHRD V1 *-*- A8JF64_CHLRE)
-3.838	0.049961	Solyc08g076450.2.1	"3-beta hydroxysteroid dehydrogenase/isomerase family protein
-3.839	0.026573	Solyc03g111850.2.1	Indole-3-glycerol phosphate synthase-like (AHRD V1 **** C8TFG9_ORYSI)
-3.842	0.031807	Solyc04g076880.2.1	"Phosphoenolpyruvate carboxykinase (AHRD V1 **** Q8W505_SOLLC)
-3.857	0.029248	Solyc03g063360.2.1	Protein (AHRD V1)"
-3.858	0.010451	Solyc03g013340.2.1	"Aquaporin Z transmembrane water channel (AHRD V1 **** A4SKG8_
-3.874	0.010178	Solyc01g080090.2.1	Zinc finger RING-type protein (AHRD V1 *-*- B3U2A9_CUCSA)
-3.877	0.02607	Solyc02g090970.1.1	Serine/threonine-protein kinase 24 (AHRD V1 **** STK24_MOUSE)
-3.879	0.028802	Solyc07g005020.2.1	DNA replication licensing factor (AHRD V1 ***- Q2UAJ0_ASPOR)
-3.879	0.026595	Solyc08g005860.2.1	Putrescine-binding periplasmic protein (AHRD V1 *-*- A8FVZ2_SHESH)
-3.89	0.010178	Solyc07g062930.2.1	Ribosomal protein L11 methyltransferase-like protein (AHRD V1 **** Q9FN34_ARATH)
-3.913	0.010883	Solyc08g005030.1.1	Unknown Protein (AHRD V1)
-3.923	0.009721	Solyc12g043020.1.1	Dihydroxy-acid dehydratase (AHRD V1 **** A6C1E8_9PLAN)
-3.929	0.046884	Solyc08g080640.1.1	GO:0005515 "Osmotin-like protein (Fragment) (AHRD V1
-3.935	0.009711	Solyc12g013500.1.1	"Unknown Protein (AHRD V1)"
-3.947	0.046334	Solyc03g005560.1.1	Inorganic phosphate transporter (AHRD V1 **** O22549_SOLLC)
-3.97	0.039272	Solyc06g071470.2.1	Peroxisomal membrane protein PEX14 (AHRD V1 *-*- PEX14_CRILO)
-3.975	0.0252	Solyc01g106020.2.1	Nucleic acid binding protein (AHRD V1 **-* B6U784_MAIZE)
-3.979	0.030144	Solyc06g062920.2.1	ATP binding / serine-threonine kinase (AHRD V1 **** C5DB71_VITVI)
-3.981	0.009425	Solyc05g009940.2.1	S-layer domain protein (AHRD V1 *-*- C7QMM1_CYAP0)
-3.981	0.025104	Solyc10g006450.2.1	COBRA-like protein (AHRD V1 ***- Q655F2_ORYSJ)
-3.984	0.00977	Solyc02g092380.2.1	Peptidyl-prolyl cis-trans isomerase (AHRD V1 ***- C0SDY7_PARBP)
-3.988	0.024849	Solyc06g084240.1.1	Ent-copalyl diphosphate synthase (Fragment) (AHRD V1 *-** B3F2U3_ORYRU);
-3.988	0.023625	Solyc06g066060.2.1	ATP-dependent RNA helicase (AHRD V1 **** Q1HR75_AEDAE)
-3.988	0.011007	Solyc07g064940.2.1	Thioredoxin family protein (AHRD V1 *-*- Q1EPD8_MUSAC)
-3.991	0.023394	Solyc01g009010.2.1	"4-diphosphocytidyl-2-C-methyl-D-erythritol kinase (AHRD V1 **
-3.998	0.023406	Solyc04g071820.2.1	Cytochrome P450 GO:0020037,GO:0055114 GO:0019825 GO:0019825,GO:0020037,GO:0055114
-4.015	0.023934	Solyc06g068060.2.1	Sister chromatid cohesion protein PDS5 homolog B (AHRD V1 *--- PDS5B_MOUSE)
-4.015	0.009718	Solyc08g083020.2.1	26S protease regulatory subunit 7 (AHRD V1 **-- PRS7_PRUPE)
-4.023	0.022982	Solyc02g081900.2.1	Pentatricopeptide repeat-containing protein (AHRD V1 ***- D7KMD0_ARALY)
-4.027	0.025449	Solyc03g120270.2.1	Coatomer beta&apos subunit (AHRD V1 ***- C5FJ65_NANOT)
-4.059	0.011065	Solyc03g083430.2.1	Splicing factor 3a subunit 3 (AHRD V1 ***- D8TLN4_VOLCA)
-4.075	0.035784	Solyc11g044280.1.1	Major facilitator superfamily MFS_1 (AHRD V1 ***- Q08RS9_STIAU)
-4.079	0.022174	Solyc02g070530.2.1	Potassium channel (AHRD V1 ***- O24382_SOLTU)
-4.082	0.0216	Solyc01g099340.2.1	Zinc finger protein (AHRD V1 *--- Q764N7_MALDO)
-4.09	0.025463	Solyc01g008700.2.1	cDNA clone 001-102-C05 full insert sequence (AHRD V1 **-- B7E7M9_ORYSJ)
-4.122	0.023133	Solyc02g077780.2.1	spotted lesions 1 (Fragment) (AHRD V1 *-*- B6ZA38_HELPE)
-4.135	0.024561	Solyc10g039280.1.1	Dual specificity protein phosphatase family protein (AHRD V1 ***- Q1EP41_MUSBA)
-4.146	0.028229	Solyc08g083300.2.1	Ubiquitin carboxyl-terminal hydrolase (AHRD V1 **** B9RYW0_RICCO)
-4.149	0.031663	Solyc12g014210.1.1	RNA binding protein (AHRD V1 **-* B6TJJ4_MAIZE)
-4.153	0.023003	Solyc12g096300.1.1	GO:0005840 "40S ribosomal protein S6 (AHRD V1 ***- B6
-4.153	0.021342	Solyc01g090220.2.1	Lipase (Fragment) (AHRD V1 *--- Q9ZTW1_DIACA)
-4.155	0.008307	Solyc09g083230.1.1	F-box family protein (AHRD V1 ***- D7L456_ARALY)
-4.162	0.040551	Solyc09g008850.2.1	Uridylate kinase (AHRD V1 *-*- B6TC37_MAIZE)
-4.165	0.008307	Solyc03g121480.2.1	Thioredoxin family protein (AHRD V1 ***- D7MCJ1_ARALY)
-4.177	0.010431	Solyc02g093420.2.1	"NAC domain class transcription factor (AHRD V1 *-** D9ZJ99_MA
-4.187	0.008009	Solyc02g070240.2.1	mRNA 3&apos
-4.194	0.023448	Solyc01g102350.2.1	Pectinacetylesterase like protein (Fragment) (AHRD V1 *--- Q56WP8_ARATH)
-4.218	0.009271	Solyc05g005590.2.1	Ribosomal RNA large subunit methyltransferase N (AHRD V1 ***- C6E0H5_GEOSM)
-4.22	0.024705	Solyc03g026140.2.1	Cytochrome P450 GO:0020037,GO:0055114 GO:0019825 GO:0019825,GO:0020037,GO:0055114
-4.237	0.027155	Solyc04g080140.2.1	GC_trans_RRR domain protein (AHRD V1 *-*- B4UJ57_ANASK)"
-4.24	0.00831	Solyc12g013990.1.1	50S ribosomal protein L1 (AHRD V1 ***- B6TB66_MAIZE)
-4.249	0.019748	Solyc10g077020.1.1	AT2G40980-like protein (Fragment) (AHRD V1 *-*- D6PPH2_9BRAS)
-4.249	0.020229	Solyc06g062500.2.1	"60S ribosomal protein L28 (AHRD V1 ***- B3TLS3_ELAGV)
-4.267	0.007724	Solyc01g109140.2.1	Cytochrome P450 GO:0020037 GO:0009978,GO:0019825 GO:0009978,GO:0019825,GO:0020037
-4.272	0.019277	Solyc01g102380.2.1	Germin-like protein (AHRD V1 ***- O64439_SOLLC)
-4.279	0.020296	Solyc06g005570.2.1	DNA chromosome 5 TAC clone K22G18 (AHRD V1 *--- Q9FH52_ARATH)
-4.287	0.019941	Solyc01g095400.2.1	Kelch-like protein 6 (AHRD V1 *-*- B5X1S7_SALSA)
-4.288	0.037309	Solyc05g041200.2.1	4-hydroxyphenylpyruvate dioxygenase (AHRD V1 **** B7X935_HEVBR)
-4.296	0.029887	Solyc10g076840.1.1	1-aminocyclopropane-1-carboxylate oxidase 1 (AHRD V1 **-- ACCO1_MALDO)
-4.305	0.018038	Solyc08g081480.2.1	Polygalacturonase-like protein (AHRD V1 **-- Q84LI7_FRAAN)
-4.309	0.010178	Solyc04g015340.2.1	Serine carboxypeptidase K10B2.2 (AHRD V1 **** B6TM29_MAIZE)
-4.314	0.0216	Solyc02g085160.1.1	Zinc finger-homeodomain protein 1 (Fragment) (AHRD V1 **-- B0LK17_YUCFI)
-4.323	0.018593	Solyc01g007660.2.1	"NAD(P)H-quinone oxidoreductase subunit 2 chloroplastic (AHRD
-4.333	0.01883	Solyc06g065650.2.1	Protein TIFY 8 (AHRD V1 ***- TIF8_ARATH)
-4.335	0.018277	Solyc10g051030.1.1	Ternary complex factor MIP1 (AHRD V1 **-- B6UE27_MAIZE)
-4.338	0.019276	Solyc11g067160.1.1	GO:0055114 "Aldo/keto reductase family protein (AHRD
-4.341	0.018206	Solyc03g098180.2.1	Phosphoesterase dhha1 (AHRD V1 ***- A2A059_9BACT) GO:0006468 GO:0006468
-4.342	0.020853	Solyc01g103760.2.1	DUF803 domain membrane protein (AHRD V1 **-- C1GHB7_PARBD)
-4.379	0.009142	Solyc03g114410.2.1	G-patch domain-containing protein (AHRD V1 *-*- C5GVR1_AJEDR)
-4.379	0.010122	Solyc08g005690.1.1	"Unknown Protein (AHRD V1)"
-4.387	0.019321	Solyc07g055990.2.1	Xyloglucan endotransglucosylase/hydrolase 7 (AHRD V1 **** C0IRG6_ACTDE)
-4.393	0.018363	Solyc06g073510.2.1	Origin recognition complex subunit 2 (AHRD V1 ***- Q9XFD6_ORYSJ)
-4.434	0.017708	Solyc01g098690.2.1	LRR receptor-like serine/threonine-protein kinase, RLP GO:0005515 GO:0016301 GO:0005515,GO:0016301
-4.47	0.032502	Solyc04g016130.2.1	F-box/LRR-repeat protein At5g63520 (AHRD V1 ***- D7MPP7_ARALY)
-4.485	0.027873	Solyc08g066240.2.1	"Decarboxylase family protein (AHRD V1 ***- A7GHE9_CLOBL)
-4.487	0.033297	Solyc06g007870.2.1	Unknown Protein (AHRD V1)"
-4.492	0.017576	Solyc06g084460.2.1	Shikimate dehydrogenase (AHRD V1 ***- B6TSW1_MAIZE)
-4.497	0.006995	Solyc08g078530.2.1	Agenet domain containing protein expressed (AHRD V1 *-*- Q108Y7_ORYSJ)
-4.518	0.006995	Solyc01g112220.2.1	Serine/threonine protein kinase-like (AHRD V1 **** Q5XWQ1_SOLTU)
-4.541	0.006866	Solyc01g107840.2.1	Immediate-early salicylate-induced glucosyltransferase (AHRD V1 *-*- P93364_TOBAC)
-4.551	0.016074	Solyc04g007120.2.1	UV excision repair protein RAD23 (AHRD V1 *--- B6JX15_SCHJY)
-4.562	0.007099	Solyc09g015530.2.1	Os05g0478200 protein (Fragment) (AHRD V1 *-*- Q0DHB3_ORYSJ)
-4.566	0.018977	Solyc12g006480.1.1	Nup205 protein (Fragment) (AHRD V1 ***- Q6PDG0_MOUSE)
-4.568	0.019131	Solyc03g119860.2.1	Peptidyl-prolyl cis-trans isomerase (AHRD V1 *-*- D8U4U4_VOLCA)
-4.576	0.00649	Solyc07g066330.2.1	NAC domain protein IPR003441 (AHRD V1 ***- B9HH13_POPTR)
-4.631	0.008392	Solyc12g040680.1.1	Mitogen-activated protein kinase 9 (AHRD V1 **** Q5XU40_BRANA)
-4.632	0.008719	Solyc06g065820.2.1	Ethylene-responsive transcription factor 7 (AHRD V1 *-** ERF83_ARATH)
-4.64	0.015428	Solyc04g074280.1.1	A_IG002N01.30 protein (Fragment) (AHRD V1 ***- O04624_ARATH)
-4.646	0.006995	Solyc10g062180.1.1	Polyadenylate-binding protein (AHRD V1 *--- C6HE59_AJECH)
-4.665	0.009467	Solyc10g080720.1.1	Polypyrimidine tract binding protein 1 (AHRD V1 **-- Q9BUQ0_HUMAN)
-4.668	0.006995	Solyc06g082280.2.1	Serine-threonine protein phosphatase (AHRD V1 **-* Q5CPY7_CRYPV)
-4.711	0.007655	Solyc04g045530.2.1	DNA primase large subunit (AHRD V1 **** B5X2T9_SALSA)
-4.717	0.014427	Solyc08g078400.2.1	"Acyl-CoA oxidase (AHRD V1 **** Q945U3_SOYBN)
-4.759	0.008719	Solyc11g008500.1.1	Actin (AHRD V1 ***- Q6WE50_9EUKA)
-4.784	0.006264	Solyc02g077100.2.1	Lipase-like protein (AHRD V1 ***- Q8LF19_ARATH)
-4.804	0.006264	Solyc02g092680.1.1	Subtilisin-like protease (AHRD V1 ***- A9XG40_TOBAC)
-4.857	0.01652	Solyc07g061940.2.1	Acetolactate synthase (AHRD V1 **** D7RPJ7_SOLTU)
-4.876	0.005486	Solyc12g009240.1.1	Ethylene-responsive transcription factor 4 (AHRD V1 *-*- ERF78_ARATH)
-4.898	0.006051	Solyc12g070100.1.1	Mediator of RNA polymerase II transcription subunit 25 (AHRD V1 *-** MED25_XENTR) GO:0003713 GO:0003713
-4.995	0.012725	Solyc09g008130.2.1	Phosphoglycerate kinase (AHRD V1 ***- B9IFP7_POPTR)
-5.108	0.012725	Solyc01g006550.2.1	LRR receptor-like serine/threonine-protein kinase, RLP
-5.121	0.012398	Solyc12g009280.1.1	Auxin-induced protein-like (AHRD V1 **-- Q69LJ9_ORYSJ)
-5.153	0.010953	Solyc11g065660.1.1	Calcium-dependent protein kinase 8 (AHRD V1 ***- Q6KC54_NICPL)
-5.168	0.006866	Solyc10g007120.2.1	Genomic DNA chromosome 3 BAC clone F4B12 (AHRD V1 *-*- Q9LIM4_ARATH)
-5.263	0.011166	Solyc09g065780.2.1	Fatty acid elongase 3-ketoacyl-CoA synthase (AHRD V1 **** Q6DUV5_BRANA)
-5.351	0.016073	Solyc07g049610.1.1	Galactosyltransferase-like protein (Fragment) (AHRD V1 **-- D8RAJ4_SELML)
-5.485	0.011065	Solyc08g036520.2.1	Unknown Protein (AHRD V1)
-5.844	0.00491	Solyc09g075160.2.1	"60S ribosomal protein L22-2 (AHRD V1 ***- D7L3W0_ARALY)
-5.957	0.003572	Solyc08g063070.2.1	"Esterase/lipase/thioesterase (Fragment) (AHRD V1 **-- B3VW20_
-6.039	0.004524	Solyc04g078730.1.1	GO:0004252 "Subtilisin-like protease (AHRD V1 **-- Q3
-6.171	0.011714	Solyc05g053210.2.1	CBL-interacting protein kinase 1 (AHRD V1 **** A0MNI9_POPTR)
-6.36	0.003572	Solyc05g050010.2.1	"1-aminocyclopropane-1-carboxylate synthase (AHRD V1 **** Q659

## Sheet: P+T+R RAW DATA
A	Coef	t	p.value	p.value.adj	F	F.p.value	ID
8.81	-4364	-6.48	9e-05	0.007374	42.04	9e-05	D86239 _673_40_S
11.06	-0.848	-1.28	0.23243	0.402139	1.63	0.23243	NP000012_419_39_S
9.37	-0.489	-0.7	0.50161	0.661751	0.49	0.50161	NP000037_1009_35_S
7.83	0.892	1.12	0.29118	0.466484	1.25	0.29118	NP000066_643_40_X4
8.04	-1486	-2.07	0.06697	0.177356	4.28	0.06697	NP000077_1308_40_S
10.13	-0.121	-0.18	0.8588	0.917183	0.03	0.8588	NP000092_1143_40_S
7.38	-0.268	-0.32	0.75367	0.850052	0.1	0.75367	NP000098_229_41_S
9.42	-1206	-1.65	0.13256	0.275956	2.71	0.13256	NP000099_1696_37_X5
8.17	-2221	-3.36	0.00779	0.051883	11.28	0.00779	NP000100_40_41_X6
7.82	-2464	-2.56	0.03203	0.113386	6.56	0.03203	NP000109_446_35_S
9.29	-1313	-1.95	0.08073	0.200103	3.82	0.08073	NP000114_2508_35_S
7.29	0.253	0.31	0.76379	0.856458	0.1	0.76379	NP000122_1061_40_S
8.6	2611	3.52	0.00598	0.045463	12.4	0.00598	NP000123_39_41_S
9.28	3266	4.42	0.00147	0.024216	19.52	0.00147	NP000143_1100_40_S
8.5	-1394	-1.53	0.15913	0.310652	2.33	0.15913	NP000147_214_41_S
7.53	-0.814	-0.96	0.36264	0.536857	0.91	0.36264	NP000183_734_39_S
11.49	-0.784	-0.95	0.36576	0.540138	0.9	0.36576	NP000192_534_37_X2
7.53	-0.969	-1.45	0.17834	0.336444	2.11	0.17834	NP000223_377_35_S
9.81	-1907	-2.74	0.0216	0.089943	7.53	0.0216	NP000226_315_35_S
6.66	0.72	0.69	0.51071	0.669419	0.47	0.51071	NP000227_240_35_S
7.74	-1.7	-1.73	0.12016	0.258223	2.98	0.12016	NP000231_1302_40_S
6.3	0.567	0.63	0.54356	0.696475	0.4	0.54356	NP000250_1211_35_S
8.01	-0.24	-0.34	0.74311	0.843053	0.11	0.74311	NP000323_17_41_S
7.51	-0.163	-0.21	0.83877	0.904125	0.04	0.83877	NP000336_954_40_S
7.44	0.074	0.11	0.91642	0.951372	0.01	0.91642	NP000339_360_40_S
9.63	-1186	-1.73	0.11617	0.252829	2.99	0.11617	NP000341_408_40_X3
7.09	0.406	0.55	0.59361	0.735347	0.3	0.59361	NP000351_559_40_S
10.04	0.851	0.99	0.34753	0.522342	0.98	0.34753	NP000364_293_37_X2
10.39	-1897	-2.75	0.0215	0.0897	7.55	0.0215	NP000406_116_35_S
7.98	-1379	-1.84	0.09684	0.22517	3.39	0.09684	NP000408_323_35_S
8.87	-0.644	-0.85	0.41833	0.589032	0.72	0.41833	NP000412_1521_37_S
9.11	-1504	-1.85	0.09551	0.223121	3.43	0.09551	NP000418_30_37_S
10.2	6147	9.19	0	0.003572	84.4	0	NP000423_437_37_X2
8.84	-1709	-1.83	0.09894	0.228249	3.34	0.09894	NP000566_2239_40_S
9.77	-1547	-1.97	0.07926	0.19774	3.86	0.07926	NP000567_4581_35_S
6.92	-1.44	-1.87	0.09243	0.218381	3.5	0.09243	NP000568_1737_41_S
7.89	-1028	-1.45	0.1795	0.338188	2.1	0.1795	NP000573_102_37_X2
11.05	-1379	-2.04	0.06998	0.182542	4.17	0.06998	NP000609_462_35_S
7	-3113	-3.6	0.0063	0.046588	12.97	0.0063	NP000612_1688_41_X3
6.49	1511	1.39	0.20086	0.364164	1.92	0.20086	NP000613_2311_41_X4
7.63	-0.045	-0.06	0.95114	0.972971	0	0.95114	NP000615_2210_38_X2
7	-0.047	-0.05	0.96018	0.978267	0	0.96018	NP000616_1157_38_S
7.58	-1031	-1.43	0.18606	0.346383	2.03	0.18606	NP000635_196_40_S
7.06	1487	1.89	0.08899	0.213434	3.59	0.08899	NP000637_150_40_S
8.31	-0.268	-0.39	0.70352	0.815914	0.15	0.70352	NP000641_218_40_S
8.21	-0.556	-0.83	0.42849	0.598109	0.68	0.42849	NP000646_345_35_S
7.38	-2.12	-2.42	0.03999	0.128917	5.87	0.03999	NP000648_1144_40_S
9.38	0.395	0.54	0.5984	0.738794	0.3	0.5984	NP000660_4_35_S
7.64	0.201	0.27	0.79042	0.874014	0.07	0.79042	NP000661_346_35_S
6.39	-4273	-4.98	0.0009	0.019399	24.83	0.0009	NP000664_262_40_S
7.11	2.74	3.4	0.00724	0.050077	11.58	0.00724	NP000667_166_37_S
7.01	-5108	-5.73	0.00035	0.012725	32.88	0.00035	NP000670_94_41_S
7.43	-1214	-1.41	0.19433	0.356114	1.99	0.19433	NP000672_374_40_S
9.95	-1558	-2.36	0.04101	0.130625	5.58	0.04101	NP000693_546_38_S
7.38	0.184	0.25	0.81114	0.886854	0.06	0.81114	NP000711_1592_35_S
8.21	0.149	0.21	0.83508	0.901618	0.05	0.83508	NP000713_2373_34_X2
9.18	-1062	-1.61	0.14054	0.28686	2.59	0.14054	NP000768_166_35_S
9.69	4249	6.42	0.0001	0.007606	41.24	0.0001	NP000774_394_34_X2
6.94	-0.636	-0.78	0.45424	0.621278	0.61	0.45424	NP000777_104_38_S
10.88	-2298	-3.3	0.00863	0.054358	10.87	0.00863	NP000792_694_34_S
10.45	-0.481	-0.69	0.5042	0.663554	0.48	0.5042	NP12919601_453_40_S
7.8	-0.447	-0.41	0.69154	0.808007	0.17	0.69154	NP12919606_526_38_X3
7.54	0.497	0.65	0.53222	0.68689	0.42	0.53222	NP12919619_2667_40_S
7.41	-1117	-1.39	0.19627	0.358589	1.93	0.19627	NP12919764_907_38_X7
7.3	-1778	-1.84	0.10037	0.230438	3.4	0.10037	NP12919824_724_39_S
7.54	-1605	-1.86	0.09771	0.226668	3.46	0.09771	NP12919872_926_34_X7
8.07	-1984	-2.36	0.04121	0.131157	5.57	0.04121	NP12920167_1073_40_S
8.12	NA	NA	NA	NA	NA	NA	NP1348703_391_40_S
8.94	-1796	-2.7	0.0232	0.093696	7.3	0.0232	NP1348705_110_35_S
8.98	1.52	2.16	0.05789	0.161799	4.65	0.05789	NP1427424_1433_35_S
7.18	-0.573	-0.67	0.52144	0.678504	0.45	0.52144	NP1427425_333_38_S
7.1	-2681	-2.92	0.01814	0.081064	8.52	0.01814	NP1427426_352_39_S
8.26	-2797	-3.87	0.00343	0.034571	14.97	0.00343	NP1427433_162_40_S
6.24	1.37	1.29	0.22972	0.399061	1.67	0.22972	NP1427471_434_35_S
8.88	-0.69	-0.99	0.34679	0.521753	0.98	0.34679	NP1427473_327_40_S
9.89	0.146	0.21	0.83635	0.902669	0.05	0.83635	NP1427479_425_35_S
7.41	0.44	0.63	0.54174	0.695153	0.4	0.54174	NP1427487_422_35_S
7.12	-0.329	-0.49	0.63722	0.768488	0.24	0.63722	NP1427488_2029_36_S
7.58	0.425	0.6	0.56135	0.710368	0.36	0.56135	NP1427492_444_38_S
8.48	-1868	-2.17	0.05673	0.159627	4.7	0.05673	NP1427497_539_35_S
7.15	-0.779	-0.79	0.44973	0.616962	0.63	0.44973	NP1427501_643_40_S
9.9	-0.253	-0.36	0.72968	0.834243	0.13	0.72968	NP1427508_1368_34_X3
7.31	-1865	-2.01	0.07388	0.188855	4.03	0.07388	NP162367_1719_40_S
9.81	0.226	0.33	0.75121	0.848517	0.11	0.75121	NP164398_280_35_S
6.69	3468	2.17	0.0602	0.165921	4.69	0.0602	NP164401_464_38_S
7.26	-3988	-4.58	0.00155	0.024849	20.94	0.00155	NP183606_2346_39_S
6.96	-2414	-3.37	0.00762	0.051346	11.37	0.00762	NP211475_1119_36_S
8.61	-2167	-3.03	0.01335	0.068058	9.2	0.01335	NP220695_720_35_S
10.19	-2323	-3.34	0.00803	0.052625	11.16	0.00803	NP220696_602_41_X2
8.57	NA	NA	NA	NA	NA	NA	NP229224_808_36_S
8.92	0.375	0.52	0.61641	0.75233	0.27	0.61641	NP232854_94_37_S
8.45	-1.27	-1.9	0.08855	0.212583	3.6	0.08855	NP232858_1084_39_S
11.52	-0.582	-0.82	0.42998	0.599308	0.68	0.42998	NP232862_691_35_S
7.42	-2166	-2.94	0.0156	0.074352	8.64	0.0156	NP232868_1063_39_S
6.94	-3142	-3.63	0.00605	0.045718	13.17	0.00605	NP233556_1135_40_S
9.19	-1.63	-2.25	0.04936	0.146757	5.07	0.04936	NP240046_823_35_S
8.77	0.325	0.49	0.63592	0.767249	0.24	0.63592	NP280325_354_39_S
7.67	-1909	-2.82	0.01908	0.083742	7.95	0.01908	NP299185_572_35_S
8.3	0.238	0.3	0.76737	0.858761	0.09	0.76737	NP301999_571_40_S
8.92	NA	NA	NA	NA	NA	NA	NP313975_224_40_S
7.16	-0.484	-0.61	0.55743	0.707292	0.37	0.55743	NP334018_1927_38_S
6.83	-2642	-2.6	0.03013	0.109002	6.76	0.03013	NP340041_140_39_S
8.3	-0.1	-0.15	0.88395	0.932764	0.02	0.88395	NP372537_1574_35_S
6.99	-0.197	-0.23	0.81975	0.891607	0.05	0.81975	NP411388_436_40_S
7.41	-0.561	-0.77	0.46145	0.627791	0.59	0.46145	NP429926_878_40_S
8.39	-2522	-3.82	0.00372	0.035789	14.58	0.00372	NP457279_698_35_S
8.22	-1977	-2.76	0.02112	0.088673	7.61	0.02112	NP457283_716_35_S
7.95	-0.406	-0.47	0.64721	0.775762	0.23	0.64721	NP501700_1717_39_X2
10.97	-2.28	-3.4	0.00732	0.050247	11.54	0.00732	NP545861_916_40_S
8.93	-3416	-4.86	0.00076	0.017972	23.66	0.00076	NP565609_1677_39_S
7.6	-0.395	-0.46	0.65539	0.781957	0.21	0.65539	NP566660_1907_40_S
7.51	-0.054	-0.05	0.96511	0.981205	0	0.96511	NP566661_3419_36_S
7.98	0.905	1.13	0.28632	0.461596	1.28	0.28632	NP589727_3737_38_S
9.2	1714	1.87	0.09206	0.217842	3.51	0.09206	NP589730_1565_37_S
7.5	-0.556	-0.72	0.48958	0.651956	0.52	0.48958	NP597560_913_39_S
7.04	-3368	-3.65	0.00586	0.045019	13.32	0.00586	NP597958_508_39_S
6.68	-3541	-4.1	0.00303	0.032722	16.79	0.00303	NP599148_439_37_S
10.44	-0.79	-0.89	0.39417	0.566995	0.8	0.39417	NP599151_500_35_S
9.25	-2084	-3.04	0.01321	0.067709	9.24	0.01321	NP796451_1558_36_S
8.43	1921	2.89	0.01703	0.078445	8.33	0.01703	NP803370_1084_40_S
7.21	-1931	-2.64	0.02594	0.100028	6.95	0.02594	NP918425_212_35_S
8.02	-2134	-2.36	0.04451	0.137354	5.55	0.04451	NP919973_252_40_S
11.36	-1762	-2.55	0.03017	0.109103	6.48	0.03017	NP919974_3402_39_S
7.18	1132	1.5	0.1654	0.318907	2.26	0.1654	NP9243665_1222_38_S
7.52	-3345	-3.81	0.0046	0.04	14.53	0.0046	NP9243669_955_35_S
7.96	0.33	0.28	0.78916	0.873275	0.08	0.78916	NP9243686_1209_39_S
5.99	1732	1.65	0.14012	0.286402	2.72	0.14012	NP9243691_3490_40_S
8.73	-0.582	-0.8	0.44431	0.612588	0.64	0.44431	NP9243692_3342_35_S
8.53	3417	4.46	0.00138	0.023448	19.9	0.00138	NP9243789_1351_37_X3
7.21	-3718	-4.25	0.00244	0.029754	18.06	0.00244	NP9243819_1936_36_S
8.34	-0.201	-0.24	0.81755	0.89018	0.06	0.81755	NP9243838_1208_41_X2
7.29	-2609	-3.09	0.0121	0.064798	9.56	0.0121	NP9243841_4136_39_S
7.64	-1815	-2.57	0.02878	0.10629	6.63	0.02878	NP925939_857_35_S
7.06	-2897	-3.39	0.00865	0.054437	11.51	0.00865	NP9282144_2903_41_X2
6.95	-0.854	-1.19	0.26425	0.43729	1.41	0.26425	NP9282145_2478_41_S
8.94	-0.422	-0.56	0.58625	0.729802	0.32	0.58625	NP9282422_1072_34_X2
6.91	-3052	-3.56	0.00671	0.048033	12.67	0.00671	NP9282424_210_40_S
7.12	-1436	-1.56	0.15567	0.306069	2.43	0.15567	NP9287460_1185_40_S
9.07	-2321	-3.32	0.00835	0.053586	11	0.00835	NP9287462_458_35_S
9.73	0.934	1.28	0.23085	0.40035	1.64	0.23085	NP9287463_42_35_S
7.18	-0.51	-0.73	0.48569	0.648744	0.53	0.48569	NP9287465_406_35_S
8.17	-1096	-1.6	0.14216	0.288662	2.56	0.14216	NP9287468_1492_39_S
7.08	-2945	-4	0.00279	0.031537	16.01	0.00279	NP9287469_354_35_S
7.13	-3656	-4	0.00352	0.035134	15.96	0.00352	NP9287470_364_41_S
8.7	NA	NA	NA	NA	NA	NA	NP9287473_167_40_S
10.74	-1596	-2.4	0.03858	0.125974	5.76	0.03858	NP9287474_327_34_X2
7.95	-2443	-3.38	0.00755	0.051163	11.41	0.00755	NP9287475_762_40_S
7.12	-0.597	-0.74	0.47869	0.642749	0.54	0.47869	NP9287486_837_35_S
6.82	-2.8	-3.06	0.01451	0.071219	9.36	0.01451	NP9287487_4253_35_S
8.52	-0.956	-1.45	0.18046	0.339269	2.09	0.18046	NP9287489_1444_40_S
7.11	1577	2.05	0.06918	0.181188	4.2	0.06918	NP9287490_1231_35_S
7.46	-1841	-1.84	0.10126	0.231663	3.38	0.10126	NP9287492_1700_35_S
9.07	-2747	-3.12	0.01311	0.067394	9.76	0.01311	NP9287537_831_40_S
10.14	1203	1.67	0.12791	0.269502	2.78	0.12791	NP9287543_278_40_S
7.7	-2258	-2.84	0.01838	0.081695	8.07	0.01838	NP9287546_372_35_S
6.36	-3135	-3.42	0.00831	0.053545	11.69	0.00831	NP9287547_208_35_S
6.52	-1631	-1.66	0.12939	0.27147	2.76	0.12939	NP9287548_284_35_S
7.56	-3129	-3.97	0.00292	0.032089	15.77	0.00292	NP9287551_345_35_S
7.3	0.867	1	0.34372	0.518672	1.01	0.34372	NP9287554_205_40_S
7.96	1232	1.83	0.09927	0.228728	3.34	0.09927	NP9287555_209_36_X2
8.39	-2446	-3.08	0.01225	0.065091	9.51	0.01225	NP9287557_266_38_S
7.23	-0.712	-0.92	0.37946	0.553472	0.85	0.37946	NP9287564_273_36_S
6.42	-3979	-3.96	0.00372	0.035845	15.65	0.00372	NP9287565_354_35_S
7.78	-2729	-3.89	0.0033	0.033975	15.16	0.0033	NP9287571_278_40_S
6.84	-3023	-3.29	0.01021	0.059353	10.79	0.01021	NP9287573_327_38_S
7.38	-2.27	-2.56	0.0323	0.113828	6.53	0.0323	NP9287574_289_40_S
7.61	-0.921	-1.02	0.33748	0.51295	1.03	0.33748	NP9287579_303_35_S
6.06	-3502	-3.68	0.0056	0.043818	13.55	0.0056	NP9287587_366_35_S
7.86	-3497	-4.86	0.00077	0.017993	23.63	0.00077	NP9287588_222_35_S
7.03	-3.47	-4	0.00348	0.03487	16.02	0.00348	NP9287589_221_40_S
9.84	-1475	-2.09	0.06415	0.172337	4.38	0.06415	NP9287821_888_40_S
6.83	-0.246	-0.31	0.76128	0.855194	0.1	0.76128	NP9287822_560_41_X2
8.93	-2239	-3.12	0.01158	0.063246	9.72	0.01158	TC191360_6800_36_S
7.72	-1739	-2.35	0.04207	0.132945	5.51	0.04207	TC191361_5619_40_S
7.12	0.289	0.37	0.72182	0.829089	0.13	0.72182	TC191362_5619_38_S
9.07	-0.009	-0.01	0.98943	0.994354	0	0.98943	TC191363_4251_40_S
7.25	-0.659	-0.75	0.46886	0.634081	0.57	0.46886	TC191364_4489_39_S
7.52	-0.116	-0.17	0.87182	0.925576	0.03	0.87182	TC191365_4468_38_S
9.74	-1033	-1.56	0.15046	0.299455	2.45	0.15046	TC191366_4052_40_S
8.59	1321	1.83	0.09861	0.22777	3.35	0.09861	TC191367_3758_37_S
7.61	2537	3.05	0.01288	0.066944	9.33	0.01288	TC191368_4354_40_S
7.72	0.372	0.55	0.5926	0.734725	0.31	0.5926	TC191369_2433_41_S
12.06	0.459	0.69	0.5063	0.665541	0.48	0.5063	TC191370_3775_40_S
7.97	-1273	-1.57	0.14794	0.29618	2.48	0.14794	TC191371_3427_37_S
7.81	-0.319	-0.48	0.64407	0.773598	0.23	0.64407	TC191372_3711_35_S
7.04	1903	2.21	0.0533	0.153696	4.87	0.0533	TC191373_4340_40_S
8.79	-2226	-2.84	0.01857	0.082308	8.04	0.01857	TC191374_3372_39_S
7.42	0.164	0.18	0.86064	0.918118	0.03	0.86064	TC191375_3600_39_S
13.08	-0.585	-0.79	0.4479	0.61559	0.63	0.4479	TC191378_3891_35_X3
7.93	2006	2.69	0.02366	0.094827	7.24	0.02366	TC191379_3247_40_S
7.13	0.247	0.33	0.74851	0.846995	0.11	0.74851	TC191380_3311_39_S
7.64	1.61	1.89	0.0896	0.214268	3.57	0.0896	TC191381_3343_40_S
10.63	0.126	0.19	0.85282	0.913458	0.04	0.85282	TC191382_3162_40_S
8.71	-1294	-1.95	0.08071	0.200081	3.82	0.08071	TC191383_3182_40_S
7.23	-0.362	-0.37	0.71875	0.826701	0.14	0.71875	TC191384_3318_40_S
8.79	1443	2.09	0.06422	0.172488	4.38	0.06422	TC191385_3166_38_S
8.68	1.38	1.92	0.08531	0.207455	3.69	0.08531	TC191386_3042_39_S
7.5	-0.151	-0.2	0.84307	0.907156	0.04	0.84307	TC191387_3148_39_S
8.13	1381	1.8	0.10337	0.234602	3.25	0.10337	TC191388_2961_40_S
5.92	2955	4.09	0.00242	0.029572	16.75	0.00242	TC191389_3184_39_S
9.62	0.348	0.42	0.68736	0.805155	0.17	0.68736	TC191390_3105_35_S
8.45	1596	2.28	0.04682	0.141801	5.21	0.04682	TC191391_3347_40_S
8.37	-1221	-1.71	0.11952	0.257196	2.93	0.11952	TC191392_2875_37_S
8.27	0.031	0.04	0.96675	0.982221	0	0.96675	TC191393_4259_35_S
7.53	-0.874	-1	0.34557	0.520597	1	0.34557	TC191394_2994_37_S
7.59	1.23	1.5	0.16663	0.3205	2.24	0.16663	TC191395_2243_40_S
12.57	1.82	2.53	0.03074	0.110351	6.42	0.03074	TC191396_3129_37_S
10.58	1541	2.19	0.05449	0.155783	4.81	0.05449	TC191397_2806_38_S
9.97	-3275	-4.69	0.00098	0.020093	22.03	0.00098	TC191398_2612_34_S
8.94	-0.425	-0.58	0.57656	0.721898	0.33	0.57656	TC191399_2733_40_S
8.44	1228	1.86	0.09415	0.220916	3.46	0.09415	TC191400_3226_37_S
7.78	1048	1.48	0.17208	0.327909	2.18	0.17208	TC191403_2610_39_S
7.23	-1.89	-2.04	0.07394	0.188975	4.15	0.07394	TC191404_3023_39_S
6.58	0.559	0.64	0.53983	0.693295	0.41	0.53983	TC191405_2347_39_S
7.94	1716	2.38	0.03953	0.128109	5.69	0.03953	TC191406_2629_40_S
7.65	-1727	-2	0.07815	0.195903	4.01	0.07815	TC191407_134_33_S
7.59	0.774	0.99	0.34863	0.523359	0.97	0.34863	TC191408_246_41_S
7.98	1.52	1.85	0.0953	0.222866	3.43	0.0953	TC191409_2439_40_S
7.24	1.18	1.35	0.21224	0.378234	1.82	0.21224	TC191410_2415_40_S
8.09	1276	1.72	0.11788	0.255184	2.96	0.11788	TC191411_2520_40_S
8.42	1721	2.38	0.03977	0.128449	5.67	0.03977	TC191412_2284_38_S
8.42	0.115	0.15	0.88036	0.930459	0.02	0.88036	TC191413_3291_40_S
7.34	0.306	0.44	0.67149	0.794334	0.19	0.67149	TC191414_2647_38_S
7.39	0.182	0.22	0.82749	0.896954	0.05	0.82749	TC191415_3203_39_S
7.36	-3315	-3.16	0.0146	0.071489	9.97	0.0146	TC191416_2111_41_S
8.72	2753	3.94	0.00305	0.032791	15.55	0.00305	TC191417_2551_39_S
7.3	-1446	-1.64	0.13745	0.282771	2.69	0.13745	TC191418_2465_38_S
6.88	0.322	0.3	0.76916	0.859798	0.09	0.76916	TC191419_2810_39_S
13.72	-1598	-2.34	0.04251	0.133821	5.48	0.04251	TC191420_2325_40_S
7.94	0.561	0.67	0.51878	0.676504	0.45	0.51878	TC191421_2247_40_S
8.73	3359	3.04	0.01309	0.06733	9.27	0.01309	TC191422_2278_39_S
8.11	-1134	-1.62	0.13711	0.282315	2.64	0.13711	TC191423_1327_35_S
8.45	0.993	1.46	0.17525	0.332137	2.15	0.17525	TC191424_2212_40_S
7.57	0.394	0.46	0.65574	0.782193	0.21	0.65574	TC191425_2011_39_S
9.88	-1859	-2.55	0.03011	0.108977	6.49	0.03011	TC191426_2877_38_X3
7.78	1436	1.76	0.10999	0.244177	3.11	0.10999	TC191428_2695_40_S
8.09	1852	2.48	0.03394	0.117452	6.13	0.03394	TC191429_2182_35_S
7.3	-0.508	-0.72	0.48658	0.649215	0.52	0.48658	TC191430_803_41_X4
7.44	-0.481	-0.72	0.4887	0.651192	0.52	0.4887	TC191431_2091_39_S
8.72	-2267	-3.25	0.00932	0.056521	10.56	0.00932	TC191432_2130_35_S
9.18	-0.528	-0.76	0.46351	0.629376	0.58	0.46351	TC191433_9434_39_S
6.84	1447	1.53	0.1581	0.309224	2.35	0.1581	TC191434_2912_36_S
7.6	1.02	1.33	0.21582	0.382609	1.76	0.21582	TC191435_2229_40_S
9.35	-2244	-3.16	0.01079	0.06099	9.99	0.01079	TC191436_2595_35_S
7.45	-0.512	-0.59	0.57158	0.718205	0.35	0.57158	TC191437_2103_35_S
8.46	-2184	-2.25	0.05304	0.153233	5.04	0.05304	TC191438_1766_40_S
6.99	-4717	-5.51	0.00046	0.014427	30.36	0.00046	TC191439_1972_39_S
7.7	-0.337	-0.5	0.62835	0.761543	0.25	0.62835	TC191440_1462_40_S
7.89	0.466	0.6	0.56435	0.712817	0.36	0.56435	TC191441_1807_40_S
10.23	0.878	1.12	0.2898	0.465095	1.26	0.2898	TC191442_1940_40_S
8.84	2926	4.34	0.00165	0.02539	18.83	0.00165	TC191443_1901_37_S
8.19	0.004	0	0.99705	0.998308	0	0.99705	TC191444_1917_38_S
12.75	0.661	0.95	0.36802	0.542408	0.89	0.36802	TC191445_1924_39_S
7.68	-0.491	-0.69	0.50818	0.667428	0.47	0.50818	TC191446_1867_40_S
7.51	0.702	0.94	0.37006	0.544626	0.89	0.37006	TC191447_2057_36_S
10.71	5736	8.49	1e-05	0.003572	72.15	1e-05	TC191448_1868_37_S
7.51	-0.355	-0.5	0.62873	0.761852	0.25	0.62873	TC191449_2032_36_S
6.95	-0.224	-0.22	0.82955	0.898215	0.05	0.82955	TC191451_1769_38_S
7.7	NA	NA	NA	NA	NA	NA	TC191452_1690_39_S
7.98	1206	1.79	0.10452	0.236237	3.22	0.10452	TC191453_1873_36_S
8.18	0.796	1.2	0.25963	0.432496	1.44	0.25963	TC191454_2073_40_S
8.34	1545	2.21	0.05328	0.153685	4.87	0.05328	TC191455_2233_39_S
11.7	-0.753	-0.91	0.38664	0.560663	0.82	0.38664	TC191456_2076_40_S
9.75	4728	6.86	6e-05	0.006264	47.05	6e-05	TC191457_2170_39_S
8.75	0.733	0.93	0.3763	0.550319	0.86	0.3763	TC191458_1675_40_S
8.49	-1406	-1.6	0.14534	0.292537	2.57	0.14534	TC191459_1679_37_S
7.41	1629	1.9	0.09186	0.217562	3.61	0.09186	TC191460_1403_35_S
8.45	-0.146	-0.21	0.83851	0.903928	0.04	0.83851	TC191461_2223_39_S
8.43	1959	2.46	0.03478	0.118604	6.06	0.03478	TC191462_2145_37_S
7.95	-1009	-0.96	0.36618	0.540662	0.92	0.36618	TC191463_1875_35_S
8.33	-0.443	-0.64	0.53956	0.693011	0.4	0.53956	TC191464_2030_39_S
7.39	-2366	-2.25	0.05642	0.15909	5.08	0.05642	TC191465_1725_39_S
8.49	0.606	0.87	0.40696	0.578718	0.75	0.40696	TC191466_1732_35_S
8.12	1488	1.88	0.09105	0.216423	3.54	0.09105	TC191467_1739_39_S
7.42	0.291	0.27	0.79004	0.873842	0.08	0.79004	TC191468_1764_39_S
7.76	-1295	-1.6	0.1424	0.288999	2.56	0.1424	TC191469_1862_40_S
7.59	-2029	-2.16	0.0606	0.166549	4.68	0.0606	TC191470_1776_37_S
10.25	4335	5.75	0.00022	0.010437	33.12	0.00022	TC191471_1941_40_S
8.14	1033	1.51	0.16461	0.31791	2.27	0.16461	TC191472_2793_40_S
7.79	0.437	0.58	0.57672	0.721972	0.33	0.57672	TC191473_2369_40_S
9.05	3397	4.97	0.00066	0.016945	24.66	0.00066	TC191474_1889_40_S
7.52	2353	3.24	0.00942	0.056873	10.52	0.00942	TC191475_588_41_S
7.06	-1152	-1.19	0.2649	0.438068	1.42	0.2649	TC191476_1700_35_S
8.58	1302	1.55	0.154	0.303788	2.4	0.154	TC191477_2232_39_S
10.58	1.06	1.59	0.14499	0.292184	2.52	0.14499	TC191478_1751_38_S
7.78	1.91	2.05	0.07199	0.185905	4.22	0.07199	TC191479_1626_41_X2
9.76	4977	7.36	3e-05	0.005106	54.14	3e-05	TC191480_1660_40_S
10.2	1102	1.59	0.1437	0.290736	2.54	0.1437	TC191481_1813_35_S
7.85	NA	NA	NA	NA	NA	NA	TC191482_729_39_S
8.21	-0.914	-1.29	0.22597	0.394886	1.68	0.22597	TC191483_1686_37_X2
8.82	1992	2.23	0.05445	0.155758	4.97	0.05445	TC191484_1956_40_S
6.71	-1911	-1.73	0.11894	0.256484	3.01	0.11894	TC191485_1922_39_S
8.76	-0.528	-0.79	0.44676	0.614576	0.63	0.44676	TC191486_2159_37_S
10.17	-0.161	-0.21	0.83588	0.902276	0.05	0.83588	TC191487_1865_39_S
7.45	-1088	-1.26	0.24281	0.413557	1.58	0.24281	TC191488_1474_36_S
7.61	-0.262	-0.33	0.74745	0.846404	0.11	0.74745	TC191489_1552_40_S
7.32	1599	1.8	0.10756	0.240555	3.24	0.10756	TC191490_1657_40_S
11.04	3638	4.05	0.00325	0.033821	16.4	0.00325	TC191491_1557_37_S
6.38	-0.036	-0.04	0.97223	0.984864	0	0.97223	TC191492_2001_40_S
10.42	-6.36	-8.65	1e-05	0.003572	74.83	1e-05	TC191493_1572_35_S
8.11	2228	2.98	0.01463	0.071559	8.87	0.01463	TC191494_1495_40_S
9.98	2922	4.01	0.00273	0.031331	16.11	0.00273	TC191495_1587_35_S
8.17	1187	1.31	0.22019	0.387935	1.72	0.22019	TC191496_1130_35_S
7.43	-4323	-5.05	0.00083	0.018593	25.46	0.00083	TC191497_2096_35_S
11.07	5496	6.77	6e-05	0.00649	45.78	6e-05	TC191498_1389_40_S
10.62	-0.385	-0.5	0.62792	0.761283	0.25	0.62792	TC191499_1354_39_S
7.2	0.145	0.18	0.85988	0.917595	0.03	0.85988	TC191500_1246_35_S
7.28	-3082	-4.29	0.00179	0.026261	18.39	0.00179	TC191501_1868_35_S
8.45	-0.812	-0.97	0.35834	0.533003	0.93	0.35834	TC191502_366_41_S
7.83	0.232	0.24	0.81176	0.887244	0.06	0.81176	TC191503_913_40_X2
7.42	-1937	-2.03	0.07517	0.190819	4.11	0.07517	TC191504_1609_35_S
8.95	-1018	-1.4	0.19219	0.353709	1.97	0.19219	TC191505_1442_40_S
6.18	1304	1.44	0.18609	0.346383	2.07	0.18609	TC191507_1599_36_S
7.94	1699	2.44	0.03607	0.120865	5.95	0.03607	TC191508_1420_40_S
7.43	0.223	0.26	0.79998	0.879712	0.07	0.79998	TC191510_1374_40_S
6.65	-0.555	-0.81	0.43824	0.606989	0.65	0.43824	TC191511_1381_40_S
7.32	0.445	0.62	0.54878	0.700563	0.39	0.54878	TC191512_1355_39_S
7.05	1885	2.31	0.04494	0.138207	5.33	0.04494	TC191513_1356_40_S
8.91	0.021	0.03	0.97861	0.988351	0	0.97861	TC191514_1419_34_X2
6.33	-3466	-3.67	0.00566	0.04415	13.49	0.00566	TC191515_1397_40_S
9.66	4697	3.58	0.00547	0.043482	12.79	0.00547	TC191516_1563_40_S
7.67	-1288	-1.67	0.12798	0.269527	2.78	0.12798	TC191517_1385_40_S
7.19	-2.27	-2.63	0.02871	0.10614	6.91	0.02871	TC191518_1602_40_S
8.05	-1082	-1.42	0.18692	0.347356	2.02	0.18692	TC191519_1739_39_S
10.88	-0.891	-1.29	0.22662	0.395531	1.67	0.22662	TC191520_1388_39_S
8.58	-0.846	-1.07	0.309	0.484552	1.16	0.309	TC191521_1222_37_S
8.36	-1105	-1.6	0.14315	0.289902	2.55	0.14315	TC191522_1587_35_S
7.58	NA	NA	NA	NA	NA	NA	TC191523_1350_41_X2
8.05	-3274	-4.78	0.00086	0.018983	22.84	0.00086	TC191524_1184_40_S
8.23	NA	NA	NA	NA	NA	NA	TC191525_1190_40_S
8.87	0.913	1.33	0.21559	0.38235	1.76	0.21559	TC191526_2543_40_S
8.56	1617	2.33	0.04312	0.134891	5.44	0.04312	TC191527_1243_35_S
9.5	0.699	0.99	0.34846	0.523203	0.97	0.34846	TC191528_1361_37_S
9.33	-2917	-4.15	0.00221	0.028704	17.24	0.00221	TC191529_1324_38_X2
7.94	0.454	0.65	0.53145	0.686344	0.42	0.53145	TC191530_1362_38_S
9.43	4039	5.46	0.00033	0.012348	29.84	0.00033	TC191531_1335_40_S
7.19	-0.461	-0.55	0.59314	0.735201	0.31	0.59314	TC191532_1318_38_S
9.52	1215	1.84	0.09786	0.226814	3.37	0.09786	TC191533_1413_37_S
7.96	1207	1.7	0.1211	0.259703	2.9	0.1211	TC191534_2067_35_S
7.32	-0.335	-0.51	0.62479	0.758811	0.26	0.62479	TC191535_1178_40_S
7.34	2445	2.56	0.02939	0.107598	6.56	0.02939	TC191536_1222_40_S
7.49	0.033	0.05	0.96316	0.97997	0	0.96316	TC191537_1269_40_S
8.97	0.154	0.23	0.82565	0.895779	0.05	0.82565	TC191538_1621_40_S
7.87	0.668	0.86	0.41264	0.584029	0.73	0.41264	TC191539_1558_40_S
9.65	1111	1.64	0.13409	0.278061	2.68	0.13409	TC191540_1242_36_S
8.28	1261	1.61	0.13992	0.286112	2.59	0.13992	TC191541_1251_40_S
7.27	-2189	-2.23	0.05446	0.155758	4.97	0.05446	TC191543_1899_37_S
6.9	0.204	0.19	0.85698	0.916158	0.03	0.85698	TC191544_1242_40_S
8.41	5214	7.67	2e-05	0.004558	58.77	2e-05	TC191545_1234_35_S
8.29	-1322	-1.99	0.07578	0.191925	3.97	0.07578	TC191546_595_39_S
6.47	1487	1.57	0.14841	0.296848	2.47	0.14841	TC191547_1337_37_S
7.5	-0.38	-0.56	0.58585	0.729464	0.32	0.58585	TC191548_1083_38_S
7.8	0.918	1.28	0.23171	0.401233	1.63	0.23171	TC191549_1219_34_X2
9.43	2242	3.25	0.00931	0.056491	10.57	0.00931	TC191550_1489_41_X4
9.39	2564	3.75	0.00415	0.037931	14.05	0.00415	TC191551_1499_41_X2
6.78	0.199	0.23	0.82153	0.893058	0.05	0.82153	TC191553_1462_39_S
8.42	3.96	5.12	0.00053	0.015423	26.19	0.00053	TC191554_1148_40_S
7.9	-0.551	-0.75	0.47268	0.637721	0.56	0.47268	TC191555_838_36_S
8.65	-0.681	-0.77	0.45858	0.62543	0.6	0.45858	TC191556_1181_40_S
7.89	0.807	1.1	0.29791	0.473759	1.21	0.29791	TC191557_1604_40_S
7.55	1138	1.72	0.11862	0.256195	2.94	0.11862	TC191558_1425_38_S
6.77	-2435	-3.17	0.01071	0.060802	10.02	0.01071	TC191559_1984_37_S
7.72	-3991	-4.67	0.00136	0.023394	21.84	0.00136	TC191560_1391_38_S
10.65	0.901	1.36	0.20394	0.368227	1.86	0.20394	TC191561_2803_40_S
9.46	1362	1.77	0.10948	0.243435	3.12	0.10948	TC191562_2050_36_X2
7.65	0.664	0.92	0.38075	0.554781	0.84	0.38075	TC191563_1293_39_S
9.45	-0.121	-0.17	0.86664	0.921912	0.03	0.86664	TC191564_1175_39_S
8.84	1542	2.09	0.06506	0.174021	4.35	0.06506	TC191565_1156_39_S
8	-2256	-3.35	0.00784	0.052068	11.25	0.00784	TC191566_1065_40_S
6.22	1824	2	0.07854	0.19638	4	0.07854	TC191567_1197_40_S
8.52	-0.066	-0.1	0.92334	0.955926	0.01	0.92334	TC191568_1054_35_S
7.27	0.014	0.02	0.98633	0.992746	0	0.98633	TC191569_1201_40_S
9.64	0.276	0.34	0.73879	0.840099	0.12	0.73879	TC191570_8_40_S
7.26	1.89	2.34	0.04271	0.134236	5.47	0.04271	TC191571_1279_40_S
6.83	0.064	0.07	0.94248	0.96737	0.01	0.94248	TC191572_1210_40_S
9.45	4547	5.64	0.00026	0.011103	31.85	0.00026	TC191573_2302_39_S
11.74	0.487	0.56	0.58998	0.73238	0.31	0.58998	TC191574_1209_38_S
9.4	0.373	0.51	0.62279	0.75708	0.26	0.62279	TC191575_1032_40_S
11.3	-2154	-3.26	0.0092	0.05627	10.61	0.0092	TC191576_953_34_S
9.55	-0.259	-0.36	0.72711	0.832529	0.13	0.72711	TC191577_1643_37_S
7.27	-0.199	-0.12	0.9068	0.945957	0.01	0.9068	TC191578_765_39_S
8.65	1935	1.97	0.0783	0.196098	3.89	0.0783	TC191579_1319_37_S
9.54	-1339	-2.01	0.07353	0.188239	4.04	0.07353	TC191581_1150_36_S
9.88	0.071	0.1	0.91957	0.953268	0.01	0.91957	TC191582_1386_38_S
6.81	2325	3.16	0.01087	0.061239	9.97	0.01087	TC191583_951_39_S
8.91	4.78	6.55	8e-05	0.007159	42.85	8e-05	TC191584_2413_40_S
7.55	-1135	-1.44	0.18336	0.342977	2.06	0.18336	TC191585_1106_35_S
8.05	3185	3.3	0.00859	0.054265	10.88	0.00859	TC191586_1040_39_S
10.23	-1237	-1.83	0.09953	0.229094	3.33	0.09953	TC191587_817_39_S
7.33	1404	1.86	0.09408	0.22086	3.46	0.09408	TC191588_991_40_S
7.87	0.605	0.79	0.44603	0.613966	0.63	0.44603	TC191589_998_40_S
9.13	1957	2.73	0.02232	0.09171	7.43	0.02232	TC191590_936_40_S
10.27	1224	1.85	0.09489	0.222194	3.44	0.09489	TC191591_1051_40_S
8.13	1414	1.78	0.1073	0.240162	3.16	0.1073	TC191592_2431_37_S
8.63	1.89	2.61	0.02728	0.102994	6.79	0.02728	TC191593_1352_40_S
9.12	0.143	0.22	0.8336	0.900565	0.05	0.8336	TC191594_1062_35_S
9.82	-1231	-1.44	0.18515	0.345155	2.08	0.18515	TC191595_451_37_S
7.47	-0.375	-0.5	0.62766	0.76112	0.25	0.62766	TC191596_895_39_S
8.22	1529	1.88	0.09055	0.215716	3.55	0.09055	TC191597_986_39_S
7.13	-2062	-2.17	0.05965	0.165033	4.72	0.05965	TC191598_917_39_S
11.54	2.83	4.2	0.00204	0.027685	17.66	0.00204	TC191599_1209_40_S
9.61	6138	8.4	1e-05	0.003572	70.5	1e-05	TC191600_896_38_S
9.22	4776	5.46	0.00033	0.012382	29.78	0.00033	TC191601_2212_37_S
9.37	3135	3.54	0.00694	0.048899	12.52	0.00694	TC191602_1186_40_S
6.06	1.66	1.58	0.15486	0.305041	2.5	0.15486	TC191603_3483_39_S
8.65	0.852	1.09	0.30264	0.478357	1.19	0.30264	TC191604_1283_36_S
9.88	4508	6.48	9e-05	0.007421	41.93	9e-05	TC191605_958_36_S
7.54	1.05	1.54	0.15644	0.30716	2.37	0.15644	TC191607_1363_40_S
9.58	-3528	-4.91	0.00071	0.017558	24.1	0.00071	TC191608_912_40_S
8.57	3664	4.01	0.00343	0.034571	16.1	0.00343	TC191609_2285_40_S
9.47	-1253	-1.73	0.11507	0.251158	3.01	0.11507	TC191610_1237_39_S
7.81	-0.88	-1.09	0.30182	0.477621	1.19	0.30182	TC191611_1430_36_S
8.49	1852	2.61	0.0271	0.102644	6.81	0.0271	TC191612_2184_40_S
8.39	0.045	0.06	0.95382	0.974289	0	0.95382	TC191613_1931_40_S
11.82	-0.723	-1.09	0.30158	0.477386	1.19	0.30158	TC191614_1273_35_S
9.81	2688	3.9	0.00326	0.033824	15.22	0.00326	TC191615_2118_39_S
9.3	0.974	1.22	0.25115	0.423011	1.49	0.25115	TC191616_1815_40_S
9.24	2593	3.85	0.00356	0.035173	14.79	0.00356	TC191617_1971_40_S
9.86	4.04	5.1	0.00055	0.015515	25.99	0.00055	TC191618_1021_37_S
7.52	2573	3.76	0.00406	0.037515	14.16	0.00406	TC191619_1726_39_S
9.22	-0.664	-0.9	0.38918	0.562873	0.81	0.38918	TC191620_2344_37_S
9.64	3299	4.71	0.00095	0.019948	22.19	0.00095	TC191621_1016_38_S
7.2	-2858	-3.25	0.01082	0.061052	10.55	0.01082	TC191624_1188_38_S
7.25	-0.455	-0.68	0.51241	0.671064	0.46	0.51241	TC191625_857_39_S
8.14	-0.223	-0.33	0.7454	0.844971	0.11	0.7454	TC191626_1006_35_S
8.67	2743	3.86	0.00346	0.034739	14.93	0.00346	TC191627_1010_40_S
7.79	1986	2.37	0.04086	0.130321	5.59	0.04086	TC191628_1274_37_S
9.37	2669	3.49	0.00626	0.046416	12.2	0.00626	TC191629_1238_35_S
7.78	0.859	0.97	0.3609	0.535449	0.93	0.3609	TC191630_2_41_S
9.35	0.033	0.05	0.96155	0.979083	0	0.96155	TC191631_1108_39_S
8.06	-0.386	-0.59	0.5719	0.718363	0.34	0.5719	TC191632_1615_35_S
8.32	-0.779	-1.13	0.28757	0.462628	1.27	0.28757	TC191633_2427_37_S
8.14	-2102	-2.42	0.04037	0.129632	5.84	0.04037	TC191634_939_34_S
8.88	-0.202	-0.27	0.79325	0.875678	0.07	0.79325	TC191635_946_38_S
7.5	-1751	-1.99	0.08028	0.199488	3.94	0.08028	TC191636_1345_35_S
9.17	2608	3.93	0.00314	0.033275	15.41	0.00314	TC191637_2091_40_S
11.21	0.353	0.43	0.67862	0.799314	0.18	0.67862	TC191638_1066_40_S
7.31	-0.224	-0.26	0.79974	0.879646	0.07	0.79974	TC191639_1152_41_S
7.14	0.392	0.59	0.56969	0.716889	0.35	0.56969	TC191640_908_40_S
7.45	0.431	0.47	0.65058	0.778436	0.22	0.65058	TC191642_72_41_S
8.07	1434	2.04	0.06966	0.182105	4.18	0.06966	TC191643_1039_35_S
7.75	-1629	-2.17	0.05649	0.159209	4.71	0.05649	TC191644_915_35_S
6.72	0.284	0.33	0.75063	0.848267	0.11	0.75063	TC191645_2391_40_S
12.08	-2378	-3.57	0.0055	0.04361	12.76	0.0055	TC191647_40_37_S
8.44	0.781	1.1	0.29996	0.475556	1.2	0.29996	TC191648_1227_40_S
8.14	1213	1.83	0.09837	0.227432	3.36	0.09837	TC191649_1297_40_S
8.46	3898	5.58	0.00028	0.011461	31.16	0.00028	TC191650_1486_35_S
8.27	1866	2.41	0.03789	0.124654	5.81	0.03789	TC191652_2130_39_S
9.32	-1975	-2.98	0.01453	0.071258	8.89	0.01453	TC191653_175_41_S
8.68	-0.773	-1.1	0.29791	0.473759	1.21	0.29791	TC191654_1724_40_S
7.57	0.576	0.67	0.51844	0.676319	0.45	0.51844	TC191655_1611_40_S
10.86	-2114	-2.86	0.01769	0.080026	8.2	0.01769	TC191656_666_35_S
8.32	1661	1.69	0.12282	0.262485	2.87	0.12282	TC191657_2024_38_S
12.3	-4497	-6.6	8e-05	0.006995	43.58	8e-05	TC191658_1868_35_S
7.65	-0.646	-0.96	0.36178	0.536156	0.92	0.36178	TC191659_426_40_S
8.81	2292	3.09	0.01216	0.064865	9.54	0.01216	TC191660_912_35_S
9.04	-1986	-2.89	0.01705	0.078479	8.33	0.01705	TC191661_885_34_X6
7.77	0.008	0.01	0.9918	0.995346	0	0.9918	TC191662_764_39_S
7.83	0.658	0.92	0.38181	0.555777	0.84	0.38181	TC191663_1275_40_S
9.56	-1284	-1.92	0.08576	0.208216	3.68	0.08576	TC191664_1836_40_S
8.08	1705	2.33	0.04328	0.1351	5.43	0.04328	TC191665_1721_35_S
8.64	1.41	1.86	0.09399	0.220758	3.46	0.09399	TC191666_281_40_S
7.27	-3497	-4.05	0.00326	0.033826	16.39	0.00326	TC191667_1493_41_S
9.16	-2607	-3.91	0.0032	0.033612	15.31	0.0032	TC191668_1184_40_S
9.2	-2015	-3	0.01403	0.069956	9.02	0.01403	TC191669_1238_40_S
7.52	0.901	1.05	0.32267	0.498904	1.1	0.32267	TC191670_1298_39_S
8.28	1728	1.9	0.09115	0.216547	3.63	0.09115	TC191671_1848_39_S
10.85	-0.151	-0.19	0.85316	0.913733	0.04	0.85316	TC191672_958_40_S
8.72	1852	2.7	0.0232	0.093696	7.3	0.0232	TC191673_1591_36_S
8.92	4966	7.09	4e-05	0.005732	50.27	4e-05	TC191674_940_40_S
8.18	1953	2.52	0.03136	0.111791	6.37	0.03136	TC191675_1409_39_S
8.03	1.66	2.49	0.03317	0.115699	6.2	0.03317	TC191676_1110_35_S
6.86	1665	1.71	0.12341	0.263203	2.92	0.12341	TC191677_1943_37_S
7.44	1785	1.99	0.08016	0.199307	3.94	0.08016	TC191678_838_40_S
10.57	-1568	-1.92	0.08467	0.20651	3.71	0.08467	TC191679_1356_38_S
7.99	1489	2.1	0.06373	0.171573	4.4	0.06373	TC191680_1881_37_S
7.17	0.685	0.84	0.42322	0.593569	0.7	0.42322	TC191681_2647_40_S
9.44	0.992	1.33	0.21446	0.381149	1.77	0.21446	TC191682_2300_40_S
8.95	1798	2.01	0.07676	0.1936	4.05	0.07676	TC191683_1468_40_S
7.67	1756	2.09	0.06454	0.173097	4.37	0.06454	TC191684_2354_40_S
7.67	0.986	1.27	0.23522	0.405377	1.61	0.23522	TC191685_3034_40_S
9.96	-0.845	-1.25	0.24064	0.411264	1.57	0.24064	TC191686_25_36_S
7.5	-4077	-3.05	0.01293	0.067017	9.31	0.01293	TC191687_1724_35_S
5.38	-2.11	-1.24	0.24702	0.418178	1.55	0.24702	TC191688_465_41_S
8.62	3772	4.62	0.00109	0.021093	21.33	0.00109	TC191689_1492_35_S
8.89	-6039	-7.83	2e-05	0.004524	61.27	2e-05	TC191690_2521_37_S
9.35	-1315	-1.38	0.19881	0.36204	1.91	0.19881	TC191691_564_37_S
10.13	1784	1.75	0.11208	0.247008	3.07	0.11208	TC191692_844_40_S
9.18	-0.21	-0.24	0.81167	0.887202	0.06	0.81167	TC191693_981_35_S
8.39	-0.804	-1.17	0.27133	0.445199	1.36	0.27133	TC191694_1368_38_S
7.91	1653	2.44	0.03613	0.120952	5.95	0.03613	TC191695_932_38_S
8.68	1928	2.56	0.02952	0.107769	6.55	0.02952	TC191696_1240_38_S
10.16	2985	4.52	0.00126	0.022405	20.45	0.00126	TC191697_1137_38_S
9.94	0.769	0.84	0.42115	0.591354	0.71	0.42115	TC191698_995_40_S
7.38	0.762	0.93	0.3736	0.547822	0.87	0.3736	TC191699_1561_36_S
8.75	2182	2.78	0.02051	0.087198	7.71	0.02051	TC191700_2090_40_S
7.9	3111	4.28	0.0018	0.026297	18.34	0.0018	TC191701_1221_39_S
8.45	2728	3.99	0.00285	0.031807	15.9	0.00285	TC191702_1021_41_X2
7.72	1.37	1.32	0.21669	0.383628	1.75	0.21669	TC191703_946_40_S
8.17	-2352	-3.15	0.01104	0.061748	9.9	0.01104	TC191704_1541_40_S
7.46	1824	2.74	0.02185	0.090598	7.5	0.02185	TC191705_790_40_S
7.61	-0.197	-0.29	0.77703	0.865673	0.08	0.77703	TC191708_895_39_S
7.29	-1744	-1.66	0.13775	0.283078	2.76	0.13775	TC191709_1463_35_S
8.76	3389	3.99	0.00285	0.031807	15.88	0.00285	TC191710_867_38_X2
7.11	-0.374	-0.42	0.68551	0.804124	0.18	0.68551	TC191711_960_40_X2
9.83	-1614	-2.25	0.0493	0.146621	5.07	0.0493	TC191712_1508_40_S
7.03	-0.558	-0.65	0.53232	0.686935	0.42	0.53232	TC191713_1039_41_S
8.77	3141	3.85	0.00356	0.035173	14.79	0.00356	TC191714_818_40_S
7.8	1291	1.58	0.14649	0.294103	2.5	0.14649	TC191715_1422_37_S
10.08	1228	1.52	0.16159	0.314173	2.3	0.16159	TC191716_1154_40_S
9.45	0.625	0.94	0.37024	0.544733	0.88	0.37024	TC191717_944_37_S
8.13	1603	2.13	0.06	0.165641	4.56	0.06	TC191718_839_40_S
10.8	-2468	-3.01	0.01393	0.069574	9.04	0.01393	TC191719_1591_36_S
7.45	0.583	0.88	0.40003	0.572264	0.78	0.40003	TC191720_1243_40_S
7.97	2.16	2.78	0.02026	0.086536	7.75	0.02026	TC191721_1157_40_S
7.54	-3125	-3.47	0.00773	0.051741	12.02	0.00773	TC191722_1611_35_S
6.87	0.117	0.13	0.89928	0.941866	0.02	0.89928	TC191723_241_41_S
8.51	-0.626	-0.91	0.38775	0.561515	0.82	0.38775	TC191724_504_40_S
9.44	0.102	0.11	0.91568	0.950809	0.01	0.91568	TC191725_928_35_S
8.84	0.025	0.04	0.9716	0.984522	0	0.9716	TC191726_2159_38_S
7.86	0.713	0.87	0.40531	0.577165	0.76	0.40531	TC191727_1344_40_S
9.42	2212	3.22	0.00983	0.058168	10.35	0.00983	TC191728_1080_40_S
7.27	-1.25	-1.19	0.26671	0.439865	1.41	0.26671	TC191729_1419_37_X2
8.4	-1598	-1.63	0.13643	0.281095	2.65	0.13643	TC191730_1076_40_S
6.6	0.915	0.72	0.49037	0.65268	0.52	0.49037	TC191731_1711_36_S
6.62	0.631	0.7	0.50222	0.662042	0.49	0.50222	TC191732_1384_41_S
9.38	0.158	0.24	0.81763	0.890188	0.06	0.81763	TC191733_1157_38_S
8.41	-1196	-1.49	0.16861	0.323251	2.22	0.16861	TC191734_1493_35_S
7.76	0.161	0.24	0.81581	0.889391	0.06	0.81581	TC191735_2232_40_S
8.6	-1792	-2.42	0.03754	0.123898	5.84	0.03754	TC191736_900_40_S
7.29	0.627	0.73	0.48362	0.646997	0.54	0.48362	TC191737_1218_39_S
7.03	-0.154	-0.12	0.91024	0.947913	0.01	0.91024	TC191738_913_34_X2
9.91	2257	3.39	0.00736	0.050397	11.52	0.00736	TC191739_1404_38_S
8.23	3449	4.1	0.00241	0.029531	16.77	0.00241	TC191740_1120_35_S
7.61	0.614	0.88	0.39933	0.571655	0.78	0.39933	TC191741_2780_40_S
9.52	-0.359	-0.48	0.63943	0.770251	0.23	0.63943	TC191742_2415_38_S
7.45	-2793	-3.21	0.0115	0.063109	10.29	0.0115	TC191743_1073_36_S
6.34	0.531	0.61	0.55626	0.706342	0.37	0.55626	TC191744_1346_40_S
8.77	-0.392	-0.59	0.57113	0.71799	0.34	0.57113	TC191745_1702_40_S
7.35	2386	2.99	0.01428	0.070614	8.96	0.01428	TC191746_1275_40_X2
8.34	-2205	-3.25	0.00936	0.056679	10.54	0.00936	TC191747_2621_37_S
8.14	1681	1.87	0.09267	0.218735	3.49	0.09267	TC191748_924_40_S
7.76	0.972	1.35	0.20714	0.372164	1.83	0.20714	TC191749_1405_40_S
7.67	0.275	0.28	0.78377	0.870096	0.08	0.78377	TC191750_904_39_X2
7.5	-0.693	-0.84	0.41924	0.589606	0.71	0.41924	TC191751_1205_35_S
9.61	0.253	0.3	0.77133	0.861421	0.09	0.77133	TC191752_841_41_X3
11.11	-1125	-1.67	0.12731	0.268714	2.79	0.12731	TC191753_918_40_S
8.31	-0.899	-1.24	0.24537	0.416416	1.53	0.24537	TC191754_1259_40_S
9.88	1.79	2.44	0.03591	0.12059	5.96	0.03591	TC191755_1367_35_S
7.45	1853	2.48	0.03372	0.117011	6.15	0.03372	TC191756_457_41_X2
8.36	0.551	0.49	0.63339	0.76555	0.24	0.63339	TC191757_466_40_S
8.44	NA	NA	NA	NA	NA	NA	TC191758_1314_38_S
7.49	-0.879	-1.14	0.2805	0.45531	1.31	0.2805	TC191759_1144_40_S
8.03	0.805	0.77	0.45862	0.625451	0.6	0.45862	TC191760_174_34_X2
7.53	0.609	0.77	0.46255	0.628601	0.59	0.46255	TC191761_1528_40_S
10.31	3507	5	0.00063	0.016696	24.97	0.00063	TC191762_1235_37_S
6.94	1554	1.64	0.1337	0.277662	2.69	0.1337	TC191763_1156_36_S
7.85	-1.61	-2.08	0.06574	0.175186	4.32	0.06574	TC191764_1836_38_S
8.11	0.318	0.47	0.65111	0.778758	0.22	0.65111	TC191765_8_40_S
10.63	1.26	1.74	0.11431	0.249986	3.02	0.11431	TC191766_888_40_S
7.76	0.835	0.97	0.35833	0.533003	0.94	0.35833	TC191767_1215_37_S
9.24	0.009	0.01	0.98916	0.994208	0	0.98916	TC191768_1362_37_S
7.47	1237	1.74	0.11351	0.249137	3.04	0.11351	TC191769_2525_40_S
7.45	-0.139	-0.12	0.90469	0.94476	0.02	0.90469	TC191770_792_41_X2
7.67	-0.549	-0.81	0.43771	0.606543	0.66	0.43771	TC191771_870_35_S
10.13	-0.616	-0.83	0.42881	0.598224	0.68	0.42881	TC191772_1986_39_S
8.86	2.08	3.1	0.01202	0.064492	9.58	0.01202	TC191773_18_38_S
12.64	3314	4.94	0.00068	0.017213	24.44	0.00068	TC191774_1397_40_S
7.67	0.231	0.33	0.75117	0.848517	0.11	0.75117	TC191775_1225_38_S
7.41	0.505	0.56	0.58701	0.730101	0.32	0.58701	TC191776_1366_35_S
9.08	2033	3.02	0.01356	0.068561	9.14	0.01356	TC191777_2006_40_S
9.69	-1113	-1.5	0.16491	0.318283	2.26	0.16491	TC191778_1141_35_S
7.39	-1477	-1.72	0.12108	0.259702	2.97	0.12108	TC191779_1123_39_S
8.57	-0.601	-0.75	0.47398	0.639066	0.56	0.47398	TC191780_2285_40_S
8.18	-1639	-2.41	0.03805	0.124972	5.8	0.03805	TC191781_238_34_S
7.96	1931	2.91	0.01636	0.076575	8.47	0.01636	TC191782_953_40_S
8.09	1405	2.02	0.0723	0.186472	4.09	0.0723	TC191783_1007_38_S
10	-0.566	-0.69	0.50851	0.667778	0.47	0.50851	TC191784_1133_35_S
7.66	0.617	0.93	0.37472	0.548795	0.87	0.37472	TC191785_1803_40_S
9.41	-2144	-3.08	0.01226	0.065112	9.51	0.01226	TC191786_73_36_S
7.44	-3174	-2.85	0.02026	0.086536	8.11	0.02026	TC191787_898_35_S
6.33	-4619	-4.4	0.00267	0.030871	19.37	0.00267	TC191788_15_41_X2
7.91	0.783	0.84	0.41922	0.589606	0.71	0.41922	TC191789_579_41_S
8.24	2288	3.12	0.0115	0.063106	9.75	0.0115	TC191790_2490_40_S
9.08	-0.714	-1	0.34313	0.51834	1	0.34313	TC191791_10_41_S
11.32	-0.438	-0.64	0.53654	0.690173	0.41	0.53654	TC191792_802_40_S
7.94	0.821	1.06	0.3175	0.493302	1.11	0.3175	TC191793_735_41_X3
8.45	3225	4.33	0.00168	0.025541	18.74	0.00168	TC191794_858_40_S
7.56	0.706	0.89	0.3957	0.568215	0.79	0.3957	TC191795_1990_39_S
11.28	-0.638	-0.97	0.35802	0.532823	0.93	0.35802	TC191796_1253_40_S
9.67	1202	1.55	0.15328	0.302811	2.41	0.15328	TC191797_1185_35_S
7.98	0.961	1.4	0.19445	0.35625	1.95	0.19445	TC191798_2165_35_S
7.55	0.718	1.03	0.32717	0.502967	1.07	0.32717	TC191799_1026_40_S
6.12	-3136	-3.63	0.005	0.041787	13.19	0.005	TC191800_1385_35_S
11.29	-1077	-1.49	0.16827	0.322761	2.22	0.16827	TC191801_1929_40_S
11.66	4903	7.11	4e-05	0.005675	50.56	4e-05	TC191802_2211_40_S
7.64	0.021	0.02	0.98132	0.990207	0	0.98132	TC191803_1857_40_S
8.06	2263	3.43	0.00695	0.048967	11.76	0.00695	TC191804_1444_36_S
7.74	-0.334	-0.43	0.67666	0.797971	0.19	0.67666	TC191805_847_40_S
8.78	0.852	1.23	0.24784	0.41924	1.52	0.24784	TC191806_907_40_S
6.81	1141	1.64	0.13391	0.277854	2.69	0.13391	TC191807_1815_39_S
9.48	1.78	2.43	0.03653	0.121903	5.91	0.03653	TC191808_3118_39_S
7.09	-3198	-3.74	0.00509	0.042095	14.02	0.00509	TC191809_166_41_S
7.92	1.09	1.28	0.23601	0.40628	1.63	0.23601	TC191810_348_40_S
9.91	2614	1.78	0.1072	0.24002	3.16	0.1072	TC191811_865_35_S
7.24	2219	2.92	0.01615	0.076008	8.52	0.01615	TC191812_1237_39_S
7.56	-1377	-2.01	0.07396	0.188975	4.03	0.07396	TC191813_315_34_S
11.51	-0.629	-0.95	0.36522	0.539481	0.9	0.36522	TC191815_1310_40_S
7.23	-0.401	-0.41	0.69512	0.810062	0.16	0.69512	TC191816_1659_37_S
7.35	-0.807	-0.93	0.37594	0.550055	0.86	0.37594	TC191817_1518_40_S
7.31	1528	2.19	0.05477	0.156263	4.79	0.05477	TC191818_2228_40_S
7.75	0.654	0.98	0.35169	0.526305	0.96	0.35169	TC191819_1122_36_S
10.24	6704	8.4	1e-05	0.003572	70.58	1e-05	TC191820_1177_39_X3
7.68	0.574	0.79	0.4489	0.616243	0.62	0.4489	TC191821_2155_35_S
7.74	-0.413	-0.48	0.63974	0.770448	0.23	0.63974	TC191822_1332_40_S
9.15	3694	5.2	0.00048	0.014766	27.01	0.00048	TC191824_1719_40_S
8.59	2252	2.83	0.01873	0.082709	8.01	0.01873	TC191825_2359_39_S
6.86	-0.242	-0.32	0.75926	0.853853	0.1	0.75926	TC191826_1691_36_S
7.3	-2191	-2.27	0.0481	0.144313	5.14	0.0481	TC191827_1102_40_S
10.12	-1059	-1.5	0.16554	0.319079	2.26	0.16554	TC191828_1760_40_S
7.57	2122	3.02	0.01365	0.068772	9.12	0.01365	TC191829_2312_40_S
8.16	-1939	-2.15	0.06156	0.168036	4.63	0.06156	TC191830_1067_40_S
7.01	1022	1.14	0.28505	0.460342	1.3	0.28505	TC191831_394_37_X2
10.88	0.186	0.26	0.79784	0.878551	0.07	0.79784	TC191833_2389_40_S
7.89	1823	2.64	0.02573	0.099543	6.97	0.02573	TC191834_1390_35_S
6.68	-4237	-4.4	0.00197	0.027155	19.37	0.00197	TC191835_855_37_S
8.04	3459	2.78	0.0205	0.087159	7.71	0.0205	TC191836_919_38_S
10.18	-1357	-1.92	0.08591	0.208491	3.67	0.08591	TC191837_1444_37_S
7.6	0.798	0.74	0.48028	0.64387	0.54	0.48028	TC191838_1083_40_S
8.42	-1885	-2.55	0.02994	0.108653	6.5	0.02994	TC191839_1065_35_S
8.24	-0.257	-0.31	0.76103	0.855076	0.1	0.76103	TC191840_737_35_S
8.17	1582	2.1	0.06329	0.170874	4.42	0.06329	TC191841_1967_35_S
8.04	3.72	5.24	0.00045	0.014318	27.43	0.00045	TC191842_1963_38_S
6.84	2007	2.34	0.04225	0.133257	5.5	0.04225	TC191843_68_41_S
8.97	4552	5.72	0.00023	0.010632	32.75	0.00023	TC191844_988_40_S
8.98	-0.219	-0.32	0.75866	0.8535	0.1	0.75866	TC191845_1105_38_S
8.31	0.826	1.25	0.24078	0.411418	1.57	0.24078	TC191847_1137_40_S
10.45	2122	2.84	0.0185	0.082108	8.05	0.0185	TC191848_1427_40_S
7.49	2.96	3.74	0.00423	0.038257	13.96	0.00423	TC191849_1397_39_S
7.37	2416	2.75	0.0237	0.09493	7.56	0.0237	TC191850_1191_36_S
9.2	2155	2.43	0.03675	0.122463	5.9	0.03675	TC191851_843_35_S
9.1	1701	2.46	0.03496	0.118906	6.04	0.03496	TC191852_1729_35_S
8.33	-3193	-3.69	0.00553	0.043695	13.6	0.00553	TC191853_1476_35_S
7.95	2496	2.72	0.02263	0.09238	7.38	0.02263	TC191854_967_40_S
10.46	-0.5	-0.76	0.46732	0.632997	0.57	0.46732	TC191855_1997_38_S
7.69	0.815	1.14	0.28366	0.458839	1.29	0.28366	TC191856_1989_38_S
8.75	-0.395	-0.45	0.66386	0.788713	0.2	0.66386	TC191857_965_38_X2
8.17	0.618	0.91	0.38499	0.559247	0.83	0.38499	TC191858_1202_40_S
7.49	-1553	-1.53	0.16151	0.314107	2.35	0.16151	TC191859_1855_39_S
7.78	1351	1.93	0.0835	0.204635	3.74	0.0835	TC191860_1169_37_S
8.22	1533	1.99	0.07649	0.193206	3.95	0.07649	TC191861_2583_39_S
8.33	3503	4.71	0.00096	0.019987	22.17	0.00096	TC191862_1905_39_S
8.38	1086	1.63	0.13535	0.279773	2.66	0.13535	TC191863_1520_39_S
7.27	-1856	-2.66	0.02507	0.09806	7.06	0.02507	TC191864_1844_40_S
7.7	1253	1.81	0.1019	0.232489	3.28	0.1019	TC191865_1187_40_S
11.97	-0.407	-0.61	0.55671	0.706646	0.37	0.55671	TC191866_1115_40_S
8.41	-0.857	-1.23	0.24876	0.420245	1.51	0.24876	TC191867_995_40_S
10.22	-1903	-2.62	0.02682	0.102043	6.84	0.02682	TC191868_1931_38_S
7.57	0.242	0.18	0.86299	0.919558	0.03	0.86299	TC191869_1214_35_S
9.17	0.693	1.03	0.32735	0.503137	1.07	0.32735	TC191870_1899_40_S
8.25	-1.28	-1.37	0.20222	0.366072	1.88	0.20222	TC191871_930_36_S
7.67	-0.661	-1	0.34211	0.517352	1	0.34211	TC191872_1075_40_S
8.27	0.82	0.86	0.41296	0.584276	0.73	0.41296	TC191873_649_41_S
11.78	1367	1.72	0.11719	0.254323	2.97	0.11719	TC191874_1544_39_S
7.79	-0.68	-1	0.34015	0.515385	1.01	0.34015	TC191875_1253_35_S
8.43	1571	2.35	0.042	0.132837	5.52	0.042	TC191876_958_39_S
7.81	-0.596	-0.7	0.50413	0.663491	0.49	0.50413	TC191877_2030_41_S
7.2	-1905	-2.17	0.05976	0.165241	4.71	0.05976	TC191878_10_40_S
8.35	0.523	0.75	0.47166	0.636783	0.56	0.47166	TC191879_1200_40_S
7.67	-0.339	-0.36	0.72419	0.830827	0.13	0.72419	TC191880_1519_34_X2
8.41	0.426	0.52	0.61793	0.753355	0.27	0.61793	TC191881_1142_39_S
7.96	0.092	0.12	0.90635	0.945732	0.01	0.90635	TC191882_1807_40_S
8.76	-1818	-2.59	0.02799	0.104556	6.71	0.02799	TC191883_655_34_X2
8.37	-0.952	-1.35	0.20707	0.372113	1.83	0.20707	TC191884_2069_40_S
7.13	-3128	-3.66	0.00577	0.044519	13.4	0.00577	TC191885_563_40_S
6.92	1017	0.83	0.42781	0.59754	0.69	0.42781	TC191886_138_34_X2
7.93	0.237	0.32	0.75539	0.851051	0.1	0.75539	TC191887_2028_38_S
6.56	1174	1.76	0.11044	0.244677	3.1	0.11044	TC191888_1046_39_S
7.57	-0.819	-0.96	0.36014	0.534954	0.92	0.36014	TC191889_1026_40_S
7.95	3224	3.78	0.00392	0.036732	14.32	0.00392	TC191890_1348_37_X3
8.1	-0.693	-0.89	0.39499	0.567734	0.79	0.39499	TC191891_2590_35_S
8.77	-0.165	-0.25	0.80786	0.884931	0.06	0.80786	TC191893_9_37_S
8.55	2442	3.36	0.00781	0.051964	11.27	0.00781	TC191894_3268_40_S
9.84	-0.833	-1.13	0.28563	0.460964	1.28	0.28563	TC191895_2163_35_S
7.41	-0.299	-0.32	0.75526	0.851042	0.1	0.75526	TC191896_1467_34_S
10.29	-0.391	-0.57	0.5788	0.723552	0.33	0.5788	TC191897_1586_40_S
7.2	-0.564	-0.81	0.43977	0.608325	0.65	0.43977	TC191898_1056_37_S
8.28	2217	2.73	0.02231	0.09171	7.43	0.02231	TC191899_1358_35_S
7.42	-0.574	-0.78	0.45235	0.619412	0.61	0.45235	TC191900_1219_34_S
7.66	1474	1.91	0.08692	0.210111	3.64	0.08692	TC191901_1466_37_S
9.14	-0.199	-0.25	0.80548	0.883531	0.06	0.80548	TC191902_1222_35_S
6.71	4118	5.27	0.00043	0.014181	27.75	0.00043	TC191903_1354_40_S
6.89	-3029	-3.54	0.00696	0.049025	12.5	0.00696	TC191904_2241_41_S
7.77	0.083	0.1	0.92451	0.956599	0.01	0.92451	TC191905_1133_35_S
7.1	-0.37	-0.4	0.69745	0.811636	0.16	0.69745	TC191906_1077_41_X2
8.1	2382	3.26	0.00918	0.056238	10.62	0.00918	TC191907_929_40_S
9.12	-0.961	-1.41	0.19054	0.351432	1.99	0.19054	TC191908_165_38_S
8.77	0.195	0.28	0.78639	0.871427	0.08	0.78639	TC191909_1314_38_S
8.99	-3104	-3.97	0.0029	0.031991	15.8	0.0029	TC191910_2361_40_S
12.2	-0.765	-1.12	0.29152	0.466801	1.25	0.29152	TC191911_1636_40_S
9.27	-1252	-1.41	0.19056	0.351434	1.99	0.19056	TC191912_909_35_S
8.09	0.779	0.88	0.39893	0.57139	0.78	0.39893	TC191913_1105_36_S
7.08	-1447	-1.61	0.14042	0.286747	2.59	0.14042	TC191914_1828_38_S
8.32	2341	3.37	0.00768	0.051541	11.34	0.00768	TC191915_857_38_X2
10.24	2598	2.96	0.01687	0.078016	8.78	0.01687	TC191916_1341_38_S
7.89	0.194	0.28	0.78518	0.870891	0.08	0.78518	TC191917_1488_39_S
6.59	0.968	1.12	0.28981	0.465095	1.26	0.28981	TC191918_852_38_S
7.49	-1063	-1.21	0.25863	0.431404	1.47	0.25863	TC191919_478_41_S
7.4	-0.021	-0.03	0.97719	0.987538	0	0.97719	TC191920_2251_36_S
11.21	0.689	1.04	0.32503	0.500793	1.08	0.32503	TC191921_1271_36_S
8.54	2.88	3.98	0.00289	0.031933	15.83	0.00289	TC191922_997_38_S
6.11	0.147	0.14	0.89327	0.938317	0.02	0.89327	TC191923_115_37_S
5.97	-2698	-2.36	0.04404	0.136381	5.58	0.04404	TC191924_1424_41_S
9.79	1345	1.93	0.08381	0.205155	3.73	0.08381	TC191925_2014_40_S
8.26	-2912	-4.41	0.00148	0.024292	19.49	0.00148	TC191926_953_40_S
8.01	1123	1.63	0.13629	0.281054	2.65	0.13629	TC191927_2591_36_S
8.72	-2214	-3.29	0.00867	0.054482	10.85	0.00867	TC191929_76_41_S
8.05	-1.46	-1.98	0.0773	0.194343	3.92	0.0773	TC191930_880_34_X2
7.71	-0.212	-0.29	0.77659	0.865347	0.09	0.77659	TC191931_6_37_S
10.78	-1508	-2.15	0.05803	0.162059	4.64	0.05803	TC191932_1991_35_S
10.25	-0.47	-0.6	0.56219	0.710988	0.36	0.56219	TC191933_57_35_S
7.19	1.18	1.6	0.14205	0.288474	2.56	0.14205	TC191934_2195_40_S
7.3	-1989	-1.98	0.08104	0.200598	3.92	0.08104	TC191935_1527_40_S
8	1271	1.54	0.15649	0.307229	2.37	0.15649	TC191936_3214_35_S
7.32	-0.17	-0.24	0.8148	0.888886	0.06	0.8148	TC191937_1173_40_S
6.62	1013	1.22	0.25082	0.422759	1.5	0.25082	TC191938_1593_39_S
7.3	-2.46	-2.62	0.02909	0.107054	6.87	0.02909	TC191939_1656_40_S
9.31	-1575	-2.28	0.04683	0.141804	5.21	0.04683	TC191940_861_34_X2
7.91	1405	2.12	0.06174	0.168268	4.48	0.06174	TC191941_1222_40_S
8.82	-0.713	-0.93	0.37637	0.550319	0.86	0.37637	TC191943_1395_40_S
6.54	-3558	-3.87	0.00343	0.034597	14.96	0.00343	TC191944_125_39_S
11.3	0.514	0.69	0.50716	0.666446	0.48	0.50716	TC191945_325_40_S
7.21	-2.4	-2.77	0.02309	0.093499	7.65	0.02309	TC191946_782_41_S
8.98	-0.577	-0.83	0.42765	0.59746	0.69	0.42765	TC191947_1199_34_X2
7.37	1062	1.22	0.25427	0.426787	1.49	0.25427	TC191948_842_41_X2
7.51	-0.041	-0.05	0.95964	0.978078	0	0.95964	TC191950_2255_40_S
7.93	-0.094	-0.14	0.89227	0.937728	0.02	0.89227	TC191951_2467_40_S
9.27	-0.811	-1.23	0.24974	0.421532	1.5	0.24974	TC191952_1261_39_S
9.03	-0.059	-0.07	0.94214	0.967078	0.01	0.94214	TC191953_708_41_S
8.54	-0.632	-0.85	0.41402	0.585383	0.73	0.41402	TC191954_1120_36_S
8.85	4714	6.58	8e-05	0.00703	43.3	8e-05	TC191955_1450_35_X2
7.46	0	0	0.99982	0.999859	0	0.99982	TC191956_1679_39_S
7.48	-0.785	-1.08	0.30816	0.483838	1.16	0.30816	TC191957_1152_35_S
8.15	0.334	0.43	0.67982	0.800215	0.18	0.67982	TC191958_1719_40_S
7.89	-0.43	-0.55	0.59488	0.736341	0.3	0.59488	TC191959_1739_36_S
7.76	-0.898	-1.09	0.30118	0.476929	1.2	0.30118	TC191960_1880_36_S
8.72	-2.81	-3.2	0.0117	0.063576	10.22	0.0117	TC191961_1971_35_S
8.25	-0.514	-0.59	0.57119	0.718002	0.34	0.57119	TC191962_839_40_S
10.47	5614	7.11	4e-05	0.005675	50.53	4e-05	TC191963_1058_37_S
8.78	2168	3.28	0.00886	0.05503	10.76	0.00886	TC191964_1151_39_S
6.95	-0.743	-1.04	0.3245	0.50038	1.08	0.3245	TC191965_1078_35_S
7.45	0.16	0.19	0.85575	0.915523	0.04	0.85575	TC191966_237_36_S
9.98	1258	1.76	0.11029	0.244553	3.1	0.11029	TC191967_2341_35_S
7.11	2284	3.27	0.00898	0.055478	10.71	0.00898	TC191968_2638_40_S
9.58	2.09	2.45	0.03534	0.119468	6.01	0.03534	TC191969_889_41_X2
7.83	0.57	0.78	0.45563	0.622547	0.6	0.45563	TC191970_968_40_S
8.8	-1.4	-2.01	0.07309	0.187551	4.06	0.07309	TC191971_750_35_S
8.21	-1081	-1.57	0.14817	0.296491	2.48	0.14817	TC191972_987_40_S
6.95	-0.17	-0.15	0.88417	0.932866	0.02	0.88417	TC191973_1331_40_S
8.89	0.629	0.79	0.44709	0.614856	0.63	0.44709	TC191974_1106_40_S
8.71	0.946	1.19	0.26273	0.435772	1.42	0.26273	TC191975_1360_40_S
8.05	0.374	0.53	0.61085	0.748271	0.28	0.61085	TC191976_451_35_S
7.59	1561	2	0.07455	0.18976	4.01	0.07455	TC191977_1313_38_S
7.52	-2324	-2.72	0.02498	0.097876	7.38	0.02498	TC191978_628_40_S
9.32	0.322	0.48	0.64367	0.773349	0.23	0.64367	TC191979_1104_37_S
9.58	-1203	-1.57	0.14967	0.298381	2.46	0.14967	TC191980_963_35_S
7.52	1572	2.29	0.04651	0.141213	5.23	0.04651	TC191981_1322_36_S
8.25	-1624	-2.04	0.07067	0.183709	4.14	0.07067	TC191982_801_38_S
7.66	0.924	1.33	0.21348	0.379853	1.78	0.21348	TC191983_2145_35_S
7.26	0.79	0.92	0.38251	0.556462	0.84	0.38251	TC191984_678_39_S
7.17	0.001	0	0.99935	0.999522	0	0.99935	TC191985_859_35_S
8.95	3423	4.12	0.0023	0.029106	17.01	0.0023	TC191986_1436_35_S
7.51	1337	2	0.07434	0.189359	4.02	0.07434	TC191987_1285_38_S
8.91	-0.336	-0.44	0.67006	0.79342	0.19	0.67006	TC191988_753_35_S
7.4	0.395	0.58	0.57769	0.72278	0.33	0.57769	TC191989_1968_40_S
7.93	3618	3.74	0.00515	0.042248	13.96	0.00515	TC191990_995_40_S
7.94	0.317	0.44	0.66892	0.792543	0.19	0.66892	TC191991_2034_40_S
9.12	2196	2.7	0.02313	0.093564	7.31	0.02313	TC191992_1677_38_S
9.44	0.761	1.09	0.30169	0.477519	1.19	0.30169	TC191993_1596_39_S
9.42	-0.428	-0.65	0.53397	0.688367	0.42	0.53397	TC191994_2163_35_S
7.45	-1961	-1.95	0.08506	0.207105	3.8	0.08506	TC191995_298_40_S
7.46	-0.78	-1.06	0.31712	0.492998	1.11	0.31712	TC191996_1738_36_X2
8.5	-0.925	-1.3	0.22587	0.394796	1.68	0.22587	TC191997_1060_38_S
9.43	-1816	-2.3	0.04529	0.138899	5.31	0.04529	TC191998_1284_40_S
8.21	0.17	0.18	0.86061	0.918118	0.03	0.86061	TC191999_2014_39_S
7.49	-1891	-2.53	0.03093	0.110821	6.41	0.03093	TC192000_925_38_S
8.08	1663	2.3	0.04577	0.13975	5.28	0.04577	TC192001_1738_39_S
8.07	-1182	-1.31	0.2234	0.392164	1.72	0.2234	TC192002_986_37_S
9.82	1005	1.04	0.32317	0.499399	1.09	0.32317	TC192003_916_39_S
7.78	-1.7	-1.55	0.15293	0.302408	2.41	0.15293	TC192005_2016_38_S
7.12	-0.605	-0.85	0.41656	0.587616	0.72	0.41656	TC192006_863_34_X3
8.01	3068	4.07	0.00248	0.029887	16.6	0.00248	TC192007_851_39_S
7.94	-3421	-3.94	0.00381	0.036128	15.52	0.00381	TC192008_507_35_S
8.21	0.083	0.12	0.90658	0.945889	0.01	0.90658	TC192009_1993_40_S
6.53	0.142	0.18	0.86196	0.918831	0.03	0.86196	TC192010_2055_40_S
6.99	5033	5.99	0.00017	0.009467	35.86	0.00017	TC192011_1037_36_S
9.38	-1436	-1.95	0.08102	0.200582	3.81	0.08102	TC192012_1504_40_S
8.28	-3375	-5.1	0.00055	0.01552	25.98	0.00055	TC192013_1196_38_S
7.65	1253	1.6	0.14231	0.288841	2.56	0.14231	TC192014_1817_39_S
9.22	0.07	0.1	0.92618	0.957287	0.01	0.92618	TC192016_952_40_S
8.56	0.865	1.23	0.24758	0.418915	1.52	0.24758	TC192017_673_35_S
9.63	2.12	2.99	0.01435	0.070864	8.94	0.01435	TC192018_1981_40_S
7.92	5365	7.03	5e-05	0.005837	49.45	5e-05	TC192019_932_37_X2
8.21	1769	2.22	0.05241	0.151881	4.91	0.05241	TC192020_2416_39_S
11.58	-0.59	-0.79	0.45128	0.618614	0.62	0.45128	TC192021_371_41_X2
7.16	-0.163	-0.19	0.8532	0.913733	0.04	0.8532	TC192022_955_40_S
8.98	-2403	-3.54	0.00585	0.044962	12.5	0.00585	TC192023_936_40_S
6.23	2421	2.74	0.02389	0.095391	7.53	0.02389	TC192024_1257_38_S
8.51	0.639	0.8	0.44529	0.613406	0.63	0.44529	TC192025_1151_39_S
7.89	0.004	0.01	0.99553	0.997329	0	0.99553	TC192026_1171_35_S
9.22	2214	3.16	0.01074	0.060874	10.01	0.01074	TC192027_234_41_S
6.23	-2791	-2.25	0.0523	0.15166	5.08	0.0523	TC192028_851_40_S
6.92	0.736	0.85	0.4188	0.589495	0.71	0.4188	TC192029_938_40_S
9.17	2498	3.6	0.00526	0.042625	12.96	0.00526	TC192030_1042_40_S
7.39	1183	1.57	0.14871	0.297251	2.47	0.14871	TC192031_1967_39_S
8.64	1271	1.49	0.16753	0.321831	2.23	0.16753	TC192032_1611_40_S
7.99	0.518	0.65	0.5324	0.686935	0.42	0.5324	TC192033_1442_38_S
7.63	-2381	-3.28	0.00883	0.054941	10.77	0.00883	TC192034_2556_34_S
9.31	0.696	0.99	0.34687	0.5218	0.98	0.34687	TC192035_1175_40_S
8.56	-0.405	-0.47	0.64819	0.776581	0.22	0.64819	TC192036_25_38_S
9.82	0.133	0.17	0.86682	0.921959	0.03	0.86682	TC192038_1274_38_S
10.14	0.299	0.44	0.67059	0.793662	0.19	0.67059	TC192039_2053_40_S
7.18	0.882	1.02	0.33562	0.511064	1.04	0.33562	TC192040_2217_36_S
10.82	-3123	-4.01	0.00275	0.031382	16.08	0.00275	TC192041_1263_37_S
8	-0.34	-0.46	0.65777	0.783849	0.21	0.65777	TC192042_826_41_S
8.46	4607	4.83	0.00081	0.018363	23.29	0.00081	TC192043_591_40_X3
7.38	-0.725	-1.03	0.32824	0.504057	1.06	0.32824	TC192044_2006_34_X2
8.71	2806	4.14	0.00226	0.028968	17.11	0.00226	TC192045_1052_39_S
8.33	2406	3.57	0.00554	0.043695	12.73	0.00554	TC192046_2038_40_S
7.55	0.285	0.41	0.69044	0.807531	0.17	0.69044	TC192047_352_35_S
10.41	6.22	9.23	0	0.003572	85.21	0	TC192048_885_35_X3
10.04	1868	2.55	0.03011	0.108977	6.49	0.03011	TC192049_1645_40_S
8.39	-0.557	-0.77	0.46112	0.62753	0.59	0.46112	TC192050_1801_35_S
7.22	-0.896	-1.05	0.31888	0.494835	1.11	0.31888	TC192051_596_35_S
7.54	0.903	1.04	0.32571	0.501395	1.09	0.32571	TC192052_581_40_X2
8.52	-0.936	-1.15	0.27879	0.453357	1.32	0.27879	TC192055_1481_40_S
6.33	-0.662	-0.68	0.51265	0.67133	0.46	0.51265	TC192056_727_35_S
8.37	-1352	-1.93	0.08382	0.205155	3.73	0.08382	TC192057_2109_39_S
8.61	0.105	0.14	0.89514	0.939784	0.02	0.89514	TC192058_1249_40_S
7.72	-0.394	-0.5	0.63083	0.763677	0.25	0.63083	TC192059_984_40_S
6.81	1128	1.28	0.23559	0.405807	1.63	0.23559	TC192060_1273_40_S
9.65	3.06	3.95	0.00303	0.032722	15.58	0.00303	TC192061_875_40_S
9.86	1188	1.68	0.12645	0.267608	2.81	0.12645	TC192062_174_34_S
8.68	0.083	0.1	0.92391	0.956149	0.01	0.92391	TC192063_1590_40_S
7.25	0.469	0.54	0.60257	0.74248	0.29	0.60257	TC192064_1353_37_S
7.05	0.898	1.2	0.26072	0.433375	1.43	0.26072	TC192065_1628_40_S
8.73	-0.491	-0.74	0.47894	0.642906	0.54	0.47894	TC192066_1076_40_S
7.56	1142	1.58	0.14613	0.29362	2.51	0.14613	TC192067_1660_40_S
8.42	1368	1.8	0.10317	0.234328	3.25	0.10317	TC192068_1915_40_S
8.63	NA	NA	NA	NA	NA	NA	TC192069_1759_40_S
7.94	-0.164	-0.23	0.81937	0.891312	0.06	0.81937	TC192070_1040_34_X2
7.86	-0.256	-0.38	0.71425	0.823702	0.14	0.71425	TC192071_2282_40_S
7.02	1892	2.15	0.06173	0.168268	4.63	0.06173	TC192072_759_40_S
8.88	1494	1.71	0.12269	0.262242	2.94	0.12269	TC192073_1110_41_X2
7.1	-0.162	-0.24	0.8168	0.889694	0.06	0.8168	TC192074_1018_39_S
7.33	-0.449	-0.67	0.51872	0.676466	0.45	0.51872	TC192075_1060_39_S
7.88	0.656	0.91	0.38703	0.560889	0.82	0.38703	TC192076_2069_39_S
9.12	4918	5.53	0.0003	0.011737	30.58	0.0003	TC192077_947_36_S
9.17	0.179	0.18	0.85981	0.917595	0.03	0.85981	TC192078_1524_40_S
8.69	-2963	-4.29	0.00178	0.026215	18.41	0.00178	TC192079_1085_35_S
5.95	0.633	0.49	0.63199	0.764367	0.24	0.63199	TC192080_534_41_X2
9.79	0.06	0.07	0.94483	0.968962	0.01	0.94483	TC192081_602_40_S
7.43	1184	1.77	0.10936	0.243251	3.12	0.10936	TC192082_1395_40_S
9.74	-1226	-1.72	0.11769	0.25502	2.96	0.11769	TC192083_529_40_S
8.58	0.412	0.48	0.64178	0.772045	0.23	0.64178	TC192084_676_40_S
11.08	0.874	1.04	0.32358	0.499503	1.08	0.32358	TC192085_1072_40_S
10.2	-1811	-2.59	0.02825	0.105067	6.68	0.02825	TC192086_386_34_S
7.55	1309	1.89	0.08967	0.214373	3.57	0.08967	TC192087_2061_40_S
8.66	1193	1.78	0.10743	0.240372	3.16	0.10743	TC192088_1202_39_S
10.9	-0.653	-0.99	0.34706	0.521954	0.98	0.34706	TC192089_955_37_S
7.97	-1342	-1.67	0.12797	0.269527	2.78	0.12797	TC192090_1538_40_S
6.87	2387	3.12	0.01149	0.063106	9.75	0.01149	TC192091_1099_39_S
7.73	1661	2.44	0.03606	0.120865	5.95	0.03606	TC192092_3871_40_S
8.63	-2131	-3.12	0.01148	0.063062	9.76	0.01148	TC192093_906_35_X2
8.55	0.934	1.34	0.21057	0.376063	1.8	0.21057	TC192094_1357_40_S
10.27	2863	3.52	0.00599	0.045492	12.4	0.00599	TC192095_1135_40_S
7.52	1.17	1.73	0.11661	0.253538	2.98	0.11661	TC192096_2046_35_S
8.45	0.255	0.32	0.75668	0.851999	0.1	0.75668	TC192097_1167_40_S
7.52	0.35	0.49	0.6333	0.765484	0.24	0.6333	TC192098_2100_39_S
8.81	4813	6.24	0.00012	0.00831	38.98	0.00012	TC192100_1014_38_S
7.75	2086	2.46	0.03505	0.118994	6.04	0.03505	TC192101_990_37_S
10.14	2836	3.56	0.00558	0.043761	12.71	0.00558	TC192102_1602_40_S
8.73	2534	3.62	0.00507	0.042068	13.13	0.00507	TC192103_2178_40_S
9.12	-0.154	-0.2	0.84839	0.91067	0.04	0.84839	TC192104_850_35_S
8.14	-1023	-1.24	0.24334	0.414033	1.55	0.24334	TC192106_1660_40_S
8.45	3262	4.89	0.00073	0.017708	23.95	0.00073	TC192107_1037_35_S
8.08	1047	1.49	0.16961	0.324472	2.21	0.16961	TC192108_1808_37_S
8.49	2024	1.98	0.07746	0.19465	3.92	0.07746	TC192109_989_40_S
9.57	-0.064	-0.1	0.92533	0.957023	0.01	0.92533	TC192110_2004_39_S
11.02	5106	7.12	4e-05	0.005675	50.68	4e-05	TC192111_1524_40_S
9.34	1651	2.16	0.05706	0.160258	4.69	0.05706	TC192112_1457_37_S
8.08	2383	3.43	0.0069	0.048744	11.78	0.0069	TC192113_1904_40_S
7.49	-1488	-1.62	0.14275	0.289451	2.61	0.14275	TC192114_827_39_S
7.31	-0.402	-0.61	0.55891	0.708534	0.37	0.55891	TC192115_1128_40_S
6.76	1996	2.66	0.02507	0.09806	7.06	0.02507	TC192116_1851_37_S
8.98	-1095	-1.65	0.13252	0.275917	2.71	0.13252	TC192117_1775_35_S
6.5	-0.736	-0.58	0.57593	0.721442	0.34	0.57593	TC192118_1568_40_S
9.23	-2107	-3.17	0.01068	0.060724	10.03	0.01068	TC192119_1044_35_S
10.13	-0.293	-0.41	0.69332	0.80927	0.17	0.69332	TC192120_1033_36_S
8.79	0.296	0.34	0.74227	0.842335	0.11	0.74227	TC192121_1191_37_S
9.56	6795	8.58	1e-05	0.003572	73.54	1e-05	TC192122_696_39_S
9.01	-2413	-3.47	0.0065	0.047318	12.04	0.0065	TC192123_35_34_S
11.92	0.04	0.05	0.95804	0.976968	0	0.95804	TC192124_1739_39_S
8.27	0.584	0.82	0.43469	0.603541	0.67	0.43469	TC192125_1927_35_S
7.59	-0.208	-0.28	0.78559	0.871174	0.08	0.78559	TC192126_851_40_S
8.84	-0.702	-0.97	0.35509	0.529733	0.95	0.35509	TC192128_2728_35_S
7.25	-0.66	-0.97	0.35629	0.531118	0.94	0.35629	TC192129_2402_38_S
7.6	0.28	0.39	0.70213	0.815208	0.16	0.70213	TC192130_1787_39_S
7.89	1738	2.55	0.02973	0.108199	6.53	0.02973	TC192131_2608_40_S
11.64	-1589	-2.02	0.07291	0.187255	4.07	0.07291	TC192132_2318_40_S
8.56	0.617	0.78	0.45691	0.623827	0.6	0.45691	TC192133_2113_39_S
7.36	0.777	0.88	0.4034	0.575338	0.77	0.4034	TC192135_1591_35_S
8.78	3846	4.22	0.00198	0.027195	17.83	0.00198	TC192136_2282_40_S
8.11	-0.202	-0.22	0.82849	0.897589	0.05	0.82849	TC192137_669_34_S
7.38	0.805	1.09	0.30247	0.478214	1.19	0.30247	TC192138_218_41_S
8.09	3122	4.52	0.00126	0.022405	20.44	0.00126	TC192139_914_36_S
8.31	-2899	-4.24	0.00192	0.026827	17.99	0.00192	TC192140_1637_37_S
11.4	-0.879	-1.29	0.22824	0.397341	1.66	0.22824	TC192141_1291_40_S
11.28	-0.073	-0.1	0.92465	0.95666	0.01	0.92465	TC192142_1743_40_S
8.93	-1924	-2.87	0.01744	0.079393	8.25	0.01744	TC192143_1820_39_S
8.17	1596	2.37	0.04075	0.130108	5.6	0.04075	TC192144_2865_37_S
8.48	3771	4.83	0.0008	0.018277	23.37	0.0008	TC192145_1166_37_S
12.13	1313	1.87	0.0923	0.218207	3.5	0.0923	TC192146_1513_35_S
8.98	1865	2.24	0.05015	0.148118	5.03	0.05015	TC192147_1620_35_S
11.61	2736	3.94	0.00306	0.032856	15.53	0.00306	TC192148_947_38_S
9.61	0.576	0.71	0.4924	0.654158	0.51	0.4924	TC192149_1199_34_X2
7.94	0.419	0.58	0.57287	0.719192	0.34	0.57287	TC192150_2654_40_S
8.56	1014	1.36	0.20541	0.370046	1.85	0.20541	TC192151_1785_40_S
9.75	-0.864	-1.18	0.26641	0.439442	1.39	0.26641	TC192152_50_35_S
8.69	-1654	-1.91	0.08612	0.208854	3.67	0.08612	TC192153_1163_38_S
8.37	0.479	0.71	0.49513	0.656325	0.5	0.49513	TC192154_1332_40_S
8.21	-1.96	-2.71	0.02294	0.093154	7.34	0.02294	TC192155_1207_39_S
8.98	1219	1.75	0.1118	0.246494	3.07	0.1118	TC192156_1492_40_S
8.13	1277	1.87	0.09193	0.217656	3.51	0.09193	TC192157_1127_40_S
8.55	2.25	3.29	0.00872	0.05462	10.82	0.00872	TC192158_1239_37_S
11.44	2419	2.89	0.01695	0.078223	8.35	0.01695	TC192159_1481_36_S
6.89	-0.154	-0.19	0.85412	0.914371	0.04	0.85412	TC192160_1197_40_S
7.5	3037	4.01	0.00276	0.031429	16.06	0.00276	TC192161_835_40_S
8.81	1783	2.61	0.02689	0.102226	6.84	0.02689	TC192162_885_37_X2
8.48	1314	1.61	0.14071	0.28704	2.58	0.14071	TC192163_894_37_S
8.11	-2436	-2.81	0.01953	0.084897	7.87	0.01953	TC192164_1801_40_S
10.04	1137	1.63	0.13552	0.280019	2.66	0.13552	TC192165_1336_35_S
8.24	1622	1.89	0.09393	0.220727	3.56	0.09393	TC192166_225_34_X2
7.46	3958	5.21	0.00047	0.014603	27.13	0.00047	TC192168_1937_40_S
8.76	1715	2.49	0.03324	0.115829	6.19	0.03324	TC192169_1391_37_S
7.52	1.32	1.69	0.12331	0.263084	2.86	0.12331	TC192170_1085_37_S
9.33	-0.951	-1.3	0.22396	0.392649	1.69	0.22396	TC192171_1338_37_S
11.25	4468	6.74	7e-05	0.006599	45.42	7e-05	TC192172_1167_40_S
7.98	1459	1.67	0.12826	0.269925	2.78	0.12826	TC192173_172_40_S
6.51	-3475	-3.31	0.01172	0.063631	10.96	0.01172	TC192174_1281_40_S
9.11	-1801	-2.61	0.02721	0.102824	6.8	0.02721	TC192175_877_35_S
7.57	1315	1.97	0.07811	0.195897	3.9	0.07811	TC192176_1655_39_S
9.71	2.12	2.55	0.02972	0.108198	6.53	0.02972	TC192177_1455_39_X2
7.86	0.796	0.94	0.37194	0.546284	0.88	0.37194	TC192178_2246_36_S
8.29	0.446	0.5	0.62942	0.762566	0.25	0.62942	TC192179_1800_38_S
8.46	2477	3.29	0.00872	0.054617	10.83	0.00872	TC192180_1153_40_X2
7.9	2.24	2.46	0.03506	0.119002	6.03	0.03506	TC192181_1434_40_S
8.48	-1.05	-1.26	0.23806	0.408555	1.59	0.23806	TC192182_1171_37_S
9.19	1818	1.74	0.11382	0.249335	3.03	0.11382	TC192183_2126_39_S
6.89	-2645	-2.72	0.02475	0.097368	7.41	0.02475	TC192184_1256_41_S
7.6	-1761	-2.54	0.03051	0.10982	6.45	0.03051	TC192186_812_40_S
7.72	0.388	0.58	0.57634	0.721766	0.33	0.57634	TC192187_1125_40_S
6.54	0.357	0.46	0.65916	0.784767	0.21	0.65916	TC192188_2218_38_S
7.72	-1004	-1.34	0.21022	0.375671	1.81	0.21022	TC192189_2503_37_S
8.61	0.609	0.9	0.39092	0.564266	0.81	0.39092	TC192190_1544_34_X2
9.2	1.04	1.25	0.24279	0.413552	1.55	0.24279	TC192191_1885_40_S
10.39	0.289	0.41	0.69001	0.807192	0.17	0.69001	TC192192_1223_40_S
10.42	-1372	-1.94	0.08317	0.20398	3.75	0.08317	TC192193_836_34_X2
10.11	4147	5.3	0.00041	0.013889	28.05	0.00041	TC192194_804_40_S
10.94	1521	2.16	0.05705	0.160258	4.69	0.05705	TC192195_753_39_X2
9.13	0.525	0.76	0.46634	0.632263	0.58	0.46634	TC192196_1934_35_S
6.67	0.335	0.45	0.66623	0.790544	0.2	0.66623	TC192197_851_34_X2
9.73	1873	2.65	0.02551	0.099031	7	0.02551	TC192198_2024_35_S
8.6	0.444	0.58	0.57696	0.722186	0.33	0.57696	TC192199_1946_40_S
7.52	1823	2.44	0.03578	0.12034	5.97	0.03578	TC192200_1482_40_S
8.69	0.346	0.51	0.62431	0.758383	0.26	0.62431	TC192201_1478_39_S
7.4	-2.21	-2.11	0.07064	0.183665	4.43	0.07064	TC192202_2544_40_S
7.83	-2448	-3.48	0.00642	0.04706	12.1	0.00642	TC192203_78_41_S
7.79	1429	2.03	0.07123	0.184614	4.12	0.07123	TC192204_2657_40_S
11.97	0.195	0.28	0.78674	0.871685	0.08	0.78674	TC192205_1822_40_S
8.07	1425	2.03	0.07149	0.185082	4.11	0.07149	TC192206_2330_38_S
8.98	1759	2.21	0.05283	0.15274	4.89	0.05283	TC192207_1880_40_S
7.65	1042	1.57	0.14954	0.298225	2.46	0.14954	TC192208_1696_38_S
9.26	0.048	0.06	0.95103	0.972921	0	0.95103	TC192209_1666_40_S
7.73	-0.046	-0.07	0.94754	0.970413	0	0.94754	TC192210_1221_39_S
11.57	-1825	-2.51	0.03207	0.113446	6.3	0.03207	TC192211_691_40_S
8.75	1.46	1.83	0.09861	0.22777	3.35	0.09861	TC192212_2933_40_S
9.15	3402	4.43	0.00144	0.024046	19.63	0.00144	TC192213_889_40_S
8.27	1796	2.63	0.02625	0.100771	6.91	0.02625	TC192214_1250_35_S
7.46	-2041	-2.12	0.06439	0.172839	4.51	0.06439	TC192215_1817_37_S
6.31	0.564	0.35	0.73847	0.839824	0.12	0.73847	TC192216_81_34_S
11.63	-0.687	-1.01	0.33821	0.513473	1.02	0.33821	TC192218_1336_40_S
7.7	0.429	0.62	0.54877	0.700563	0.39	0.54877	TC192219_879_38_S
7.18	-0.44	-0.42	0.68559	0.804124	0.17	0.68559	TC192220_1146_40_S
11.53	1895	2.81	0.01945	0.084683	7.88	0.01945	TC192221_1138_38_S
7.21	-2328	-2.22	0.05957	0.164932	4.92	0.05957	TC192223_1253_39_S
7.74	0.677	1.03	0.33037	0.506074	1.05	0.33037	TC192224_1169_40_S
7.6	-0.797	-1.2	0.25871	0.431481	1.44	0.25871	TC192225_992_37_S
6.83	-4566	-5.02	0.00086	0.018977	25.15	0.00086	TC192226_1657_40_S
9.67	4	4.16	0.00219	0.028563	17.27	0.00219	TC192227_1687_35_S
10.34	0.313	0.46	0.65821	0.784096	0.21	0.65821	TC192228_712_36_S
9.07	4104	5.81	0.00021	0.010079	33.81	0.00021	TC192229_1732_35_S
7.3	-0.732	-0.88	0.40049	0.572662	0.77	0.40049	TC192230_1142_34_X2
7.12	-1503	-1.84	0.09757	0.226404	3.38	0.09757	TC192231_251_39_S
7.8	3663	5.09	0.00055	0.015569	25.91	0.00055	TC192232_1702_39_S
8.99	-0.093	-0.13	0.90276	0.943878	0.02	0.90276	TC192233_1978_35_S
9.2	-0.205	-0.24	0.81486	0.888886	0.06	0.81486	TC192234_1274_37_S
11.6	1148	1.7	0.12125	0.25994	2.9	0.12125	TC192235_2355_40_S
8.77	0.603	0.77	0.46176	0.628086	0.59	0.46176	TC192236_2486_40_S
7.74	1278	1.64	0.13289	0.276431	2.7	0.13289	TC192237_2290_37_S
8.43	1017	1.52	0.16095	0.313362	2.31	0.16095	TC192238_1646_35_S
9.26	1973	2.67	0.02458	0.096851	7.12	0.02458	TC192239_1668_38_S
7.53	2065	2.73	0.02211	0.091221	7.46	0.02211	TC192240_1908_40_S
7.51	0.831	0.96	0.36066	0.535264	0.92	0.36066	TC192241_1059_39_S
10	-0.717	-1.08	0.30672	0.482373	1.17	0.30672	TC192242_1807_36_S
8.7	1166	1.42	0.1886	0.349197	2.01	0.1886	TC192243_1912_40_S
8.99	-1021	-1.51	0.16432	0.31748	2.27	0.16432	TC192244_655_40_S
8.56	-0.5	-0.73	0.48119	0.644661	0.54	0.48119	TC192245_2552_40_S
10.52	1127	1.61	0.13969	0.285788	2.6	0.13969	TC192246_1529_40_S
8.54	0.125	0.18	0.85895	0.917258	0.03	0.85895	TC192247_623_38_X2
8.4	2635	3.96	0.00296	0.03228	15.7	0.00296	TC192248_1952_40_S
10.77	1763	2.51	0.03212	0.113497	6.29	0.03212	TC192249_1518_40_S
7.82	1231	1.26	0.24206	0.412857	1.58	0.24206	TC192250_168_35_S
8.56	0.426	0.64	0.53449	0.688668	0.42	0.53449	TC192251_2783_35_S
8.06	-2285	-2.87	0.01742	0.079338	8.26	0.01742	TC192252_871_35_S
6.33	-2227	-2.18	0.05898	0.163677	4.75	0.05898	TC192254_2865_35_S
8.77	0.886	1.27	0.23278	0.402426	1.62	0.23278	TC192255_1290_40_S
7.58	-1005	-1.43	0.18392	0.343567	2.05	0.18392	TC192256_1296_40_S
9.09	0.339	0.48	0.64493	0.774244	0.23	0.64493	TC192257_1801_40_S
7.72	1001	1.24	0.24339	0.414033	1.55	0.24339	TC192258_914_39_X2
10.68	3652	4.38	0.00155	0.024899	19.2	0.00155	TC192259_1168_40_S
10.19	1416	1.88	0.09142	0.216943	3.53	0.09142	TC192260_1438_37_S
9.58	-0.926	-1.39	0.19611	0.358403	1.93	0.19611	TC192261_823_40_S
6.96	0.839	1.2	0.25875	0.431481	1.44	0.25875	TC192262_1445_40_S
8.36	0.306	0.44	0.66663	0.790721	0.2	0.66663	TC192263_1172_40_S
10.05	0.265	0.34	0.73933	0.84032	0.12	0.73933	TC192264_1874_40_S
8.52	1563	1.93	0.0839	0.205347	3.73	0.0839	TC192265_1612_36_S
5.89	-2557	-1.99	0.07973	0.198473	3.96	0.07973	TC192266_1123_40_S
9.25	-0.347	-0.43	0.67511	0.797037	0.19	0.67511	TC192267_2053_35_S
5.44	-1943	-1.35	0.21151	0.377263	1.83	0.21151	TC192268_387_34_S
7.36	0.069	0.1	0.92288	0.955619	0.01	0.92288	TC192269_908_40_S
8.48	0.253	0.38	0.71276	0.82258	0.14	0.71276	TC192270_1971_40_S
9.21	-0.122	-0.16	0.87977	0.930288	0.02	0.87977	TC192271_1609_40_S
8.47	1354	1.96	0.08025	0.199426	3.83	0.08025	TC192272_1078_39_S
10.11	3279	3.05	0.0129	0.066997	9.32	0.0129	TC192273_10_34_S
7.19	-2747	-2.28	0.04698	0.142077	5.21	0.04698	TC192274_1026_35_S
10.03	2081	2.48	0.03379	0.117189	6.14	0.03379	TC192275_1234_39_S
7.53	1.78	2.58	0.02845	0.105571	6.66	0.02845	TC192276_853_40_S
6.23	1901	2.04	0.07314	0.187662	4.18	0.07314	TC192277_2086_39_S
9.12	-0.022	-0.03	0.97805	0.988031	0	0.97805	TC192280_2186_38_S
7.61	0.501	0.45	0.66611	0.790481	0.2	0.66611	TC192281_137_40_S
7.92	-2931	-3.4	0.0086	0.054281	11.54	0.0086	TC192282_1773_35_S
6.49	1188	1.19	0.26356	0.436641	1.41	0.26356	TC192283_53_41_S
8.81	2729	3.69	0.00453	0.039741	13.64	0.00453	TC192284_1407_38_S
9.37	-2599	-3.81	0.00375	0.035912	14.53	0.00375	TC192285_114_41_S
7.21	1283	1.5	0.16707	0.321175	2.24	0.16707	TC192286_772_41_X2
7.48	-0.289	-0.32	0.75998	0.854342	0.1	0.75998	TC192287_1672_34_S
7.04	0.501	0.55	0.59363	0.735347	0.3	0.59363	TC192288_996_39_S
7.93	1698	1.87	0.0955	0.223121	3.52	0.0955	TC192289_1903_40_S
10.06	-1404	-1.98	0.07723	0.194266	3.93	0.07723	TC192290_970_38_S
7.06	0.662	0.74	0.4778	0.642477	0.55	0.4778	TC192291_1715_40_S
7.63	1162	1.19	0.26111	0.43375	1.43	0.26111	TC192292_1560_39_S
7.43	-2204	-2.1	0.07124	0.184614	4.41	0.07124	TC192293_2066_37_S
7.42	-1594	-1.85	0.09854	0.227697	3.44	0.09854	TC192294_2653_40_S
8.52	2076	3.11	0.01178	0.063829	9.66	0.01178	TC192295_919_40_S
7.64	1483	2.17	0.05634	0.158972	4.72	0.05634	TC192296_1169_40_S
8.46	1573	2.28	0.04743	0.142877	5.18	0.04743	TC192297_1343_40_S
6.28	0.746	0.5	0.62794	0.761283	0.25	0.62794	TC192298_1017_34_X2
8.64	1573	2.11	0.06238	0.169334	4.46	0.06238	TC192299_2161_39_S
7.02	1894	2.46	0.03472	0.118572	6.06	0.03472	TC192300_1294_41_X2
7.4	2888	3.36	0.00778	0.051861	11.29	0.00778	TC192301_1568_40_S
7.97	-0.308	-0.33	0.74508	0.844799	0.11	0.74508	TC192302_344_37_S
8.17	1453	1.4	0.19689	0.359433	1.96	0.19689	TC192303_1161_40_S
7.89	-0.308	-0.36	0.72984	0.834243	0.13	0.72984	TC192304_1002_38_S
8.26	-1204	-1.82	0.09978	0.229491	3.33	0.09978	TC192305_1500_36_S
9.4	1751	2.39	0.03915	0.127255	5.72	0.03915	TC192306_1650_37_S
8.43	0.402	0.52	0.61448	0.750956	0.27	0.61448	TC192307_1003_39_S
8.16	0.051	0.07	0.94546	0.969334	0	0.94546	TC192308_1242_39_S
9.34	0.633	0.93	0.37495	0.549045	0.87	0.37495	TC192309_2809_40_S
8.83	1661	2.25	0.04977	0.147455	5.05	0.04977	TC192310_1096_40_S
11.21	-2315	-3.31	0.00839	0.053702	10.98	0.00839	TC192311_827_38_S
9.65	-0.943	-1.31	0.22201	0.390386	1.71	0.22201	TC192312_189_41_S
7.4	-1203	-1.61	0.13944	0.285483	2.6	0.13944	TC192314_1556_39_S
7.48	-1011	-1.36	0.20617	0.370874	1.84	0.20617	TC192315_1553_37_S
8.01	-2121	-2.42	0.04007	0.129077	5.86	0.04007	TC192316_31_41_S
8.63	-2424	-2.79	0.02209	0.091203	7.81	0.02209	TC192317_1234_35_S
8.79	-1273	-1.84	0.09656	0.224775	3.4	0.09656	TC192318_939_35_S
6.61	0.308	0.31	0.7616	0.855274	0.1	0.7616	TC192319_1038_38_X2
8.28	0.425	0.6	0.56105	0.710229	0.36	0.56105	TC192320_1376_39_S
10.74	-4646	-6.62	8e-05	0.006995	43.85	8e-05	TC192321_1649_35_S
10.42	2309	2.88	0.01728	0.078973	8.28	0.01728	TC192322_914_37_S
7.78	1738	2.55	0.02974	0.108199	6.52	0.02974	TC192323_1303_40_S
8.17	1247	1.8	0.10335	0.234572	3.25	0.10335	TC192324_1827_40_S
7.4	-2191	-2.68	0.02397	0.095532	7.2	0.02397	TC192325_57_34_S
9.09	0.604	0.91	0.3835	0.557597	0.83	0.3835	TC192326_2360_38_S
6.24	1109	1.13	0.29044	0.465619	1.27	0.29044	TC192327_3126_39_S
8.44	2867	3.05	0.01291	0.06701	9.32	0.01291	TC192328_892_41_X2
8.06	2572	3.64	0.00498	0.041741	13.21	0.00498	TC192329_1103_39_S
11.56	0.05	0.07	0.9464	0.969725	0	0.9464	TC192330_886_40_S
8.26	-0.579	-0.63	0.54618	0.698675	0.39	0.54618	TC192331_1437_40_S
10.07	3.49	3.54	0.00577	0.044519	12.56	0.00577	TC192332_813_40_S
9.52	1304	1.59	0.14524	0.292441	2.52	0.14524	TC192333_1613_38_S
8.85	1761	2.11	0.06281	0.170116	4.44	0.06281	TC192334_1275_39_S
6.29	-1344	-1.32	0.21645	0.383366	1.75	0.21645	TC192335_1739_38_S
9.24	-1824	-2.68	0.02404	0.095605	7.19	0.02404	TC192336_2208_38_S
9.27	2672	3.23	0.00963	0.057476	10.43	0.00963	TC192337_2123_38_S
8.68	0.225	0.31	0.76501	0.857283	0.09	0.76501	TC192338_1147_35_S
8.12	2368	2.76	0.02106	0.08848	7.62	0.02106	TC192339_1158_40_S
12.12	0.565	0.73	0.48406	0.647333	0.53	0.48406	TC192340_2187_40_S
9.38	-2162	-3.08	0.01226	0.065112	9.51	0.01226	TC192341_1815_40_S
7.29	-0.277	-0.42	0.68663	0.804654	0.17	0.68663	TC192342_985_40_S
8.67	3354	2.74	0.02185	0.090598	7.5	0.02185	TC192343_2526_38_S
8.61	-0.404	-0.59	0.56665	0.71462	0.35	0.56665	TC192344_2075_37_S
7.43	1093	1.65	0.13234	0.275767	2.71	0.13234	TC192345_1223_40_S
8.62	-1996	-2.99	0.01441	0.070997	8.92	0.01441	TC192346_580_34_S
7.97	1192	1.68	0.12549	0.266143	2.82	0.12549	TC192348_1288_35_S
11	-2564	-3.7	0.00449	0.039557	13.68	0.00449	TC192349_905_37_X2
9.2	2216	3.2	0.01016	0.059176	10.22	0.01016	TC192350_791_40_S
9.6	-0.9	-1.35	0.20912	0.374467	1.82	0.20912	TC192351_1752_40_S
8.59	-1027	-1.51	0.16248	0.315156	2.29	0.16248	TC192352_1584_40_S
7.38	1135	1.16	0.27346	0.447662	1.35	0.27346	TC192353_1512_39_S
7.56	-0.979	-1.25	0.24115	0.411804	1.56	0.24115	TC192354_1100_40_S
11.15	-1575	-2.33	0.04317	0.134897	5.44	0.04317	TC192355_1231_40_S
8.44	-1602	-2.42	0.03755	0.123917	5.83	0.03755	TC192356_4850_38_S
7.63	0.892	0.95	0.36765	0.542026	0.89	0.36765	TC192357_621_38_S
7.71	-2631	-3.32	0.00835	0.053586	11	0.00835	TC192359_800_41_S
8.56	2558	2.69	0.0235	0.094442	7.26	0.0235	TC192360_2283_38_S
7.57	1	1.13	0.28581	0.46116	1.28	0.28581	TC192361_1146_40_S
8.97	3845	4.65	0.00104	0.020638	21.63	0.00104	TC192362_1132_36_S
9.77	1676	2.2	0.05378	0.154609	4.84	0.05378	TC192363_2176_40_S
8.23	0.977	1.21	0.25449	0.427067	1.47	0.25449	TC192364_506_38_S
8.26	0.226	0.3	0.77136	0.861421	0.09	0.77136	TC192365_2788_40_S
8.16	0.971	1.3	0.22296	0.391593	1.7	0.22296	TC192366_984_40_S
9.03	0.561	0.78	0.45254	0.61959	0.61	0.45254	TC192367_1323_38_S
11.68	3505	5.13	0.00052	0.015167	26.36	0.00052	TC192368_1423_35_S
7.39	0.296	0.34	0.74361	0.843473	0.11	0.74361	TC192369_1135_37_S
8.94	0.505	0.71	0.49513	0.656325	0.5	0.49513	TC192370_1081_38_S
11.27	-1783	-2.63	0.02601	0.100143	6.94	0.02601	TC192371_292_37_X2
9.21	-1243	-1.77	0.10884	0.242474	3.13	0.10884	TC192372_2032_40_S
8.05	1.81	2.74	0.02188	0.090658	7.49	0.02188	TC192373_848_34_X2
8.4	0.477	0.55	0.59698	0.737983	0.3	0.59698	TC192374_1976_40_S
7.38	-0.378	-0.4	0.69869	0.812644	0.16	0.69869	TC192375_1790_35_S
8.14	2013	2.68	0.0242	0.095931	7.17	0.0242	TC192376_769_35_S
8.91	-2773	-4.13	0.00229	0.029106	17.03	0.00229	TC192378_825_34_S
8.76	3069	3.17	0.01069	0.060752	10.03	0.01069	TC192379_750_38_X2
8.49	4224	5.18	0.00049	0.014875	26.86	0.00049	TC192380_1023_41_X4
7.85	0.182	0.24	0.8134	0.888227	0.06	0.8134	TC192381_1118_37_S
7.49	-0.019	-0.03	0.97848	0.988327	0	0.97848	TC192382_2347_40_S
5.06	-2287	-1.47	0.17669	0.334152	2.17	0.17669	TC192383_79_36_S
9.87	-0.088	-0.13	0.89761	0.941047	0.02	0.89761	TC192384_835_39_S
9.03	0.47	0.63	0.5413	0.694631	0.4	0.5413	TC192385_1090_37_S
7.16	-0.303	-0.42	0.68383	0.803068	0.18	0.68383	TC192386_1207_40_S
6.54	0.68	0.65	0.53624	0.689911	0.42	0.53624	TC192387_1317_40_S
9.95	0.814	1.15	0.27919	0.453805	1.32	0.27919	TC192388_1226_35_S
7	-0.411	-0.52	0.61695	0.752718	0.27	0.61695	TC192389_1050_37_S
7.82	2201	2.62	0.0268	0.102043	6.85	0.0268	TC192390_984_40_S
8.66	-0.09	-0.11	0.91277	0.949351	0.01	0.91277	TC192391_1278_38_S
8.87	0.647	0.93	0.37759	0.551631	0.86	0.37759	TC192392_1198_40_S
7.31	-0.479	-0.7	0.50075	0.660836	0.49	0.50075	TC192393_1112_40_S
8.24	4934	6.75	6e-05	0.006565	45.56	6e-05	TC192394_2565_40_S
6.35	1777	1.97	0.07815	0.195903	3.9	0.07815	TC192395_1020_40_S
8.62	-0.196	-0.24	0.81333	0.888188	0.06	0.81333	TC192396_810_34_X2
6.9	0.17	0.24	0.81672	0.889694	0.06	0.81672	TC192397_1919_39_S
8.96	2.01	2.97	0.01476	0.071881	8.84	0.01476	TC192399_1021_41_X2
7.81	1023	1.51	0.16472	0.318017	2.27	0.16472	TC192400_1084_38_S
7.39	1054	1.42	0.18823	0.348808	2.01	0.18823	TC192401_1902_40_S
9.94	2218	2.8	0.01978	0.085507	7.83	0.01978	TC192402_1775_40_S
9.56	-1499	-2.23	0.05114	0.149789	4.98	0.05114	TC192403_1183_34_S
8.12	-0.163	-0.24	0.81887	0.890975	0.06	0.81887	TC192404_2064_40_S
8.62	3108	4.35	0.00164	0.0252	18.9	0.00164	TC192406_914_35_S
8.13	1332	1.82	0.10064	0.230827	3.31	0.10064	TC192407_1114_40_S
7.82	3465	4.2	0.00204	0.027696	17.65	0.00204	TC192408_1241_36_S
6.4	2609	2.32	0.04737	0.142782	5.37	0.04737	TC192409_1804_36_S
8.02	0.548	0.64	0.53837	0.691986	0.41	0.53837	TC192410_972_40_S
8.31	-0.455	-0.52	0.61638	0.75233	0.27	0.61638	TC192411_1322_35_S
8.48	1863	2.48	0.03362	0.116811	6.16	0.03362	TC192412_989_38_S
8.26	1543	1.61	0.14019	0.28643	2.59	0.14019	TC192413_106_39_X2
8.29	-1446	-2.19	0.05493	0.156476	4.79	0.05493	TC192414_1075_38_S
7.74	-1061	-1.57	0.14935	0.297956	2.46	0.14935	TC192415_1371_35_S
8.23	1395	2.08	0.06574	0.175186	4.32	0.06574	TC192416_1397_40_S
7.64	0.28	0.42	0.68066	0.800645	0.18	0.68066	TC192417_1653_38_S
8.4	4697	4.31	0.00174	0.02596	18.56	0.00174	TC192419_824_41_X3
7.23	-2334	-3.26	0.00919	0.056238	10.62	0.00919	TC192420_1234_40_S
9.42	0.061	0.08	0.94039	0.966199	0.01	0.94039	TC192421_2234_35_S
8.95	1023	1.49	0.16953	0.324385	2.21	0.16953	TC192422_988_40_S
9.32	1854	2.71	0.02301	0.093323	7.33	0.02301	TC192423_1007_37_S
8.35	0.523	0.74	0.47865	0.642749	0.54	0.47865	TC192424_1549_40_S
7.73	-0.361	-0.55	0.59703	0.737983	0.3	0.59703	TC192425_1529_40_S
6.31	-2756	-2.43	0.0396	0.128163	5.9	0.0396	TC192426_481_40_S
8.29	-1153	-1.72	0.11745	0.254724	2.96	0.11745	TC192427_722_34_S
8.39	0.595	0.7	0.50214	0.662032	0.49	0.50214	TC192428_963_39_S
10.05	-0.216	-0.33	0.75103	0.848434	0.11	0.75103	TC192429_1668_37_S
10.34	-0.232	-0.32	0.75847	0.853466	0.1	0.75847	TC192430_897_36_S
6.74	0.014	0.01	0.98896	0.994131	0	0.98896	TC192431_1176_40_S
8.48	1835	2.25	0.04935	0.146733	5.07	0.04935	TC192432_2620_39_S
10.28	3792	5.28	0.00042	0.014045	27.88	0.00042	TC192433_676_34_X2
8.99	1679	2.52	0.03145	0.111994	6.36	0.03145	TC192434_1905_39_S
7.94	0.331	0.42	0.68284	0.802546	0.18	0.68284	TC192435_2628_40_S
7.89	1009	1.03	0.32963	0.505495	1.06	0.32963	TC192436_1952_40_S
8.87	4641	6.25	0.00012	0.00831	39.04	0.00012	TC192438_1650_40_S
8.95	0.614	0.92	0.38193	0.555828	0.84	0.38193	TC192439_1337_37_S
7.74	1246	1.77	0.10918	0.242979	3.12	0.10918	TC192440_2282_36_S
7.95	1102	1.63	0.13661	0.281366	2.64	0.13661	TC192441_2076_37_S
7.49	1288	1.23	0.24827	0.419739	1.51	0.24827	TC192442_629_37_X2
7.12	-0.768	-1.01	0.33734	0.5128	1.02	0.33734	TC192443_680_39_S
7.6	1008	1.47	0.17413	0.330655	2.16	0.17413	TC192444_2475_37_S
9.55	0.133	0.19	0.8525	0.913174	0.04	0.8525	TC192445_2530_38_S
8.54	-0.17	-0.25	0.80706	0.884522	0.06	0.80706	TC192446_1190_38_S
8.27	1487	2.19	0.05449	0.155783	4.81	0.05449	TC192447_1425_40_S
8.91	-0.228	-0.27	0.7962	0.877629	0.07	0.7962	TC192448_563_38_S
9.35	5294	7.77	2e-05	0.004524	60.39	2e-05	TC192449_743_37_X2
7.1	1407	2.06	0.06782	0.178855	4.24	0.06782	TC192450_1240_38_X2
7.62	0.017	0.02	0.98597	0.99255	0	0.98597	TC192451_1518_35_S
7.74	0.691	0.94	0.37275	0.547031	0.87	0.37275	TC192452_2088_40_S
7.1	-2929	-3.35	0.00927	0.056445	11.21	0.00927	TC192453_1089_40_S
7.77	-1059	-1.38	0.19936	0.362785	1.9	0.19936	TC192454_749_35_S
7.08	-1889	-2.08	0.06907	0.181009	4.33	0.06907	TC192455_1100_40_S
8.05	0.785	1.15	0.27725	0.451779	1.33	0.27725	TC192456_989_35_S
10.3	2204	3.14	0.01116	0.062118	9.86	0.01116	TC192457_1732_37_S
7.62	2778	2.84	0.02055	0.087274	8.06	0.02055	TC192458_809_37_S
8.16	2713	3.6	0.00527	0.042625	12.96	0.00527	TC192459_1395_40_S
8.71	-1355	-1.94	0.0826	0.203048	3.76	0.0826	TC192460_1865_40_S
9.06	1326	1.69	0.1236	0.263442	2.85	0.1236	TC192461_862_39_X2
7.59	-1872	-2.38	0.03976	0.128449	5.67	0.03976	TC192462_1814_40_S
9.4	-1.7	-2.53	0.03112	0.111286	6.39	0.03112	TC192463_1835_39_S
7.33	0.774	1.13	0.28436	0.459609	1.29	0.28436	TC192464_2124_35_S
8.24	0.916	1.01	0.33851	0.513667	1.03	0.33851	TC192465_2101_40_S
7.88	3239	4.59	0.00114	0.021393	21.07	0.00114	TC192466_884_37_S
9.29	-0.642	-0.81	0.43569	0.604585	0.66	0.43569	TC192467_273_41_S
7.33	0.706	1.01	0.33933	0.514606	1.01	0.33933	TC192468_962_38_X2
10.31	-1078	-1.6	0.14227	0.288819	2.56	0.14227	TC192470_1411_39_S
6.02	-0.726	-0.71	0.49192	0.653742	0.51	0.49192	TC192471_1787_40_S
7.78	0.692	0.84	0.42128	0.591484	0.71	0.42128	TC192472_1124_37_X2
8.29	-0.251	-0.37	0.71913	0.827015	0.14	0.71913	TC192473_1421_38_S
7.25	-2781	-3.21	0.01142	0.062863	10.33	0.01142	TC192474_868_35_S
8.85	-1.28	-1.88	0.09038	0.215501	3.55	0.09038	TC192475_2429_40_S
8.94	0.869	1.02	0.33436	0.510062	1.03	0.33436	TC192476_123_35_S
8.65	3207	4.79	0.00084	0.018774	22.98	0.00084	TC192477_1447_40_S
7.47	0.064	0.07	0.94361	0.968042	0.01	0.94361	TC192478_1809_35_S
8.83	2357	2.47	0.03438	0.118085	6.09	0.03438	TC192479_876_35_S
8.85	0.325	0.48	0.63932	0.770178	0.23	0.63932	TC192480_1778_40_S
9.15	-1244	-1.64	0.13372	0.277662	2.69	0.13372	TC192481_1367_39_S
8.74	-0.148	-0.19	0.85529	0.915236	0.04	0.85529	TC192482_650_40_S
9.08	-2225	-2.85	0.01799	0.080797	8.15	0.01799	TC192483_861_35_S
9.17	0.04	0.04	0.96736	0.982402	0	0.96736	TC192484_155_39_S
7.08	-0.015	-0.02	0.98739	0.993388	0	0.98739	TC192485_1080_38_S
9.22	-0.837	-1.25	0.24013	0.41062	1.57	0.24013	TC192486_1709_36_S
13.16	-1873	-2.73	0.02208	0.091203	7.46	0.02208	TC192487_1569_35_S
8.07	0.898	1.3	0.22444	0.39296	1.69	0.22444	TC192488_1019_40_S
8.59	0.96	1.43	0.1834	0.342995	2.06	0.1834	TC192489_496_36_S
7.5	0.446	0.52	0.61848	0.753714	0.27	0.61848	TC192490_555_40_S
8.85	3175	3.8	0.00381	0.036125	14.46	0.00381	TC192491_923_34_X2
8.18	0.67	0.97	0.35694	0.531692	0.94	0.35694	TC192492_1758_39_S
8.9	-2716	-3.85	0.00351	0.035134	14.85	0.00351	TC192493_1334_35_S
7.49	1057	1.41	0.19023	0.350979	1.99	0.19023	TC192494_1256_40_S
8.5	1775	1.97	0.0819	0.202058	3.89	0.0819	TC192495_2238_39_S
8.89	2612	3.2	0.0102	0.059316	10.21	0.0102	TC192496_926_40_X2
8.78	1251	1.63	0.13637	0.281095	2.65	0.13637	TC192497_1749_36_S
7.55	0.629	0.75	0.47321	0.638169	0.56	0.47321	TC192499_1102_40_S
7.7	0.86	1.26	0.23628	0.406547	1.6	0.23628	TC192500_1449_35_S
7.47	-0.631	-0.7	0.50146	0.661626	0.49	0.50146	TC192501_1167_41_S
6.79	-1309	-1.34	0.20987	0.375299	1.81	0.20987	TC192502_1234_41_S
7.71	0.941	1.31	0.2203	0.388108	1.72	0.2203	TC192503_1784_35_S
7.11	-1239	-1.37	0.20508	0.369582	1.88	0.20508	TC192504_1439_39_S
7.99	0.029	0.04	0.96677	0.982221	0	0.96677	TC192505_2124_39_S
7.31	0.199	0.22	0.82883	0.897693	0.05	0.82883	TC192506_1132_35_S
11.68	-2484	-3.6	0.00525	0.042586	12.98	0.00525	TC192507_785_37_S
7.71	1984	2.55	0.03011	0.108977	6.49	0.03011	TC192508_1712_39_S
9.56	0.297	0.43	0.67714	0.798237	0.18	0.67714	TC192509_1794_40_S
8.45	-1764	-2.49	0.03318	0.115699	6.2	0.03318	TC192510_1572_40_S
8.74	-1183	-1.74	0.11357	0.249189	3.04	0.11357	TC192511_1294_38_S
7.34	NA	NA	NA	NA	NA	NA	TC192512_1113_35_S
7.21	1.29	1.77	0.10839	0.2418	3.14	0.10839	TC192513_1196_39_S
9.3	-1204	-1.65	0.13253	0.275917	2.71	0.13253	TC192514_2207_40_S
8.42	0.531	0.61	0.55732	0.707191	0.37	0.55732	TC192515_2076_40_S
8.62	-3292	-4.85	0.00077	0.018038	23.57	0.00077	TC192516_588_34_S
8.67	-1657	-2.48	0.03359	0.116721	6.16	0.03359	TC192517_1428_37_S
6.51	-3947	-3.76	0.00623	0.046334	14.14	0.00623	TC192518_1592_39_S
7.56	0.538	0.8	0.44071	0.609067	0.65	0.44071	TC192519_1138_38_S
9.59	-0.462	-0.64	0.536	0.689759	0.41	0.536	TC192520_1540_40_S
7.77	2112	2.8	0.01956	0.084897	7.86	0.01956	TC192521_2062_40_S
9.71	-0.608	-0.86	0.4114	0.582852	0.74	0.4114	TC192522_1025_34_X2
6.26	-3929	-3.74	0.00638	0.046884	14.01	0.00638	TC192523_11_41_S
7.7	1.26	1.76	0.11113	0.245558	3.09	0.11113	TC192524_1320_37_S
9.15	-3628	-4.23	0.00251	0.029935	17.89	0.00251	TC192525_751_35_S
7.79	0.475	0.45	0.66147	0.786623	0.2	0.66147	TC192526_306_35_S
7.44	0.51	0.59	0.56596	0.713898	0.35	0.56596	TC192527_1379_39_S
10.19	1.51	2.27	0.04794	0.144085	5.15	0.04794	TC192528_2229_40_S
7.44	0.792	0.76	0.4645	0.630394	0.58	0.4645	TC192529_1160_36_S
8.56	2373	3.55	0.00572	0.044355	12.6	0.00572	TC192530_1261_37_S
10.26	2145	3.07	0.01246	0.06575	9.45	0.01246	TC192532_868_40_S
8.39	-2062	-3.02	0.01362	0.068745	9.13	0.01362	TC192533_16_37_S
7.1	-2517	-2.93	0.01769	0.080026	8.61	0.01769	TC192534_1011_36_X2
8.49	2308	2.76	0.02099	0.088318	7.63	0.02099	TC192535_676_40_S
8.16	-0.111	-0.14	0.8901	0.93635	0.02	0.8901	TC192536_2696_37_S
12.02	1463	2.16	0.05786	0.161753	4.65	0.05786	TC192537_1892_40_S
9.41	-2288	-2.66	0.02494	0.097815	7.07	0.02494	TC192538_825_41_X7
9.31	4552	6.63	7e-05	0.006995	43.92	7e-05	TC192539_726_40_S
9.06	-0.101	-0.15	0.88179	0.931311	0.02	0.88179	TC192540_1404_38_S
8.87	-0.028	-0.03	0.97388	0.985694	0	0.97388	TC192541_1582_41_X2
7.68	-0.356	-0.44	0.66702	0.790884	0.2	0.66702	TC192542_933_37_X2
7.43	0.616	0.74	0.47745	0.642331	0.55	0.47745	TC192543_904_40_S
8.08	-0.453	-0.51	0.62088	0.755596	0.26	0.62088	TC192544_1152_40_S
7.74	-2462	-2.86	0.02003	0.085957	8.15	0.02003	TC192545_1338_41_X2
7.59	-0.812	-0.96	0.36102	0.535456	0.92	0.36102	TC192546_38_36_S
9.99	4897	6.83	6e-05	0.006264	46.7	6e-05	TC192547_1016_41_X2
9.13	0.064	0.1	0.92579	0.957058	0.01	0.92579	TC192548_2223_35_S
9.39	-3177	-4.81	0.00082	0.018546	23.14	0.00082	TC192549_112_41_S
9.8	3116	2.75	0.0213	0.089133	7.58	0.0213	TC192550_1150_40_S
6.51	-2728	-2.97	0.01482	0.072064	8.82	0.01482	TC192551_1307_40_S
6.14	0.18	0.17	0.8693	0.92362	0.03	0.8693	TC192552_741_40_S
8.96	0.049	0.06	0.95616	0.975789	0	0.95616	TC192553_1345_40_S
9.54	-0.982	-1.4	0.19458	0.356351	1.95	0.19458	TC192554_979_40_S
7.81	1707	2.32	0.04426	0.136808	5.37	0.04426	TC192555_1274_40_S
7.83	0.631	0.88	0.39858	0.571028	0.78	0.39858	TC192556_1281_40_S
8.34	1019	1.43	0.18487	0.344768	2.04	0.18487	TC192557_1798_35_S
7.56	0.893	1.21	0.25657	0.429263	1.46	0.25657	TC192558_1552_40_S
9.08	1254	1.87	0.09243	0.218381	3.5	0.09243	TC192559_840_39_S
6.79	-3879	-4.32	0.00222	0.028802	18.63	0.00222	TC192560_853_39_S
8.49	0.072	0.08	0.94088	0.966369	0.01	0.94088	TC192561_1228_36_S
9.01	0.46	0.63	0.54181	0.695201	0.4	0.54181	TC192562_1154_40_S
8.27	-2235	-3.2	0.01007	0.058856	10.26	0.01007	TC192563_294_34_X2
9.63	4205	5.93	0.00018	0.009713	35.14	0.00018	TC192564_877_41_X2
9.14	3837	5.7	0.00024	0.01086	32.47	0.00024	TC192565_1732_39_S
8.14	-0.653	-0.87	0.40719	0.578845	0.75	0.40719	TC192566_960_39_S
12.72	-1937	-2.9	0.01659	0.077192	8.43	0.01659	TC192567_48_41_S
10.53	2601	3.29	0.00876	0.054745	10.81	0.00876	TC192568_873_39_X2
7.9	1508	1.77	0.11325	0.248815	3.12	0.11325	TC192569_2001_40_S
8.75	4028	5.77	0.00022	0.010324	33.33	0.00022	TC192570_1026_41_X4
8.69	3532	5.16	0.0005	0.014914	26.67	0.0005	TC192571_1550_39_S
8.05	0.653	0.97	0.3583	0.533003	0.93	0.3583	TC192572_1768_40_S
7.25	0.162	0.18	0.85956	0.917536	0.03	0.85956	TC192573_1099_40_S
9.35	0.511	0.77	0.45779	0.624637	0.6	0.45779	TC192574_1661_36_S
6.91	-0.652	-0.57	0.58248	0.726488	0.32	0.58248	TC192575_2179_37_S
6.24	-1017	-0.68	0.51718	0.675406	0.46	0.51718	TC192576_1330_36_S
8.77	0.457	0.53	0.60931	0.747321	0.28	0.60931	TC192577_1116_40_S
8.74	-0.659	-0.99	0.34616	0.521195	0.98	0.34616	TC192578_2540_35_S
8.91	0.398	0.59	0.57192	0.718363	0.34	0.57192	TC192579_1460_41_X2
7.91	0.378	0.52	0.61474	0.751075	0.27	0.61474	TC192580_922_40_S
8.02	-0.071	-0.11	0.91765	0.952122	0.01	0.91765	TC192581_143_40_S
8.69	-2069	-3.11	0.01179	0.063834	9.66	0.01179	TC192582_887_37_S
7.73	-0.924	-1.05	0.31932	0.495298	1.1	0.31932	TC192583_231_41_S
8.56	-1344	-1.95	0.08141	0.201173	3.8	0.08141	TC192584_1912_39_S
8.68	-1655	-2.25	0.04952	0.147	5.06	0.04952	TC192585_1076_37_S
8.76	2266	2.86	0.0179	0.080545	8.16	0.0179	TC192586_1908_39_S
8.6	-0.288	-0.36	0.72442	0.830924	0.13	0.72442	TC192587_673_39_S
6.89	-0.96	-0.99	0.34976	0.5246	0.98	0.34976	TC192588_995_36_S
11.03	1255	1.68	0.12594	0.26676	2.81	0.12594	TC192589_1252_39_S
10.04	1521	2.26	0.04884	0.145694	5.1	0.04884	TC192590_1487_38_S
11.07	-2.34	-3.51	0.00613	0.04606	12.29	0.00613	TC192591_1839_40_S
12.45	-3394	-4.8	0.00084	0.018774	23	0.00084	TC192592_1165_35_S
7.43	0.185	0.28	0.78494	0.870864	0.08	0.78494	TC192593_1260_38_S
9.19	-1497	-2.02	0.07203	0.185961	4.1	0.07203	TC192594_1384_35_S
7.22	2261	2.39	0.03891	0.126732	5.73	0.03891	TC192595_1095_36_S
8.99	0.178	0.26	0.80065	0.879987	0.07	0.80065	TC192596_1031_40_S
10.39	0.776	1.05	0.32062	0.496829	1.1	0.32062	TC192597_1882_36_S
6.41	-2345	-2.24	0.05355	0.154137	5.02	0.05355	TC192598_970_40_S
8.64	2518	3.49	0.00628	0.046537	12.19	0.00628	TC192599_789_39_S
6.12	2512	3.52	0.00603	0.045621	12.36	0.00603	TC192600_2360_40_S
8.35	-2.92	-4.33	0.00168	0.025541	18.73	0.00168	TC192601_1255_35_S
6.28	2308	2.04	0.06982	0.182343	4.17	0.06982	TC192602_1432_40_S
9.26	-2402	-3.06	0.01279	0.066785	9.36	0.01279	TC192603_1951_35_S
6.88	1708	1.95	0.08545	0.207636	3.79	0.08545	TC192604_1108_39_S
7.2	-2738	-3.2	0.01161	0.063352	10.26	0.01161	TC192605_663_41_S
8.93	1842	2.47	0.03417	0.117779	6.11	0.03417	TC192606_777_40_S
8.28	3823	5.41	0.00035	0.012725	29.29	0.00035	TC192607_2784_34_X2
10.19	0.78	1.12	0.29138	0.46668	1.25	0.29138	TC192608_283_40_S
8.2	1361	2.06	0.06755	0.178394	4.25	0.06755	TC192609_1714_40_S
8.87	-2171	-3.05	0.01292	0.067017	9.32	0.01292	TC192610_1012_40_X2
8.69	-2333	-3.36	0.00779	0.051892	11.28	0.00779	TC192611_781_35_S
7.11	0.406	0.56	0.58677	0.729964	0.32	0.58677	TC192612_1492_40_S
8.55	-1486	-2.2	0.05337	0.153816	4.86	0.05337	TC192613_1187_40_S
7.56	4276	5.97	0.00017	0.009513	35.63	0.00017	TC192614_1112_35_S
6.82	0.206	0.24	0.81599	0.889543	0.06	0.81599	TC192615_1400_39_S
7.74	2509	3.5	0.00615	0.046107	12.28	0.00615	TC192616_2450_39_S
6.43	0.86	0.82	0.43762	0.606496	0.67	0.43762	TC192617_753_40_S
8.48	3344	4.89	0.00074	0.017721	23.86	0.00074	TC192618_1134_35_S
7.82	0.578	0.33	0.74553	0.844989	0.11	0.74553	TC192619_131_41_X2
9.32	0.257	0.26	0.8016	0.880669	0.07	0.8016	TC192620_262_40_S
9.54	-0.621	-0.6	0.56453	0.712895	0.36	0.56453	TC192621_615_38_S
7.66	-0.119	-0.17	0.86593	0.921497	0.03	0.86593	TC192622_1700_40_S
7.27	3387	3.51	0.0061	0.045896	12.32	0.0061	TC192623_1419_40_S
7.7	-0.198	-0.16	0.87706	0.928886	0.03	0.87706	TC192624_1623_40_S
6.78	-0.364	-0.41	0.69098	0.807616	0.17	0.69098	TC192626_855_35_S
7.9	5205	4.37	0.00157	0.024997	19.12	0.00157	TC192627_967_35_S
6.63	1866	2.13	0.06336	0.171052	4.56	0.06336	TC192628_1699_37_S
6.32	2321	1.83	0.10198	0.23257	3.36	0.10198	TC192629_1924_40_S
8.86	0.233	0.28	0.78444	0.870517	0.08	0.78444	TC192630_546_40_S
6.32	1264	1.21	0.25873	0.431481	1.46	0.25873	TC192631_787_39_S
6.46	-0.786	-0.66	0.52571	0.682001	0.43	0.52571	TC192632_1886_40_S
7.46	-2436	-2.85	0.0201	0.086125	8.14	0.0201	TC192633_496_36_S
7.07	1069	1.29	0.22642	0.395257	1.67	0.22642	TC192634_195_40_S
8.43	-0.569	-0.83	0.42872	0.598196	0.68	0.42872	TC192635_3128_40_S
8.98	-2037	-2.68	0.02399	0.09558	7.2	0.02399	TC192636_104_37_S
8.89	0.214	0.27	0.79631	0.877677	0.07	0.79631	TC192637_2248_35_S
8.97	1736	2.12	0.06187	0.168476	4.48	0.06187	TC192638_1522_38_S
9.99	1237	1.54	0.15644	0.30716	2.37	0.15644	TC192639_837_34_X2
11.9	2053	2.43	0.03673	0.122447	5.9	0.03673	TC192640_751_40_S
7.77	-1594	-1.82	0.101	0.231262	3.3	0.101	TC192641_414_40_S
10.23	2.16	1.9	0.08812	0.211983	3.61	0.08812	TC192642_65_34_X2
9.06	5704	6.71	7e-05	0.006662	45.06	7e-05	TC192643_830_41_X2
8.09	-3063	-3.2	0.01164	0.063431	10.25	0.01164	TC192644_733_40_S
11.03	0.001	0	0.99893	0.999345	0	0.99893	TC192645_373_40_S
9.45	-0.625	-0.9	0.39036	0.563896	0.81	0.39036	TC192646_1221_35_S
8.74	-0.013	-0.01	0.98968	0.99441	0	0.98968	TC192647_944_38_S
12.7	-1826	-2.31	0.0449	0.13817	5.33	0.0449	TC192648_980_37_S
8.3	0.695	1	0.3434	0.51857	0.99	0.3434	TC192649_96_37_S
8.63	1011	1.3	0.22393	0.392649	1.69	0.22393	TC192650_546_41_X2
6.87	1092	1.14	0.28269	0.457897	1.3	0.28269	TC192651_1432_38_S
7.81	-0.014	-0.02	0.98379	0.991316	0	0.98379	TC192652_1999_40_S
9.51	2203	2.76	0.02118	0.088829	7.6	0.02118	TC192653_850_39_S
7.05	-2189	-3.2	0.01006	0.058825	10.26	0.01006	TC192654_1022_37_S
9.24	-2.11	-3.02	0.01362	0.068747	9.12	0.01362	TC192655_1413_38_S
9.28	-1.83	-2.56	0.02965	0.108027	6.53	0.02965	TC192656_912_40_S
10.4	2.15	3	0.01417	0.070374	8.98	0.01417	TC192657_735_41_X2
8.34	1314	1.59	0.14561	0.29281	2.51	0.14561	TC192658_634_40_S
6.89	-2193	-2.4	0.04139	0.131574	5.76	0.04139	TC192659_136_35_S
8.29	6247	8.69	1e-05	0.003572	75.53	1e-05	TC192660_1625_40_S
9.11	-2782	-3.1	0.01366	0.068793	9.6	0.01366	TC192661_3270_37_S
9.31	0.793	1.04	0.32198	0.49822	1.09	0.32198	TC192662_1626_40_S
6.26	-3702	-3.81	0.00461	0.04	14.52	0.00461	TC192663_1133_38_S
6.5	0.806	0.44	0.67207	0.794742	0.19	0.67207	TC192664_1089_40_S
7.62	0.803	1.2	0.26032	0.433022	1.43	0.26032	TC192665_800_39_S
8.5	1581	1.71	0.11943	0.257093	2.93	0.11943	TC192666_863_39_S
7.17	-3141	-3.67	0.00569	0.044295	13.46	0.00569	TC192667_1327_39_S
7.29	0.803	0.96	0.359	0.533786	0.93	0.359	TC192668_1561_35_S
7.12	-0.155	-0.17	0.87258	0.925944	0.03	0.87258	TC192669_148_41_S
7.39	-0.625	-0.69	0.51012	0.668996	0.47	0.51012	TC192670_1534_40_S
8.05	2729	3.14	0.01114	0.062079	9.87	0.01114	TC192671_1722_37_S
10.01	7.38	10.1	0	0.003572	101.95	0	TC192672_624_34_X3
8.4	0.669	0.99	0.34491	0.520065	0.99	0.34491	TC192673_1819_38_S
11.19	-3303	-4.95	0.00068	0.017192	24.49	0.00068	TC192674_33_34_S
8.55	1295	1.74	0.11467	0.250526	3.02	0.11467	TC192675_763_41_X2
7.1	1073	1.26	0.24251	0.413269	1.58	0.24251	TC192676_277_38_X2
7.93	-0.492	-0.5	0.63089	0.76369	0.25	0.63089	TC192677_24_39_X2
10.93	2019	2.62	0.02681	0.102043	6.85	0.02681	TC192678_884_41_X2
8.79	1907	1.77	0.10858	0.242072	3.14	0.10858	TC192679_1540_40_S
8.04	-0.614	-0.78	0.45485	0.621876	0.61	0.45485	TC192680_169_40_S
7.88	0.666	1	0.34016	0.515385	1.01	0.34016	TC192681_694_40_S
11.29	-1234	-1.86	0.09376	0.220523	3.47	0.09376	TC192682_760_38_S
7.35	-2142	-2.51	0.03491	0.118865	6.29	0.03491	TC192683_917_40_S
11.8	0.431	0.54	0.60291	0.742771	0.29	0.60291	TC192684_169_41_S
7.56	1186	1.64	0.13419	0.278198	2.68	0.13419	TC192686_724_40_S
7.31	0.358	0.39	0.70299	0.815647	0.16	0.70299	TC192687_235_34_S
11.33	-1904	-2.7	0.02342	0.094207	7.27	0.02342	TC192688_1140_34_X2
6.61	-1096	-1.26	0.24216	0.412885	1.58	0.24216	TC192689_888_35_S
8.91	0.288	0.33	0.75161	0.848784	0.11	0.75161	TC192690_1110_38_S
7.46	0.804	1.15	0.27721	0.451744	1.33	0.27721	TC192691_1339_40_S
7.6	0.771	1.05	0.32105	0.497273	1.1	0.32105	TC192692_2237_36_S
7.97	0.219	0.32	0.75265	0.849342	0.11	0.75265	TC192693_1839_35_S
7.66	2273	3.4	0.00732	0.050269	11.54	0.00732	TC192694_1560_40_S
7.62	2567	2.88	0.01719	0.078872	8.3	0.01719	TC192695_711_36_X2
7	1598	1.67	0.1322	0.275535	2.77	0.1322	TC192696_994_40_S
9.95	7576	9.81	0	0.003572	96.14	0	TC192697_1410_39_X3
6.89	-1477	-1.81	0.10137	0.231801	3.29	0.10137	TC192698_804_39_S
8.44	-0.517	-0.62	0.55188	0.702724	0.38	0.55188	TC192699_767_36_S
7.67	0.411	0.55	0.59817	0.73872	0.3	0.59817	TC192700_1298_39_S
7.88	-2051	-2.38	0.04011	0.129154	5.65	0.04011	TC192701_2106_38_S
7.6	0.314	0.4	0.6959	0.810694	0.16	0.6959	TC192702_633_35_S
8.31	2881	3.28	0.0088	0.054842	10.79	0.0088	TC192703_1158_40_S
8.4	2308	2.99	0.01424	0.070526	8.96	0.01424	TC192704_1461_40_S
8.71	2737	3.72	0.00435	0.038876	13.83	0.00435	TC192705_1171_35_S
6.71	-2015	-2.08	0.06872	0.180534	4.34	0.06872	TC192706_1811_40_S
9.72	4533	5.56	0.00029	0.01158	30.94	0.00029	TC192707_620_39_S
8.96	-0.108	-0.11	0.91122	0.948446	0.01	0.91122	TC192708_151_34_S
8.22	-0.376	-0.55	0.59797	0.738659	0.3	0.59797	TC192709_1913_40_S
10.21	2456	2.76	0.02097	0.088259	7.63	0.02097	TC192710_632_37_X2
8.84	-0.402	-0.58	0.57699	0.722186	0.33	0.57699	TC192711_1124_39_S
9.43	-0.731	-0.98	0.35025	0.524999	0.97	0.35025	TC192712_724_41_X2
7.69	0.504	0.62	0.54675	0.699059	0.39	0.54675	TC192713_876_41_S
9.11	3674	4.79	0.00085	0.018812	22.96	0.00085	TC192714_749_39_S
8.4	3371	4.96	0.00066	0.016957	24.64	0.00066	TC192715_1033_38_S
9.43	3876	4.57	0.00117	0.0216	20.89	0.00117	TC192716_726_40_S
7.4	1316	1.81	0.10186	0.232458	3.28	0.10186	TC192717_1233_40_S
7.9	1113	1.13	0.28591	0.461224	1.28	0.28591	TC192718_1857_36_S
8.72	2221	2.88	0.01716	0.078811	8.31	0.01716	TC192719_755_40_S
7.7	0.2	0.21	0.83707	0.903194	0.04	0.83707	TC192720_1236_41_X2
9.39	1575	2.17	0.05624	0.158839	4.72	0.05624	TC192721_889_40_S
8.45	-2658	-3.85	0.00352	0.035134	14.84	0.00352	TC192722_14_39_S
9.11	1.2	1.72	0.11721	0.254352	2.97	0.11721	TC192723_1425_35_S
8.7	-0.502	-0.74	0.47611	0.641189	0.55	0.47611	TC192724_853_37_S
9.21	-1.19	-1.65	0.13148	0.274299	2.72	0.13148	TC192725_40_36_S
10.23	3908	5.68	0.00025	0.011013	32.21	0.00025	TC192726_1892_40_S
9.5	-0.744	-1.04	0.32458	0.500397	1.08	0.32458	TC192727_1694_40_S
7.46	0.295	0.39	0.70339	0.815842	0.15	0.70339	TC192728_1433_38_S
7.81	0.565	0.63	0.54427	0.697052	0.4	0.54427	TC192729_873_39_S
8.76	2178	3.2	0.01016	0.059176	10.22	0.01016	TC192730_2159_40_S
7.54	-1.84	-2.07	0.07054	0.183496	4.27	0.07054	TC192731_816_37_S
8.32	1471	1.94	0.08245	0.202887	3.77	0.08245	TC192732_691_39_S
11.82	-3236	-4.87	0.00075	0.017886	23.74	0.00075	TC192733_37_34_S
6.75	-0.76	-0.93	0.37482	0.548892	0.87	0.37482	TC192734_1261_37_S
7.81	-1566	-1.86	0.0941	0.22086	3.46	0.0941	TC192735_269_41_X2
8.4	1329	1.83	0.09846	0.227546	3.36	0.09846	TC192736_1095_40_S
7.15	-0.038	-0.06	0.95627	0.975789	0	0.95627	TC192737_1606_36_S
6.47	-0.137	-0.15	0.88119	0.930897	0.02	0.88119	TC192738_111_34_X2
8.68	1.05	1.18	0.26595	0.439126	1.4	0.26595	TC192739_1095_39_S
8.03	0.745	0.9	0.39182	0.564968	0.8	0.39182	TC192741_893_41_X2
10.88	-0.633	-0.94	0.36827	0.542664	0.89	0.36827	TC192742_948_38_S
7.68	1461	1.7	0.12448	0.264812	2.91	0.12448	TC192743_1253_40_S
10.12	-2939	-4.4	0.0015	0.024497	19.39	0.0015	TC192744_117_41_S
7.27	-1278	-1.67	0.1284	0.270125	2.77	0.1284	TC192745_231_40_S
8.75	-0.26	-0.36	0.72749	0.832572	0.13	0.72749	TC192746_855_35_S
7.41	-1358	-1.77	0.10936	0.243251	3.12	0.10936	TC192747_739_39_S
8.82	2705	3.43	0.00696	0.049008	11.75	0.00696	TC192748_2365_40_S
10.15	2113	2.55	0.02992	0.108612	6.51	0.02992	TC192749_731_40_S
8.13	-2005	-2.34	0.04545	0.139242	5.49	0.04545	TC192750_154_34_S
10.27	1.84	2.56	0.02965	0.108029	6.53	0.02965	TC192751_618_37_S
7.48	0.731	0.87	0.40664	0.578459	0.75	0.40664	TC192752_2242_40_S
7.97	-2511	-2.93	0.01785	0.080401	8.58	0.01785	TC192753_1946_37_S
7.48	1206	1.73	0.11565	0.252091	3	0.11565	TC192754_1496_40_S
9.25	1829	2.7	0.02337	0.094092	7.28	0.02337	TC192755_1396_40_S
8.46	-0.239	-0.34	0.74143	0.84194	0.12	0.74143	TC192756_836_35_S
7.81	2101	2.38	0.03979	0.128449	5.67	0.03979	TC192757_754_40_S
7	NA	NA	NA	NA	NA	NA	TC192758_1660_40_S
7.24	-0.548	-0.78	0.45181	0.618985	0.62	0.45181	TC192759_763_37_S
10.62	2041	2.5	0.03264	0.114463	6.24	0.03264	TC192760_683_40_S
7.8	0.172	0.26	0.80283	0.881668	0.07	0.80283	TC192761_3557_40_S
7.21	-0.089	-0.1	0.92336	0.955926	0.01	0.92336	TC192762_855_35_S
7.85	3293	2.75	0.02153	0.08977	7.55	0.02153	TC192763_241_40_S
8.34	-0.377	-0.44	0.66911	0.792669	0.19	0.66911	TC192764_2345_40_S
8.65	-2087	-2.47	0.03401	0.117513	6.12	0.03401	TC192765_764_35_S
8.43	2564	3.45	0.00674	0.048125	11.88	0.00674	TC192766_824_40_S
6.7	-3001	-2.86	0.02264	0.092404	8.18	0.02264	TC192768_1926_39_S
10.95	0.689	1.04	0.32245	0.498657	1.09	0.32245	TC192769_2205_40_S
7.96	3064	3.78	0.00396	0.036954	14.27	0.00396	TC192770_520_41_X3
7.2	1264	1.31	0.22215	0.390551	1.71	0.22215	TC192771_706_40_S
12.21	0.034	0.05	0.96003	0.978211	0	0.96003	TC192772_420_35_S
7.66	0.183	0.21	0.84136	0.906022	0.04	0.84136	TC192773_1276_35_S
7.71	-3688	-4.93	0.00069	0.017344	24.33	0.00069	TC192774_2_41_S
6.26	-4288	-4.09	0.00403	0.037309	16.69	0.00403	TC192775_376_40_S
8.43	-0.717	-1.07	0.30917	0.484683	1.15	0.30917	TC192776_107_39_S
9.56	-1.73	-2.59	0.02822	0.105007	6.69	0.02822	TC192777_129_41_S
9.21	1939	2.7	0.02347	0.094328	7.27	0.02347	TC192778_774_40_S
8.85	3958	4.1	0.00237	0.029291	16.85	0.00237	TC192779_586_41_X2
10.41	3.06	3.96	0.00299	0.032487	15.66	0.00299	TC192780_973_40_S
10.01	5735	7.3	3e-05	0.005203	53.33	3e-05	TC192781_772_39_X2
7.74	2455	2.93	0.01572	0.07472	8.61	0.01572	TC192783_1293_38_S
8.03	0.48	0.67	0.51772	0.675841	0.45	0.51772	TC192784_711_38_S
10.9	4369	5.94	0.00018	0.009711	35.24	0.00018	TC192785_778_40_S
8.49	-1122	-1.45	0.17955	0.338228	2.1	0.17955	TC192786_866_40_S
9.46	3.24	3.3	0.00865	0.054427	10.86	0.00865	TC192787_794_40_S
10.26	4127	5.57	0.00029	0.011559	31	0.00029	TC192788_549_38_S
7.19	0.658	0.95	0.36392	0.538168	0.91	0.36392	TC192789_827_41_X2
8.72	0.562	0.66	0.5285	0.683754	0.43	0.5285	TC192790_803_37_X2
9.77	0.125	0.18	0.85933	0.917523	0.03	0.85933	TC192791_810_38_S
10.59	-1325	-1.98	0.07695	0.193844	3.93	0.07695	TC192792_933_36_S
10.46	-5957	-8.46	1e-05	0.003572	71.57	1e-05	TC192793_1027_40_S
12.69	-1032	-1.54	0.15602	0.30662	2.37	0.15602	TC192794_13_41_S
8.71	1193	1.6	0.14158	0.287932	2.57	0.14158	TC192795_1162_36_S
9.36	2423	3.62	0.00514	0.042231	13.07	0.00514	TC192796_739_36_S
7.69	1555	2.21	0.05249	0.152041	4.91	0.05249	TC192797_788_38_X2
8.63	0.9	1.16	0.27606	0.450364	1.34	0.27606	TC192798_1999_39_S
8.42	2438	3.3	0.0086	0.054281	10.88	0.0086	TC192799_956_38_S
8.47	-1259	-1.76	0.11128	0.245815	3.08	0.11128	TC192800_1006_37_S
7.82	1042	1.32	0.21775	0.384826	1.74	0.21775	TC192802_1110_40_S
8.56	0.721	1.07	0.30978	0.485334	1.15	0.30978	TC192803_1769_40_S
9.92	3813	5.26	0.00043	0.014207	27.69	0.00043	TC192804_758_35_S
9.54	2895	4.35	0.00162	0.025182	18.94	0.00162	TC192805_765_40_S
10.71	-3204	-4.7	0.00096	0.020011	22.14	0.00096	TC192806_2_39_S
7.76	0.637	0.85	0.41885	0.589495	0.71	0.41885	TC192807_1048_38_S
8.01	1082	1.41	0.1899	0.350656	1.99	0.1899	TC192808_726_36_S
8.29	0.955	0.99	0.34726	0.522126	0.98	0.34726	TC192809_287_40_X2
8.33	-0.789	-1.08	0.30608	0.481813	1.17	0.30608	TC192810_1857_35_S
6.43	-2906	-2.89	0.01907	0.083704	8.33	0.01907	TC192811_1477_40_S
7.94	1492	1.85	0.09512	0.222559	3.43	0.09512	TC192812_607_35_S
10.54	2817	2.38	0.04002	0.128947	5.65	0.04002	TC192813_548_34_X2
7.68	0.426	0.56	0.58877	0.73147	0.31	0.58877	TC192814_1813_37_S
9.19	0.836	1.22	0.25303	0.425375	1.48	0.25303	TC192815_729_36_S
9.43	3787	4.89	0.00074	0.017721	23.9	0.00074	TC192816_1407_35_S
7.45	-0.935	-1.24	0.24377	0.414307	1.54	0.24377	TC192817_1255_39_S
9.3	4238	4.78	0.00086	0.018983	22.83	0.00086	TC192818_824_34_X2
8.86	0.702	0.98	0.35341	0.527986	0.95	0.35341	TC192819_1189_37_S
8.28	2631	3.98	0.00289	0.031933	15.82	0.00289	TC192820_905_39_S
7.45	-0.738	-0.85	0.41887	0.589495	0.72	0.41887	TC192821_812_38_S
10.7	-0.706	-1.02	0.33086	0.506464	1.05	0.33086	TC192822_2018_35_S
7.42	1509	2.15	0.05856	0.163004	4.62	0.05856	TC192823_1742_40_S
9.41	0.439	0.49	0.63217	0.76446	0.24	0.63217	TC192824_802_36_S
8.08	2.16	2.57	0.0288	0.106336	6.62	0.0288	TC192825_672_40_S
7.17	0.237	0.25	0.80747	0.884775	0.06	0.80747	TC192826_2382_39_S
7.45	-0.897	-1.1	0.29866	0.474424	1.21	0.29866	TC192828_1115_38_S
7.55	1797	1.57	0.15023	0.299159	2.45	0.15023	TC192829_1352_39_S
8.87	2.23	2.24	0.05074	0.149121	5	0.05074	TC192831_87_34_X2
7.35	-1.73	-2.48	0.03386	0.117331	6.14	0.03386	TC192832_838_34_X2
8.64	1498	1.57	0.1483	0.296702	2.48	0.1483	TC192833_319_39_S
9.85	2237	2.46	0.03469	0.118562	6.07	0.03469	TC192834_768_35_S
9.52	-1021	-1.54	0.15553	0.305932	2.38	0.15553	TC192836_1227_35_S
6.9	0.65	0.92	0.38166	0.555669	0.84	0.38166	TC192837_1188_40_S
8.71	-1914	-2.56	0.02935	0.107503	6.57	0.02935	TC192839_830_40_S
9.48	-0.815	-1.18	0.26483	0.438015	1.4	0.26483	TC192840_896_35_S
8.82	4299	5.28	0.00042	0.014045	27.89	0.00042	TC192841_918_39_S
7.58	-2175	-2.07	0.07428	0.189307	4.3	0.07428	TC192842_1746_40_S
7.88	-1738	-1.95	0.0807	0.200081	3.82	0.0807	TC192843_850_37_S
8.55	-0.516	-0.72	0.48595	0.648805	0.53	0.48595	TC192844_1391_40_S
9.34	-0.978	-1.47	0.17304	0.329343	2.17	0.17304	TC192845_25_41_S
7.9	-1672	-2.49	0.03301	0.11543	6.21	0.03301	TC192846_780_37_S
12.55	-1285	-1.74	0.11408	0.249673	3.03	0.11408	TC192847_638_39_S
9.07	3222	4.7	0.00097	0.020072	22.05	0.00097	TC192848_1762_40_S
11.65	-2.04	-3.06	0.0127	0.066434	9.38	0.0127	TC192849_493_40_S
7.55	1716	2.27	0.0475	0.143054	5.18	0.0475	TC192850_862_40_S
9.3	0.159	0.23	0.82112	0.892736	0.05	0.82112	TC192851_1065_37_S
7.43	0.063	0.08	0.93545	0.962982	0.01	0.93545	TC192852_1215_40_S
10.73	0.573	0.84	0.41892	0.589495	0.71	0.41892	TC192853_1683_40_S
7.65	-0.485	-0.53	0.6085	0.746866	0.28	0.6085	TC192854_1468_39_S
7.29	1594	2.41	0.03801	0.124894	5.8	0.03801	TC192855_2458_38_S
7.94	1206	1.18	0.26958	0.443154	1.39	0.26958	TC192856_20_41_X2
10.36	-1194	-1.6	0.14147	0.287843	2.57	0.14147	TC192857_299_35_S
8.47	1255	1.68	0.12551	0.266153	2.82	0.12551	TC192858_1389_40_S
9.23	3235	3.91	0.00323	0.033761	15.27	0.00323	TC192859_684_40_S
7.93	1168	1.57	0.14855	0.297034	2.47	0.14855	TC192860_1143_39_S
8.43	3431	4.27	0.00185	0.026507	18.19	0.00185	TC192861_1225_39_S
7.28	0.711	0.83	0.42795	0.597649	0.69	0.42795	TC192862_1726_40_S
9.35	0.348	0.51	0.61885	0.753898	0.26	0.61885	TC192863_1436_39_S
8.57	0.657	0.76	0.46635	0.632263	0.58	0.46635	TC192864_934_40_S
7.63	0.771	1.15	0.2777	0.452205	1.33	0.2777	TC192865_1986_40_S
8.74	-0.744	-1	0.34037	0.515639	1.01	0.34037	TC192866_1574_38_S
7.36	-2065	-2.27	0.05067	0.148998	5.17	0.05067	TC192867_844_35_S
6.96	1569	1.86	0.09449	0.221454	3.45	0.09449	TC192868_855_40_S
9.86	2543	3.63	0.00499	0.041755	13.2	0.00499	TC192869_732_40_S
7.95	-1.69	-2.56	0.02962	0.107984	6.54	0.02962	TC192870_4360_40_S
9.46	-0.126	-0.18	0.86101	0.918404	0.03	0.86101	TC192871_841_35_S
12.16	0.463	0.7	0.50279	0.662466	0.49	0.50279	TC192872_1804_40_S
10.52	5461	8.05	2e-05	0.004218	64.81	2e-05	TC192873_895_34_X2
6.54	-3007	-3.28	0.01026	0.059532	10.77	0.01026	TC192874_1066_40_S
6.7	-4149	-4.15	0.00282	0.031663	17.21	0.00282	TC192876_43_35_S
9.49	4196	4.94	0.00069	0.017305	24.36	0.00069	TC192877_1007_36_X2
9.97	4769	6.9	5e-05	0.006264	47.63	5e-05	TC192878_562_41_X2
8.01	1126	1.52	0.16062	0.312876	2.32	0.16062	TC192879_1376_40_S
7.47	1534	1.86	0.09386	0.220659	3.47	0.09386	TC192880_1311_39_S
9.26	3774	4.23	0.0025	0.029887	17.92	0.0025	TC192881_821_41_X2
10.37	-1738	-2.62	0.02682	0.102043	6.84	0.02682	TC192882_945_36_S
7.68	-3345	-4.96	0.00067	0.017092	24.56	0.00067	TC192883_2199_38_S
8.9	-0.089	-0.14	0.89531	0.93987	0.02	0.89531	TC192884_1021_39_S
8.01	-0.434	-0.65	0.52932	0.684524	0.43	0.52932	TC192885_874_36_S
6.99	-2302	-2.52	0.03438	0.118085	6.33	0.03438	TC192886_971_40_S
8.1	-1798	-2.1	0.06683	0.177102	4.41	0.06683	TC192887_2513_39_S
9.13	-1072	-1.56	0.15173	0.301162	2.43	0.15173	TC192888_1870_37_S
8.69	0.921	1.15	0.27744	0.451946	1.33	0.27744	TC192889_2091_35_S
8.03	0.853	1.13	0.28464	0.459892	1.29	0.28464	TC192890_1380_40_S
7.04	0.082	0.09	0.92891	0.958786	0.01	0.92891	TC192891_1175_35_S
9.22	2495	3.47	0.00653	0.047504	12.02	0.00653	TC192892_1242_37_S
7.93	0.658	0.96	0.36038	0.535137	0.92	0.36038	TC192894_24_36_S
7.37	-0.85	-1.27	0.23386	0.403704	1.62	0.23386	TC192895_804_35_S
8.1	0.123	0.19	0.8565	0.915953	0.03	0.8565	TC192896_986_35_S
7.34	0.844	1.06	0.31665	0.49267	1.12	0.31665	TC192897_793_35_S
7.35	-1897	-2.33	0.04351	0.135504	5.42	0.04351	TC192898_1193_39_S
7.82	-0.176	-0.17	0.86548	0.921138	0.03	0.86548	TC192899_455_41_X2
9.69	-1803	-2.11	0.06211	0.168865	4.47	0.06211	TC192900_972_34_X3
8.14	1051	1.21	0.25614	0.428751	1.46	0.25614	TC192901_1659_38_S
6.81	-0.454	-0.48	0.64544	0.774544	0.23	0.64544	TC192902_916_41_X2
9.78	2186	2.81	0.01949	0.084806	7.88	0.01949	TC192903_1899_39_S
7.55	1107	1.66	0.13007	0.272317	2.75	0.13007	TC192904_892_40_S
8.64	2766	4.03	0.00266	0.03087	16.25	0.00266	TC192905_933_40_S
10.68	1976	2.29	0.04667	0.141588	5.22	0.04667	TC192906_1390_36_S
9.63	-0.348	-0.38	0.7157	0.824705	0.14	0.7157	TC192907_606_40_S
6.54	-0.067	-0.08	0.93954	0.965705	0.01	0.93954	TC192908_1109_38_S
9.82	0.065	0.08	0.93788	0.964529	0.01	0.93788	TC192909_1125_35_S
8.47	1106	1.64	0.13274	0.276214	2.7	0.13274	TC192910_1801_40_S
8.07	1158	1.4	0.19451	0.356303	1.95	0.19451	TC192911_573_41_X2
10.6	3665	5.28	0.00043	0.014065	27.85	0.00043	TC192912_2187_37_S
11.84	-1594	-2.21	0.05249	0.152041	4.91	0.05249	TC192913_999_36_S
7.39	0.284	0.26	0.80187	0.880872	0.07	0.80187	TC192914_1642_38_S
8.14	1876	2.07	0.06647	0.176492	4.3	0.06647	TC192915_879_35_S
8.26	-0.87	-0.94	0.37031	0.544793	0.88	0.37031	TC192916_145_41_S
7.6	2354	3.33	0.00821	0.05315	11.07	0.00821	TC192917_1624_37_S
10.49	0.485	0.68	0.51328	0.671881	0.46	0.51328	TC192918_1672_37_S
7.86	-0.581	-0.84	0.42373	0.593961	0.7	0.42373	TC192919_1722_39_S
8.8	4474	4.81	0.00113	0.021342	23.11	0.00113	TC192920_989_40_S
8.28	0.283	0.33	0.75145	0.848704	0.11	0.75145	TC192921_445_41_S
8.44	-0.49	-0.68	0.51281	0.671429	0.46	0.51281	TC192922_1827_40_S
7.34	-2121	-2.46	0.03747	0.123752	6.07	0.03747	TC192923_868_35_S
7.23	0.797	1.11	0.29422	0.470059	1.23	0.29422	TC192924_1493_38_S
9.99	1.35	1.78	0.10658	0.239382	3.18	0.10658	TC192925_709_37_X3
7.68	2027	2.1	0.06322	0.170712	4.42	0.06322	TC192926_981_34_X2
7.41	0.221	0.33	0.74558	0.844999	0.11	0.74558	TC192927_1205_38_S
9.2	2632	3.64	0.00495	0.04159	13.24	0.00495	TC192928_793_40_S
6.5	-1986	-2.03	0.07475	0.190139	4.12	0.07475	TC192929_853_40_S
7.78	0.667	0.94	0.36958	0.54419	0.89	0.36958	TC192930_2080_40_S
10.64	4.42	5.3	0.00041	0.013883	28.1	0.00041	TC192931_1546_40_S
10.78	-1838	-2.24	0.05	0.147896	5.04	0.05	TC192932_24_33_S
7.89	-0.073	-0.08	0.93536	0.962968	0.01	0.93536	TC192933_18_41_S
9.77	0.456	0.66	0.52775	0.683409	0.43	0.52775	TC192934_724_35_S
7.46	1341	1.79	0.10545	0.237762	3.2	0.10545	TC192935_2154_35_S
8.53	0.237	0.31	0.76682	0.858385	0.09	0.76682	TC192936_817_35_S
8.14	3376	5.06	0.00058	0.015992	25.6	0.00058	TC192937_1311_40_S
10.25	3961	5.98	0.00017	0.009467	35.78	0.00017	TC192938_958_34_X2
7.56	2.69	4.01	0.00274	0.031382	16.08	0.00274	TC192939_680_39_X2
9.7	4696	6.83	6e-05	0.006264	46.59	6e-05	TC192940_654_40_S
7.68	2592	2.9	0.0168	0.077848	8.38	0.0168	TC192941_1250_39_S
11.65	1698	2.58	0.02871	0.10614	6.63	0.02871	TC192942_1442_40_S
7.64	2477	1.65	0.13253	0.275917	2.71	0.13253	TC192943_6_41_X2
7.07	0.112	0.1	0.92553	0.957023	0.01	0.92553	TC192944_628_38_X2
10.94	2579	3.38	0.00747	0.050863	11.46	0.00747	TC192945_1165_39_S
7.09	0.283	0.36	0.72874	0.833526	0.13	0.72874	TC192946_1115_40_S
7.51	-2578	-2.93	0.01772	0.080026	8.6	0.01772	TC192948_1038_38_S
7.86	1014	1.34	0.21052	0.376045	1.8	0.21052	TC192949_863_38_S
7.62	0.987	1.43	0.18433	0.34413	2.05	0.18433	TC192950_138_39_S
9.89	3856	5.22	0.00046	0.014427	27.26	0.00046	TC192951_650_38_S
12.74	-1937	-2.67	0.02446	0.09652	7.13	0.02446	TC192952_795_38_S
10.28	4.9	5.18	0.00049	0.014914	26.79	0.00049	TC192953_1502_35_S
8.34	1838	2.69	0.02387	0.095327	7.21	0.02387	TC192954_1646_35_S
6.41	-0.433	-0.45	0.66177	0.786848	0.2	0.66177	TC192955_969_40_S
8.03	0.883	1.29	0.22807	0.397128	1.66	0.22807	TC192956_1638_40_S
9.58	3715	5.57	0.00029	0.011559	30.97	0.00029	TC192957_680_39_X2
7.04	-0.307	-0.2	0.84854	0.910792	0.04	0.84854	TC192958_774_35_S
7.34	-0.353	-0.37	0.72344	0.830257	0.13	0.72344	TC192959_1108_40_S
8.67	2.93	4.25	0.00189	0.026693	18.09	0.00189	TC192960_1891_40_S
13.68	0.714	1.08	0.30727	0.482728	1.16	0.30727	TC192961_518_35_S
7.57	-0.104	-0.14	0.89047	0.936493	0.02	0.89047	TC192962_686_36_S
8.16	0.34	0.46	0.65883	0.784528	0.21	0.65883	TC192963_606_40_S
8.49	3919	5.42	0.00035	0.012725	29.38	0.00035	TC192964_1149_35_S
8.94	2.01	2.79	0.01994	0.08577	7.8	0.01994	TC192965_1217_37_S
8.8	2191	2.52	0.03126	0.111591	6.37	0.03126	TC192966_886_38_S
8.04	-1541	-1.81	0.10213	0.232677	3.27	0.10213	TC192967_1123_40_S
7.45	-0.063	-0.09	0.93146	0.960544	0.01	0.93146	TC192968_782_40_S
8.46	1217	1.83	0.09939	0.228911	3.33	0.09939	TC192969_1643_40_S
10.72	0.567	0.74	0.4756	0.640795	0.55	0.4756	TC192970_529_36_S
8.02	0.753	1	0.34346	0.51857	0.99	0.34346	TC192971_392_38_S
8.65	1092	1.44	0.18303	0.342567	2.06	0.18303	TC192972_1519_40_S
7.22	1762	1.98	0.08051	0.19976	3.93	0.08051	TC192973_1542_39_S
11.88	-0.343	-0.49	0.63777	0.76898	0.24	0.63777	TC192974_2171_40_S
8.17	-1599	-1.84	0.1015	0.231974	3.37	0.1015	TC192975_1828_35_S
9	-0.219	-0.32	0.75426	0.8504	0.1	0.75426	TC192976_776_36_S
9.17	2358	3.18	0.01053	0.060338	10.09	0.01053	TC192977_1742_40_S
11.79	0.677	0.61	0.55642	0.706387	0.37	0.55642	TC192978_196_34_X5
8.57	1683	1.94	0.08213	0.202453	3.78	0.08213	TC192979_624_36_X2
6.54	0.237	0.34	0.74245	0.842497	0.11	0.74245	TC192980_1532_39_S
8.53	-1052	-1.52	0.16039	0.312619	2.32	0.16039	TC192981_854_35_S
7.51	0.606	0.85	0.41804	0.588832	0.72	0.41804	TC192982_1340_39_S
7.98	-0.655	-0.74	0.47793	0.642546	0.55	0.47793	TC192984_2281_40_S
7.07	2588	2.44	0.03606	0.120865	5.95	0.03606	TC192985_573_41_S
9.25	4.81	5.49	0.00032	0.012034	30.18	0.00032	TC192986_995_39_S
8.6	-0.199	-0.27	0.79054	0.874105	0.07	0.79054	TC192989_411_41_S
7.45	0.096	0.13	0.90035	0.942594	0.02	0.90035	TC192990_1102_40_S
9.38	-1.31	-1.61	0.14112	0.287438	2.58	0.14112	TC192991_367_34_S
8.85	2315	2.96	0.01505	0.072842	8.77	0.01505	TC192992_2134_39_S
6.86	0.712	0.96	0.36261	0.536857	0.91	0.36261	TC192993_1758_36_S
6.53	1583	1.84	0.10062	0.230798	3.39	0.10062	TC192994_1618_39_S
7.9	1.74	2.03	0.07423	0.189307	4.14	0.07423	TC192995_683_40_S
10	0.446	0.66	0.52299	0.679687	0.44	0.52299	TC192996_1256_40_S
8.54	-0.866	-1.25	0.23985	0.410437	1.57	0.23985	TC192997_1074_35_S
7.49	2018	2.36	0.04404	0.136381	5.58	0.04404	TC192998_1083_40_S
9.17	0.292	0.37	0.72265	0.829509	0.13	0.72265	TC192999_1356_37_X2
10.43	1398	2.01	0.07428	0.189307	4.02	0.07428	TC193000_771_41_X2
9.28	-0.317	-0.38	0.713	0.822739	0.14	0.713	TC193001_1173_40_S
7.92	1086	1.63	0.13624	0.281016	2.65	0.13624	TC193002_2745_40_S
8.87	1088	1.35	0.2085	0.373909	1.82	0.2085	TC193003_2857_39_S
7.42	-1.49	-2.17	0.05673	0.159621	4.7	0.05673	TC193004_1120_40_S
11.34	2595	3.61	0.00522	0.042574	13	0.00522	TC193005_610_39_S
7.76	1628	2.27	0.04806	0.144313	5.14	0.04806	TC193006_791_40_S
9.85	-0.333	-0.49	0.63372	0.765744	0.24	0.63372	TC193007_744_38_X3
10.09	-0.099	-0.14	0.88864	0.935315	0.02	0.88864	TC193009_743_37_S
9.29	4069	4.87	0.00075	0.017866	23.76	0.00075	TC193010_1302_35_S
7.95	0.717	1.07	0.30906	0.484619	1.15	0.30906	TC193011_1388_40_S
7.72	1.66	2.28	0.04727	0.142585	5.19	0.04727	TC193012_1273_37_S
7.86	-0.062	-0.09	0.92864	0.958667	0.01	0.92864	TC193013_1212_35_S
8.03	2571	2.97	0.0147	0.071689	8.85	0.0147	TC193014_732_35_S
7.99	1566	1.41	0.19065	0.351508	1.99	0.19065	TC193015_695_39_S
6.41	-1789	-1.59	0.14885	0.297435	2.52	0.14885	TC193016_899_35_S
9.18	3502	4.65	0.00104	0.020632	21.64	0.00104	TC193017_758_37_X2
8.63	0.309	0.42	0.68547	0.804124	0.17	0.68547	TC193018_672_40_S
9.25	-1057	-1.58	0.14766	0.295776	2.48	0.14766	TC193019_63_34_S
9.3	-2729	-3.57	0.00555	0.0437	12.73	0.00555	TC193020_625_38_S
7.85	-1856	-1.91	0.09061	0.215799	3.64	0.09061	TC193021_1346_34_S
8.13	1.86	2.75	0.02156	0.08984	7.54	0.02156	TC193022_913_34_X2
7.31	0.88	0.8	0.44613	0.614004	0.64	0.44613	TC193023_1974_38_S
7.07	0.474	0.55	0.59567	0.736799	0.3	0.59567	TC193024_784_35_S
8.17	-2306	-3.22	0.00986	0.058252	10.34	0.00986	TC193026_845_39_S
8.98	4641	6.33	0.00011	0.008085	40.07	0.00011	TC193027_1358_37_S
10.21	-2172	-3.14	0.01117	0.062139	9.86	0.01117	TC193028_9_39_X2
10.76	1798	2.56	0.0296	0.107968	6.54	0.0296	TC193029_1179_40_S
7.34	0.47	0.49	0.63398	0.765843	0.24	0.63398	TC193030_1670_40_S
8.66	0.372	0.54	0.60394	0.743563	0.29	0.60394	TC193031_1064_40_S
9.35	4161	5.63	0.00026	0.011155	31.72	0.00026	TC193032_823_40_S
8.16	-0.914	-1.2	0.25978	0.432689	1.44	0.25978	TC193033_1179_40_S
8.5	1018	1.5	0.16659	0.320447	2.24	0.16659	TC193034_2124_35_S
10.09	0.131	0.19	0.85041	0.911855	0.04	0.85041	TC193035_1355_35_S
9.85	6799	7.12	4e-05	0.005675	50.72	4e-05	TC193036_639_41_X2
8.61	0.898	0.88	0.40257	0.574471	0.77	0.40257	TC193037_637_40_S
7.98	0.872	0.71	0.49524	0.656431	0.51	0.49524	TC193038_1933_40_S
9.3	3576	4.89	0.00073	0.017708	23.96	0.00073	TC193039_837_40_S
9.88	0.355	0.33	0.74771	0.846613	0.11	0.74771	TC193040_659_40_S
6.26	-3979	-4.22	0.00255	0.030144	17.81	0.00255	TC193041_1525_39_S
9.78	3685	4.46	0.00138	0.023448	19.9	0.00138	TC193042_1074_40_S
10.46	1096	1.48	0.17105	0.326447	2.19	0.17105	TC193043_1887_35_S
9.71	4528	5.79	0.00021	0.010178	33.54	0.00021	TC193044_713_40_S
9.91	5551	7.74	2e-05	0.004557	59.91	2e-05	TC193045_1869_36_S
8.15	-0.694	-0.91	0.38542	0.559702	0.83	0.38542	TC193046_1183_40_S
7.74	2552	3.07	0.01249	0.065816	9.44	0.01249	TC193047_910_40_X2
10.01	-0.705	-1	0.34313	0.51834	1	0.34313	TC193048_763_35_S
12.48	0.551	0.83	0.42641	0.596175	0.69	0.42641	TC193049_836_37_S
7.18	-0.657	-0.98	0.35093	0.525615	0.96	0.35093	TC193050_423_41_S
9.18	-0.684	-1.02	0.33441	0.510072	1.03	0.33441	TC193051_2189_35_S
8.63	2928	4.39	0.00153	0.024719	19.28	0.00153	TC193052_2817_40_S
7.67	1554	2.2	0.05341	0.153877	4.86	0.05341	TC193053_829_37_S
9.84	8319	12.56	0	0.003572	157.84	0	TC193054_1040_40_S
9.74	2799	2.57	0.02881	0.106372	6.62	0.02881	TC193055_800_41_X2
7.67	-0.033	-0.04	0.96563	0.981605	0	0.96563	TC193056_1291_40_S
8.77	1349	1.45	0.17878	0.337116	2.11	0.17878	TC193057_1399_37_S
10.8	5.39	7.38	3e-05	0.005079	54.4	3e-05	TC193058_768_40_S
6.96	1164	1.5	0.16694	0.320956	2.24	0.16694	TC193059_1585_40_S
9.15	-0.395	-0.6	0.56511	0.713246	0.36	0.56511	TC193060_76_40_S
7.04	1512	1.52	0.16477	0.318076	2.31	0.16477	TC193061_812_39_S
10.81	3218	3.63	0.00505	0.041963	13.15	0.00505	TC193062_937_40_S
8.04	0.197	0.26	0.80364	0.882055	0.07	0.80364	TC193063_1498_35_S
7.63	-0.071	-0.11	0.91849	0.952607	0.01	0.91849	TC193064_1560_36_S
7.89	2.4	2.56	0.02964	0.108015	6.54	0.02964	TC193066_1990_40_S
10.28	-2839	-4.08	0.00247	0.029842	16.63	0.00247	TC193067_1097_35_S
9.07	-1005	-1.5	0.1654	0.318907	2.26	0.1654	TC193068_29_41_S
7.99	-0.068	-0.1	0.9216	0.954877	0.01	0.9216	TC193069_745_38_S
8.96	-0.385	-0.44	0.67281	0.795255	0.19	0.67281	TC193070_621_40_S
9.4	-0.098	-0.13	0.8957	0.939904	0.02	0.8957	TC193071_734_36_X2
7.54	0.839	0.98	0.35334	0.527946	0.96	0.35334	TC193072_1973_36_S
11.91	-1701	-2.31	0.0448	0.137961	5.34	0.0448	TC193073_732_40_S
7.15	-0.536	-0.67	0.51922	0.676859	0.45	0.51922	TC193074_180_39_S
8.35	-0.115	-0.15	0.88307	0.932242	0.02	0.88307	TC193075_557_40_S
8.78	1231	1.53	0.15809	0.309224	2.35	0.15809	TC193077_935_41_X2
10.97	3168	4.47	0.00135	0.023342	20.02	0.00135	TC193078_1459_40_S
6.45	-3215	-4.46	0.00138	0.023448	19.91	0.00138	TC193079_672_35_S
9.24	0.213	0.26	0.79769	0.878426	0.07	0.79769	TC193080_1222_35_S
7.07	0.028	0.04	0.96828	0.983031	0	0.96828	TC193081_1104_38_S
7.63	-1581	-2.31	0.04477	0.137905	5.34	0.04477	TC193082_996_35_S
8.37	1583	2.39	0.03944	0.127984	5.69	0.03944	TC193083_698_35_S
7.74	3107	4.48	0.00134	0.023207	20.07	0.00134	TC193084_1066_40_S
6.54	0.478	0.61	0.55762	0.707486	0.37	0.55762	TC193085_2084_40_S
7.66	0.845	0.9	0.39434	0.567127	0.8	0.39434	TC193086_822_38_S
8.56	-1562	-2.24	0.05041	0.148565	5.01	0.05041	TC193088_1136_40_S
8.97	-1811	-2.72	0.02265	0.092404	7.38	0.02265	TC193090_807_37_S
8.91	-0.064	-0.09	0.92647	0.957465	0.01	0.92647	TC193091_3060_35_S
7	-0.483	-0.64	0.5385	0.692073	0.41	0.5385	TC193092_1632_40_S
10.56	5715	8.35	1e-05	0.003572	69.68	1e-05	TC193093_1036_41_X2
8.65	-1253	-1.47	0.17491	0.331686	2.15	0.17491	TC193094_93_41_X2
6.71	-0.537	-0.72	0.48872	0.651192	0.52	0.48872	TC193095_643_39_S
9.5	4209	5.66	0.00025	0.011065	32.02	0.00025	TC193096_2080_40_S
8.45	2049	2.98	0.01457	0.071351	8.88	0.01457	TC193097_2277_40_S
7.62	1.87	2.82	0.01902	0.083578	7.96	0.01902	TC193098_2397_35_S
8.91	NA	NA	NA	NA	NA	NA	TC193099_719_40_S
8.99	0.544	0.82	0.43439	0.603243	0.67	0.43439	TC193100_1675_35_S
8.3	0.279	0.36	0.73028	0.834243	0.13	0.73028	TC193101_1865_40_S
9.1	3348	4.79	0.00085	0.01883	22.92	0.00085	TC193102_1022_38_S
7.61	-1792	-2.71	0.02272	0.092606	7.37	0.02272	TC193103_80_40_S
7.14	-4492	-5.16	0.00072	0.017576	26.59	0.00072	TC193105_864_36_S
7.93	0.838	1.18	0.26626	0.439337	1.4	0.26626	TC193106_1149_40_S
7.3	1578	2.34	0.04252	0.133821	5.48	0.04252	TC193107_1404_37_S
7.47	-1421	-2.15	0.0589	0.163531	4.6	0.0589	TC193108_195_36_S
6.56	1294	1.48	0.17029	0.325375	2.2	0.17029	TC193109_791_37_S
11.22	-0.044	-0.07	0.94897	0.97154	0	0.94897	TC193110_895_39_S
9.04	1133	1.72	0.11823	0.255751	2.95	0.11823	TC193111_966_35_S
8.88	2.72	3.87	0.00344	0.034597	14.96	0.00344	TC193112_2437_39_S
9.16	0.507	0.75	0.4728	0.63782	0.56	0.4728	TC193113_1255_40_S
7.34	1365	1.9	0.08826	0.212147	3.61	0.08826	TC193114_2097_37_S
8.62	NA	NA	NA	NA	NA	NA	TC193115_394_39_S
7.51	0.731	1.03	0.32763	0.503398	1.07	0.32763	TC193116_1834_40_S
9.73	-1829	-2.64	0.02582	0.099749	6.96	0.02582	TC193117_2070_39_S
8.82	-1918	-2.81	0.0193	0.084354	7.91	0.0193	TC193118_816_38_S
9.69	3424	4.05	0.0026	0.030543	16.37	0.0026	TC193119_1596_40_S
7.93	1473	1.71	0.12289	0.262553	2.93	0.12289	TC193120_783_40_S
8.14	-0.144	-0.22	0.83263	0.899975	0.05	0.83263	TC193121_38_41_X2
8.04	4252	6	0.00016	0.009467	36.04	0.00016	TC193122_2529_39_S
9.13	0.631	0.76	0.46407	0.629939	0.58	0.46407	TC193123_800_36_S
6.71	-1528	-1.5	0.17041	0.325589	2.24	0.17041	TC193124_769_35_S
6.78	0.128	0.12	0.90439	0.944589	0.02	0.90439	TC193126_471_41_X2
11.07	-2051	-3.07	0.01255	0.065956	9.42	0.01255	TC193127_112_40_S
7.81	1354	1.95	0.08155	0.201359	3.79	0.08155	TC193128_1558_40_S
9.39	5145	6.12	0.00014	0.008766	37.49	0.00014	TC193129_745_40_X6
7.24	-0.198	-0.29	0.77454	0.863952	0.09	0.77454	TC193130_1467_37_S
8.18	-0.268	-0.4	0.69492	0.809954	0.16	0.69492	TC193131_675_35_S
9.9	2128	3.03	0.01347	0.06834	9.17	0.01347	TC193132_1932_35_S
7.56	0.03	0.04	0.9684	0.983034	0	0.9684	TC193133_1083_37_S
8.82	0.936	1.37	0.20202	0.365795	1.88	0.20202	TC193134_820_35_S
9.77	-1032	-1.3	0.22567	0.394558	1.68	0.22567	TC193135_788_35_S
8.39	3487	5.25	0.00045	0.014318	27.51	0.00045	TC193136_2034_40_S
7.81	-0.171	-0.23	0.82466	0.895033	0.05	0.82466	TC193137_664_35_S
7.21	-0.954	-0.95	0.36606	0.54051	0.91	0.36606	TC193138_619_35_S
8.21	-0.893	-1.3	0.22518	0.39409	1.68	0.22518	TC193139_728_35_S
9.01	-1155	-1.59	0.14484	0.291976	2.52	0.14484	TC193140_1314_35_S
7.27	0.057	0.09	0.9336	0.961879	0.01	0.9336	TC193141_972_38_S
6.78	-4711	-6.41	0.0001	0.007655	41.14	0.0001	TC193142_773_37_S
7.55	0.954	1.03	0.33163	0.50722	1.06	0.33163	TC193143_767_40_S
7.98	-1174	-1.77	0.10902	0.242737	3.13	0.10902	TC193144_901_35_S
6.97	0.646	0.71	0.49642	0.657439	0.5	0.49642	TC193145_1732_39_S
7.14	1426	1.67	0.13124	0.273919	2.79	0.13124	TC193146_722_35_S
11.22	0.747	1.06	0.3167	0.49267	1.12	0.3167	TC193147_1583_40_S
8.72	0.545	0.82	0.43145	0.600939	0.67	0.43145	TC193148_1461_35_S
6.32	0.772	0.69	0.51059	0.669419	0.47	0.51059	TC193149_1086_35_S
8.43	1888	2.54	0.03064	0.110117	6.43	0.03064	TC193150_1133_40_S
9.48	2932	3.63	0.00504	0.041963	13.15	0.00504	TC193151_1498_40_S
9.28	3.42	4.15	0.00222	0.028815	17.19	0.00222	TC193152_966_39_S
8.12	2795	3.04	0.01318	0.067605	9.25	0.01318	TC193154_818_36_S
9.42	1117	1.48	0.17137	0.326858	2.19	0.17137	TC193155_1437_35_S
8.63	0.222	0.33	0.74673	0.845937	0.11	0.74673	TC193156_439_39_S
7.33	0.461	0.52	0.61818	0.753533	0.27	0.61818	TC193157_766_34_X2
9.69	0.542	0.44	0.66907	0.792669	0.19	0.66907	TC193158_317_40_S
9.4	1766	2.32	0.04422	0.136757	5.37	0.04422	TC193159_760_40_S
8.02	0.7	0.93	0.37356	0.547814	0.87	0.37356	TC193160_968_38_S
8.36	1647	1.85	0.09587	0.223739	3.42	0.09587	TC193161_937_37_S
8.41	2101	2.72	0.02263	0.09238	7.38	0.02263	TC193162_1439_39_S
7.66	-2166	-2.37	0.04335	0.13522	5.63	0.04335	TC193163_691_40_S
11.08	-0.446	-0.57	0.57874	0.723512	0.33	0.57874	TC193164_688_37_X2
8.84	2.78	4.18	0.0021	0.028042	17.5	0.0021	TC193165_1127_35_S
7.92	2.37	2.99	0.01441	0.070981	8.92	0.01441	TC193166_822_37_X2
10.66	-0.215	-0.32	0.75932	0.853877	0.1	0.75932	TC193167_1223_40_S
8.48	1297	1.43	0.18778	0.348383	2.05	0.18778	TC193168_1014_38_S
7.93	-0.529	-0.62	0.55202	0.702823	0.38	0.55202	TC193169_1737_40_S
8.44	3484	4.11	0.00234	0.029167	16.92	0.00234	TC193170_812_40_S
10.03	1708	2.41	0.03813	0.125075	5.79	0.03813	TC193171_797_35_S
8.74	-0.789	-1.13	0.28734	0.462529	1.27	0.28734	TC193172_700_40_S
9.75	0.205	0.31	0.76638	0.858175	0.09	0.76638	TC193173_674_40_S
9.39	1406	2.01	0.07335	0.187954	4.05	0.07335	TC193174_1634_35_S
9.74	4641	6.37	0.0001	0.007887	40.62	0.0001	TC193175_1237_41_X2
6.09	2102	2.35	0.04476	0.137905	5.53	0.04476	TC193176_701_40_S
7.57	-1238	-1.45	0.18393	0.343567	2.09	0.18393	TC193177_1628_36_S
8.23	-0.808	-1.05	0.31987	0.495949	1.1	0.31987	TC193178_1137_35_S
9.08	-0.549	-0.73	0.48038	0.643968	0.54	0.48038	TC193179_1028_39_S
7.53	-0.021	-0.03	0.97983	0.989326	0	0.97983	TC193181_195_40_S
8.85	2617	3.58	0.0054	0.043262	12.85	0.0054	TC193182_886_40_S
11.16	4.61	6.06	0.00015	0.009198	36.69	0.00015	TC193183_814_35_S
9.88	2537	3.18	0.01045	0.060154	10.11	0.01045	TC193184_767_38_S
7.7	-1612	-1.58	0.15131	0.300612	2.49	0.15131	TC193185_746_35_S
7.99	0.272	0.31	0.76626	0.858079	0.09	0.76626	TC193186_2179_40_S
10.43	1.36	2.03	0.07077	0.183822	4.14	0.07077	TC193187_1052_39_S
7.03	2.1	2.71	0.02281	0.092894	7.36	0.02281	TC193188_2592_35_S
11.72	1014	1.43	0.18378	0.343512	2.06	0.18378	TC193189_924_40_S
7.2	0.673	0.88	0.39931	0.571655	0.78	0.39931	TC193190_345_34_X3
7.52	2096	1.96	0.07971	0.198466	3.85	0.07971	TC193191_72_35_S
8.36	1327	1.67	0.1275	0.268972	2.79	0.1275	TC193192_66_41_X2
9.38	1187	1.4	0.1937	0.355387	1.96	0.1937	TC193193_14_41_S
7.71	1051	1.37	0.20081	0.364096	1.89	0.20081	TC193194_2005_35_S
12.3	-2358	-3.53	0.00588	0.045056	12.48	0.00588	TC193195_808_39_S
9.65	2.97	3.69	0.00458	0.039959	13.6	0.00458	TC193196_800_34_X2
8.48	0.687	0.83	0.4258	0.595778	0.69	0.4258	TC193197_876_34_X3
9.07	4.36	6.5	9e-05	0.007319	42.26	9e-05	TC193198_1009_38_S
10.47	-0.447	-0.67	0.52101	0.678217	0.44	0.52101	TC193199_1206_40_X2
9.13	1889	2.76	0.02114	0.088718	7.61	0.02114	TC193200_387_41_S
10.08	1307	1.86	0.09464	0.221726	3.45	0.09464	TC193201_1971_38_S
7.37	1667	2.52	0.03141	0.111923	6.36	0.03141	TC193202_1832_38_S
7.61	0.583	0.68	0.51498	0.673418	0.46	0.51498	TC193203_333_35_S
8.28	2198	3.07	0.01258	0.066023	9.42	0.01258	TC193204_1660_38_S
10.8	-2022	-2.98	0.0145	0.071214	8.9	0.0145	TC193205_1297_40_S
7.33	-0.101	-0.12	0.91051	0.947913	0.01	0.91051	TC193206_260_40_S
9.67	-0.735	-1.07	0.31103	0.486537	1.15	0.31103	TC193207_1554_40_S
7.84	-0.988	-1.45	0.17802	0.335997	2.12	0.17802	TC193208_778_40_S
10.25	-2296	-3.41	0.00713	0.049682	11.65	0.00713	TC193209_497_34_S
8.89	2.87	3.69	0.00454	0.039756	13.64	0.00454	TC193210_573_37_X3
8.73	2.4	2.97	0.0147	0.071689	8.85	0.0147	TC193211_655_40_S
8.73	0.553	0.81	0.4383	0.606996	0.65	0.4383	TC193212_1031_40_S
11.57	-1613	-2.41	0.038	0.124894	5.8	0.038	TC193213_12_41_S
9.79	-1836	-2.59	0.02808	0.104718	6.7	0.02808	TC193214_35_40_S
6.32	-3395	-3.61	0.0062	0.046269	13.05	0.0062	TC193215_763_36_S
6.81	-2433	-2.53	0.03114	0.111327	6.39	0.03114	TC193216_758_37_S
9.6	-0.548	-0.77	0.4588	0.625589	0.6	0.4588	TC193217_49_39_S
7.8	-0.37	-0.45	0.66098	0.786271	0.2	0.66098	TC193218_940_36_S
9.84	1268	1.92	0.0857	0.208125	3.68	0.0857	TC193219_698_40_S
9.58	4427	6.49	9e-05	0.007356	42.1	9e-05	TC193220_1015_40_S
7.82	-1164	-1.5	0.16567	0.319113	2.26	0.16567	TC193221_175_35_S
8.09	0.312	0.26	0.80342	0.881976	0.07	0.80342	TC193222_1758_40_S
8.48	-2206	-3.11	0.01165	0.063471	9.7	0.01165	TC193223_702_34_X2
10.01	5998	6.25	0.00012	0.00831	39.01	0.00012	TC193224_780_34_X2
7.45	0.036	0.05	0.96132	0.979051	0	0.96132	TC193225_1364_40_S
7.83	1274	1.89	0.09021	0.215239	3.56	0.09021	TC193226_1387_39_S
7.75	-2.74	-3.11	0.01341	0.068239	9.67	0.01341	TC193227_1809_40_S
7.73	1313	1.67	0.12795	0.269527	2.78	0.12795	TC193228_693_39_X2
9.32	6387	6.02	0.00016	0.009425	36.22	0.00016	TC193229_654_40_X2
8.75	1169	1.45	0.17904	0.337472	2.1	0.17904	TC193230_848_40_S
7.85	-3028	-3.24	0.01089	0.061339	10.52	0.01089	TC193231_738_35_S
7.56	-0.132	-0.14	0.88903	0.935599	0.02	0.88903	TC193232_318_40_S
8.66	-0.996	-1.5	0.16558	0.319085	2.26	0.16558	TC193233_2109_40_S
7.96	-0.293	-0.37	0.71691	0.825396	0.14	0.71691	TC193234_1395_36_S
8.72	0.608	0.91	0.38778	0.561531	0.82	0.38778	TC193235_899_39_X2
7.7	3058	4.46	0.00138	0.023456	19.89	0.00138	TC193236_1834_38_S
9.48	3184	4.17	0.00216	0.028361	17.36	0.00216	TC193237_1003_35_S
7.66	0.07	0.08	0.93874	0.96509	0.01	0.93874	TC193238_534_38_S
7.97	-1948	-2.26	0.04846	0.145065	5.12	0.04846	TC193239_20_39_S
8.8	3263	3.84	0.00357	0.0352	14.77	0.00357	TC193240_1419_38_X2
9.67	-0.128	-0.17	0.87204	0.92573	0.03	0.87204	TC193241_784_40_S
6.99	1795	1.86	0.09353	0.22005	3.47	0.09353	TC193242_1417_36_S
8.57	2824	3.22	0.00976	0.057918	10.38	0.00976	TC193243_958_37_S
8.05	-3274	-4.17	0.00215	0.028311	17.39	0.00215	TC193244_782_35_S
8.94	-2337	-3.48	0.00635	0.046789	12.14	0.00635	TC193245_1090_38_S
8.15	2116	3.15	0.01095	0.061537	9.94	0.01095	TC193246_1137_37_X2
9.47	-1242	-1.62	0.13816	0.283662	2.62	0.13816	TC193248_29_34_X2
7.89	0.927	1.23	0.24656	0.417699	1.52	0.24656	TC193249_1639_40_S
7.42	1868	2.69	0.02359	0.094627	7.25	0.02359	TC193250_762_38_S
8.78	2395	3.26	0.00919	0.056238	10.61	0.00919	TC193251_931_36_S
10.01	-0.802	-1.13	0.28588	0.461222	1.28	0.28588	TC193252_1003_40_S
7.41	1848	2.32	0.04395	0.136256	5.39	0.04395	TC193253_680_40_S
6.67	1127	1.38	0.19942	0.362814	1.9	0.19942	TC193254_790_40_S
6.39	0.738	0.77	0.46081	0.627215	0.6	0.46081	TC193256_799_35_S
8.33	2364	2.94	0.01553	0.074216	8.66	0.01553	TC193257_894_40_S
9.28	0.875	1.28	0.22947	0.3988	1.65	0.22947	TC193258_847_37_S
7.09	1349	1.72	0.11848	0.255973	2.95	0.11848	TC193259_735_35_S
9.89	-2989	-4.45	0.0014	0.023628	19.8	0.0014	TC193260_1127_35_S
10.57	1976	2.4	0.03875	0.126322	5.74	0.03875	TC193261_1190_37_X2
11.77	-1718	-2.33	0.04369	0.135724	5.41	0.04369	TC193262_1183_39_S
7.27	1932	2.27	0.04801	0.144217	5.15	0.04801	TC193263_671_40_S
7.34	-3051	-3.47	0.00767	0.051541	12.05	0.00767	TC193264_1818_35_S
10	-3.12	-4.64	0.00105	0.020714	21.57	0.00105	TC193265_180_40_S
9.98	-1892	-2.87	0.01759	0.079784	8.22	0.01759	TC193266_2291_40_S
8.59	0.89	1.2	0.25835	0.431122	1.45	0.25835	TC193268_1557_40_S
9.29	-1272	-1.7	0.12184	0.260858	2.89	0.12184	TC193269_776_38_S
[truncated: 22,038 more rows]
